# Supplementary material for: Room temperature all-solid-state lithium batteries based on a soluble organic cage ionic conductor
Source: Nat Commun. 2022 Apr 19;13:2031. doi: 10.1038/s41467-022-29743-1 (PMC9018795; doi:10.1038/s41467-022-29743-1)
Supplement: Supplementary file 2 — Source Data [file 41467_2022_29743_MOESM2_ESM.zip]

Archive with 50 entries (43 files):
- Raw Data files/
- Raw Data files/Fig.1/
- Raw Data files/Fig.1/Fig.1c XPS 1-cl cl.txt
- Raw Data files/Fig.1/Fig.1c XPS 1-clo4 cl.txt
- Raw Data files/Fig.1/Fig.1d XPS li-1-clo4.TXT
- Raw Data files/Fig.1/Fig.1e and f.xlsx
- Raw Data files/Fig.1/Fig.1g.xls
- Raw Data files/Fig.2/
- Raw Data files/Fig.2/Fig 2a.xlsx
- Raw Data files/Fig.2/Fig 2b.xlsx
- Raw Data files/Fig.2/Fig 2c.xlsx
- Raw Data files/Fig.2/Fig 2d in.xlsx
- Raw Data files/Fig.2/Fig 2d.xlsx
- Raw Data files/Fig.3/
- Raw Data files/Fig.3/Fig.3i.xlsx
- Raw Data files/Fig.3/Fig.3j.xlsx
- Raw Data files/Fig.3/Fig.3k.xlsx
- Raw Data files/Fig.4/
- Raw Data files/Fig.4/Fig.4a 10wt%.xlsx
- Raw Data files/Fig.4/Fig.4a 20wt%.xlsx
- Raw Data files/Fig.4/Fig.4a 30wt%.xlsx
- Raw Data files/Fig.4/Fig.4b.xlsx
- Raw Data files/Fig.4/Fig.4c.xlsx
- Raw Data files/Fig.4/Fig.4d.xlsx
- Raw Data files/Fig.5/
- Raw Data files/Fig.5/Fig.5a.xlsx
- Raw Data files/Fig.5/Fig.5b.xlsx
- Raw Data files/Fig.5/Fig.5c.xlsx
- Raw Data files/Fig.5/Fig.5d and e.xlsx
- Raw Data files/Fig.5/Fig.5f and g.xlsx
- Raw Data files/SI/
- Raw Data files/SI/Fig S12.xlsx
- Raw Data files/SI/Fig S14.xlsx
- Raw Data files/SI/Fig S15.xlsx
- Raw Data files/SI/Fig S16 and 17.xlsx
- Raw Data files/SI/Fig S18.xlsx
- Raw Data files/SI/Fig S2.txt
- Raw Data files/SI/Fig S20.xlsx
- Raw Data files/SI/Fig S22a and b.xlsx
- Raw Data files/SI/Fig S22c and d.xlsx
- Raw Data files/SI/Fig S23.xlsx
- Raw Data files/SI/Fig S24.xlsx
- Raw Data files/SI/Fig S27.xlsx
- Raw Data files/SI/Fig S28.xlsx
- Raw Data files/SI/Fig S29.xlsx
- Raw Data files/SI/Fig S3a.txt
- Raw Data files/SI/Fig S3b.txt
- Raw Data files/SI/Fig S5.xlsx
- Raw Data files/SI/Fig S6.xlsx
- Raw Data files/SI/Fig S7.xlsx
