# Supplementary material for: Room temperature all-solid-state lithium batteries based on a soluble organic cage ionic conductor
Source: Nat Commun. 2022 Apr 19;13:2031. doi: 10.1038/s41467-022-29743-1 (PMC9018795; doi:10.1038/s41467-022-29743-1)
Supplement: Supplementary file 2 — Source Data [file 41467_2022_29743_MOESM2_ESM.zip › Raw Data files/Fig.1/Fig.1c XPS 1-cl cl.txt]

213.94	1258.13
213.815	1231.88
213.69	1270
213.565	1253.13
213.44	1253.13
213.315	1213.13
213.19	1232.5
213.065	1220
212.94	1185.63
212.815	1171.25
212.69	1216.88
212.565	1180.63
212.44	1111.25
212.315	1180
212.19	1135.63
212.065	1128.75
211.94	1095.63
211.815	1117.5
211.69	1139.38
211.565	1083.13
211.44	1081.25
211.315	1058.13
211.19	1080
211.065	1021.88
210.94	1042.5
210.815	1036.25
210.69	1032.5
210.565	1028.13
210.44	977.5
210.315	996.875
210.19	1041.25
210.065	988.125
209.94	992.5
209.815	994.375
209.69	1004.38
209.565	974.375
209.44	965
209.315	966.25
209.19	997.5
209.065	973.75
208.94	954.375
208.815	971.25
208.69	985
208.565	990.625
208.44	964.375
208.315	976.25
208.19	958.75
208.065	925.625
207.94	966.25
207.815	927.5
207.69	893.75
207.565	843.125
207.44	840
207.315	788.75
207.19	836.875
207.065	815
206.94	807.5
206.815	790.625
206.69	761.875
206.565	731.25
206.44	730
206.315	711.25
206.19	656.25
206.065	698.125
205.94	676.875
205.815	714.375
205.69	694.375
205.565	661.25
205.44	640.625
205.315	661.875
205.19	668.125
205.065	673.125
204.94	605
204.815	653.75
204.69	643.75
204.565	596.25
204.44	639.375
204.315	615
204.19	663.125
204.065	651.25
203.94	627.5
203.815	645.625
203.69	646.875
203.565	634.375
203.44	665
203.315	675.625
203.19	686.25
203.065	676.875
202.94	746.875
202.815	742.5
202.69	761.875
202.565	808.125
202.44	791.875
202.315	873.75
202.19	980.625
202.065	1033.13
201.94	1128.75
201.815	1237.5
201.69	1311.88
201.565	1543.75
201.44	1751.88
201.315	1974.38
201.19	2298.75
201.065	2614.38
200.94	2871.88
200.815	3261.25
200.69	3645.63
200.565	3921.25
200.44	4231.88
200.315	4431.88
200.19	4564.38
200.065	4788.75
199.94	4916.25
199.815	4881.25
199.69	4892.5
199.565	4956.88
199.44	5241.25
199.315	5486.88
199.19	5660
199.065	6165
198.94	6398.13
198.815	6478.75
198.69	6714.38
198.565	6513.13
198.44	6188.75
198.315	5667.5
198.19	5069.38
198.065	4385
197.94	3625.63
197.815	3003.13
197.69	2441.25
197.565	2006.25
197.44	1583.75
197.315	1326.25
197.19	1098.75
197.065	903.125
196.94	808.125
196.815	768.125
196.69	665.625
196.565	643.75
196.44	636.875
196.315	683.75
196.19	643.125
196.065	530
195.94	520
195.815	535.625
195.69	520.625
195.565	543.75
195.44	546.25
195.315	552.5
195.19	546.25
195.065	550
194.94	570
194.815	587.5
194.69	563.75
194.565	507.5
194.44	525
194.315	540.63
194.19	520.63
194.065	496.88
193.94	543.75
