# Supplementary material for: Room temperature all-solid-state lithium batteries based on a soluble organic cage ionic conductor
Source: Nat Commun. 2022 Apr 19;13:2031. doi: 10.1038/s41467-022-29743-1 (PMC9018795; doi:10.1038/s41467-022-29743-1)
Supplement: Supplementary file 2 — Source Data [file 41467_2022_29743_MOESM2_ESM.zip › Raw Data files/Fig.1/Fig.1c XPS 1-clo4 cl.txt]

214.33	766.25
214.205	780.625
214.08	818.125
213.955	767.5
213.83	775.625
213.705	762.5
213.58	749.375
213.455	745.625
213.33	735
213.205	726.875
213.08	755
212.955	732.5
212.83	721.875
212.705	709.375
212.58	723.75
212.455	724.375
212.33	723.125
212.205	710.625
212.08	730.625
211.955	694.375
211.83	720
211.705	695.625
211.58	720.625
211.455	676.25
211.33	715.625
211.205	728.75
211.08	713.75
210.955	722.5
210.83	756.875
210.705	770.625
210.58	779.375
210.455	827.5
210.33	897.5
210.205	905.625
210.08	924.375
209.955	921.875
209.83	930
209.705	928.125
209.58	933.75
209.455	902.5
209.33	939.375
209.205	887.5
209.08	919.375
208.955	981.25
208.83	1001.88
208.705	1103.13
208.58	1165.63
208.455	1137.5
208.33	1163.75
208.205	1206.25
208.08	1123.13
207.955	1112.5
207.83	1056.25
207.705	946.875
207.58	900
207.455	831.25
207.33	765
207.205	690.625
207.08	680
206.955	670
206.83	613.75
206.705	641.875
206.58	668.75
206.455	675.625
206.33	623.125
206.205	651.875
206.08	678.75
205.955	619.375
205.83	623.125
205.705	568.75
205.58	599.375
205.455	598.75
205.33	568.125
205.205	547.5
205.08	580
204.955	583.125
204.83	590.625
204.705	558.125
204.58	591.25
204.455	570.625
204.33	538.125
204.205	560.625
204.08	545.625
203.955	546.25
203.83	530
203.705	543.75
203.58	580.625
203.455	534.375
203.33	585.625
203.205	513.125
203.08	544.375
202.955	508.125
202.83	513.125
202.705	537.5
202.58	515.625
202.455	497.5
202.33	525
202.205	501.875
202.08	541.25
201.955	478.125
201.83	517.5
201.705	536.25
201.58	502.5
201.455	476.875
201.33	508.125
201.205	526.875
201.08	542.5
200.955	553.75
200.83	516.25
200.705	476.875
200.58	493.75
200.455	548.125
200.33	493.75
200.205	522.5
200.08	518.125
199.955	535.625
199.83	553.125
199.705	491.875
199.58	475
199.455	512.5
199.33	528.75
199.205	515
199.08	538.75
198.955	517.5
198.83	514.38
198.705	556.88
198.58	569.38
198.455	494.38
198.33	518.75
198.205	498.75
198.08	528.75
197.955	503.75
197.83	531.25
197.705	474.375
197.58	469.375
197.455	441.25
197.33	482.5
197.205	481.875
197.08	428.75
196.955	451.25
196.83	418.75
196.705	396.875
196.58	403.125
196.455	390.625
196.33	390.625
196.205	397.5
196.08	413.75
195.955	474.375
195.83	467.5
195.705	466.875
195.58	486.875
195.455	492.5
195.33	450.625
195.205	485
195.08	455.625
194.955	412.5
194.83	494.375
194.705	494.375
194.58	499.375
194.455	517.5
194.33	436.25
