# Supplementary material for: Room temperature all-solid-state lithium batteries based on a soluble organic cage ionic conductor
Source: Nat Commun. 2022 Apr 19;13:2031. doi: 10.1038/s41467-022-29743-1 (PMC9018795; doi:10.1038/s41467-022-29743-1)
Supplement: Supplementary file 2 — Source Data [file 41467_2022_29743_MOESM2_ESM.zip › Raw Data files/Fig.1/Fig.1d XPS li-1-clo4.TXT]

216	1459.14
215.875	1455.71
215.75	1442.86
215.625	1442.86
215.5	1407.43
215.375	1406.29
215.25	1353.14
215.125	1371.14
215	1323.71
214.875	1334
214.75	1281.43
214.625	1284
214.5	1261.14
214.375	1240.57
214.25	1246.86
214.125	1240.57
214	1238.57
213.875	1206.29
213.75	1190.57
213.625	1203.71
213.5	1169.14
213.375	1154.29
213.25	1144
213.125	1171.71
213	1153.71
212.875	1133.43
212.75	1132.57
212.625	1130
212.5	1116
212.375	1106.29
212.25	1093.14
212.125	1091.71
212	1144.86
211.875	1165.71
211.75	1184.29
211.625	1189.14
211.5	1302
211.375	1381.71
211.25	1479.43
211.125	1520.86
211	1640.57
210.875	1726.86
210.75	1722.57
210.625	1726
210.5	1692.86
210.375	1679.14
210.25	1658
210.125	1650.57
210	1686.86
209.875	1827.43
209.75	1990.29
209.625	2180.29
209.5	2396.57
209.375	2718.57
209.25	2924.29
209.125	3132.29
209	3192.86
208.875	3184.29
208.75	3018.86
208.625	2903.71
208.5	2608.86
208.375	2389.71
208.25	2197.71
208.125	2054
208	1965.43
207.875	1960.57
207.75	2103.43
207.625	2276
207.5	2473.43
207.375	2640.29
207.25	2698
207.125	2767.14
207	2673.43
206.875	2498
206.75	2242.86
206.625	1922.57
206.5	1659.71
206.375	1431.71
206.25	1246
206.125	1105.14
206	983.143
205.875	910.286
205.75	891.714
205.625	824.286
205.5	796.857
205.375	795.143
205.25	775.429
205.125	780.857
205	792.571
204.875	821.714
204.75	840.857
204.625	840.571
204.5	884
204.375	906.857
204.25	909.143
204.125	899.714
204	882.857
203.875	851.714
203.75	839.143
203.625	849.143
203.5	816.857
203.375	848.286
203.25	885.143
203.125	888.286
203	875.429
