# Supplementary material for: Room temperature all-solid-state lithium batteries based on a soluble organic cage ionic conductor
Source: Nat Commun. 2022 Apr 19;13:2031. doi: 10.1038/s41467-022-29743-1 (PMC9018795; doi:10.1038/s41467-022-29743-1)
Supplement: Supplementary file 2 — Source Data [file 41467_2022_29743_MOESM2_ESM.zip › Raw Data files/Fig.1/Fig.1e and f.xlsx]

## Sheet: Sheet1
LiClO4		RCC1-ClO4		Li-RCC1-ClO4
550	451.166	200	207.598	550	3289.99
550.45	427.93	200.454	200.051	550.461	3305.23
550.9	427.171	200.908	179.605	550.921	3260.29
551.35	414.49	201.362	194.526	551.381	3301.31
551.8	428.543	201.816	198.351	551.842	3303.57
552.25	428.483	202.27	198.987	552.302	3287.83
552.7	427.699	202.724	201.753	552.763	3326.8
553.15	437.438	203.178	199.697	553.223	3314.53
553.6	443.707	203.632	195.811	553.684	3292.32
554.05	436.501	204.086	199.808	554.144	3311.47
554.5	431.078	204.54	199.275	554.605	3293.83
554.95	437.352	204.994	203.7	555.065	3243.22
555.4	420.843	205.448	197.419	555.526	3281.17
555.85	417.919	205.902	196.684	555.986	3361.76
556.299	412.45	206.356	203.3	556.447	3317.12
556.749	429.706	206.81	202.065	556.907	3300.61
557.199	430.174	207.264	196.328	557.368	3314.05
557.649	423.889	207.718	200.891	557.828	3285.68
558.099	405.169	208.171	207.261	558.289	3239.96
558.549	416.35	208.625	200.199	558.749	3352.87
558.999	422.219	209.079	193.17	559.21	3337.36
559.449	393.779	209.533	192.687	559.67	3347.22
559.899	397.349	209.987	211.814	560.131	3360.9
560.349	404.493	210.441	211.752	560.591	3310.25
560.799	401.902	210.895	198.226	561.052	3287.15
561.249	443.091	211.349	190.585	561.512	3305.85
561.699	438.959	211.803	174.355	561.973	3330.05
562.149	429.569	212.257	197.973	562.433	3340.59
562.599	426.361	212.711	190.029	562.894	3358.42
563.049	420.678	213.165	202.736	563.354	3417.98
563.499	406.273	213.619	197.323	563.815	3340.61
563.949	408.449	214.073	199.294	564.275	3368.11
564.399	423.81	214.527	202.388	564.736	3426.45
564.849	422.172	214.981	199.24	565.196	3415.25
565.299	421.372	215.435	203.496	565.657	3310.14
565.749	402.089	215.889	195.362	566.117	3351.58
566.199	403.153	216.343	182.14	566.578	3365.18
566.649	406.771	216.797	189.767	567.038	3329.95
567.099	387.638	217.251	200.798	567.499	3311.19
567.549	393.94	217.705	191.487	567.959	3339.07
567.999	412.801	218.159	184.517	568.42	3328.47
568.449	394.045	218.613	191.24	568.88	3297.74
568.899	396.148	219.067	197.778	569.341	3328.21
569.348	413.88	219.521	204.272	569.801	3363.7
569.798	393.349	219.975	196.325	570.262	3350.27
570.248	382.208	220.429	203.558	570.722	3369.22
570.698	376.329	220.883	204.96	571.183	3398.61
571.148	385.56	221.337	202.564	571.643	3353.31
571.598	396.516	221.791	205.378	572.104	3401.89
572.048	378.272	222.245	208.521	572.564	3496.39
572.498	381.341	222.699	202.274	573.025	3430.72
572.948	391.958	223.153	190.839	573.485	3343.38
573.398	401.484	223.607	190.056	573.946	3387.8
573.848	395.96	224.061	195.3	574.406	3443.96
574.298	390.918	224.514	209.035	574.867	3408.27
574.748	395.042	224.968	209.076	575.327	3355.41
575.198	394.386	225.422	209.644	575.788	3323.38
575.648	393.805	225.876	206.177	576.248	3309.43
576.098	376.131	226.33	195.017	576.709	3349.55
576.548	409.017	226.784	189.556	577.169	3401.42
576.998	373.547	227.238	196.73	577.63	3384.23
577.448	382.481	227.692	193.209	578.09	3366.35
577.898	364.541	228.146	201.993	578.551	3375.02
578.348	370.714	228.6	198.342	579.011	3313.06
578.798	380.265	229.054	195.401	579.472	3355.42
579.248	378.707	229.508	191.728	579.932	3351.76
579.698	360.921	229.962	198.033	580.393	3365.06
580.148	341.282	230.416	214.008	580.853	3426.72
580.598	350.916	230.87	204.217	581.314	3395.86
581.048	370.209	231.324	205.986	581.774	3415.16
581.497	382.953	231.778	198.978	582.235	3466.01
581.947	365.739	232.232	199.474	582.695	3440.02
582.397	358.834	232.686	196.792	583.156	3382.94
582.847	379.672	233.14	203.291	583.616	3395
583.297	377.216	233.594	204.546	584.077	3442.87
583.747	372.218	234.048	198.41	584.537	3450.67
584.197	377.7	234.502	204.468	584.998	3449.54
584.647	375.825	234.956	191.591	585.458	3442.2
585.097	367.477	235.41	184.509	585.919	3429.83
585.547	366.026	235.864	188.889	586.379	3458.84
585.997	366.114	236.318	198.374	586.84	3469.67
586.447	382.029	236.772	206.052	587.3	3477.43
586.897	359.518	237.226	202.073	587.761	3560.2
587.347	368.664	237.68	189.845	588.221	3460.86
587.797	369.166	238.134	181.051	588.682	3457.02
588.247	364.467	238.588	178.183	589.142	3496.34
588.697	377.123	239.042	179.946	589.603	3465.56
589.147	378.245	239.496	198.427	590.063	3473.25
589.597	370.914	239.95	194.923	590.524	3514.35
590.047	364.488	240.404	194.287	590.984	3503.42
590.497	364.779	240.857	191.841	591.445	3492.31
590.947	369.502	241.311	196.373	591.905	3470.11
591.397	363.376	241.765	206.119	592.365	3526.16
591.847	358.115	242.219	204.352	592.826	3455.53
592.297	375.34	242.673	205.025	593.287	3484.68
592.747	381.62	243.127	190.883	593.747	3543.68
593.197	357.924	243.581	181.718	594.207	3435.73
593.646	371.052	244.035	202.008	594.668	3443.28
594.096	382.354	244.489	208.6	595.128	3535.07
594.546	381.507	244.943	206.482	595.589	3486.76
594.996	365.513	245.397	206.335	596.049	3513.44
595.446	348.227	245.851	199.626	596.51	3530.34
595.896	353.939	246.305	178.751	596.97	3479.27
596.346	383.431	246.759	190.96	597.431	3477.74
596.796	399.026	247.213	190.996	597.891	3515.61
597.246	373.831	247.667	184.754	598.352	3491.87
597.696	378.796	248.121	184.965	598.812	3479.74
598.146	365.923	248.575	182.671	599.273	3530.24
598.596	372.78	249.029	188.173	599.733	3499.11
599.046	365.576	249.483	198.025	600.194	3565.81
599.496	385.444	249.937	196.403	600.654	3525.6
599.946	385.353	250.391	196.08	601.115	3544.35
600.396	390.238	250.845	176.668	601.575	3575.07
600.846	404.493	251.299	190.545	602.036	3596.64
601.296	413.348	251.753	187.091	602.496	3626.07
601.746	413.517	252.207	193.707	602.957	3535.66
602.196	406.587	252.661	193.372	603.417	3514.58
602.646	433.401	253.115	190.367	603.878	3567.94
603.096	415.332	253.569	189.27	604.338	3567.22
603.546	447.55	254.023	181.751	604.799	3591.79
603.996	445.67	254.477	205.344	605.259	3590.58
604.446	433.175	254.931	192.899	605.72	3528.68
604.896	463.938	255.385	191.173	606.18	3536.82
605.346	476.748	255.839	186.753	606.641	3537.8
605.796	485.338	256.293	193.198	607.101	3545.33
606.245	490.777	256.747	193.26	607.562	3639.82
606.695	488.444	257.2	184.093	608.022	3591.22
607.145	496.341	257.654	181.442	608.483	3611.67
607.595	526.455	258.108	190.043	608.943	3671.7
608.045	571.559	258.562	196.973	609.404	3710.78
608.495	559.578	259.016	195.199	609.864	3647.17
608.945	618.25	259.47	187.098	610.325	3655.38
609.395	647.836	259.924	190.356	610.785	3642.38
609.845	678.72	260.378	186.319	611.246	3668.77
610.295	684.315	260.832	180.095	611.706	3655.71
610.745	737.915	261.286	182.611	612.167	3641.64
611.195	776.722	261.74	189.341	612.627	3660.06
611.645	787.892	262.194	187.165	613.088	3637.42
612.095	848.73	262.648	188.975	613.548	3621.63
612.545	956.033	263.102	202.09	614.009	3676.69
612.995	1024.95	263.556	187.29	614.469	3671.43
613.445	1098.75	264.01	183.291	614.93	3690.3
613.895	1186.68	264.464	187.707	615.39	3619.42
614.345	1324.04	264.918	194.323	615.851	3699.15
614.795	1346.15	265.372	193.844	616.311	3617.66
615.245	1428.71	265.826	180.474	616.772	3614.84
615.695	1453.14	266.28	175.17	617.232	3699.92
616.145	1515.82	266.734	188.447	617.693	3704.88
616.595	1502.02	267.188	186.411	618.153	3707.52
617.045	1495.45	267.642	182.306	618.614	3678.16
617.495	1462.64	268.096	186.62	619.074	3723.65
617.945	1380.17	268.55	186.415	619.535	3736.24
618.395	1324.54	269.004	180.611	619.995	3740.81
618.844	1248.83	269.458	179.268	620.456	3750.43
619.294	1215.49	269.912	184.657	620.916	3737.95
619.744	1121.74	270.366	183.415	621.377	3740.61
620.194	1072.18	270.82	189.63	621.837	3768.62
620.644	1048.12	271.274	171.596	622.298	3788.42
621.094	1020.14	271.728	179.51	622.758	3797.54
621.544	950.482	272.182	181.572	623.219	3772.17
621.994	907.474	272.636	182.475	623.679	3673.89
622.444	850.421	273.09	185.383	624.14	3677.76
622.894	816.893	273.544	184.632	624.6	3769.29
623.344	781.196	273.997	180.648	625.061	3616.43
623.794	719.83	274.451	179.175	625.521	3753.84
624.244	694.069	274.905	182.728	625.982	3750.84
624.694	642.164	275.359	185.428	626.442	3757.63
625.144	644.945	275.813	185.28	626.903	3783.75
625.594	621.78	276.267	184.976	627.363	3774.74
626.044	591.499	276.721	186.903	627.824	3726.72
626.494	575.545	277.175	185.248	628.284	3688.73
626.944	526.748	277.629	179.765	628.745	3725.05
627.394	512.358	278.083	181.077	629.205	3744.02
627.844	497.971	278.537	176.141	629.666	3704.07
628.294	487.019	278.991	180.62	630.126	3740.02
628.744	484.251	279.445	178.528	630.587	3708.65
629.194	472.587	279.899	178.69	631.047	3719.52
629.644	447.955	280.353	176.022	631.508	3723.17
630.094	428.042	280.807	178.297	631.968	3760.75
630.544	422.226	281.261	184.475	632.429	3672.92
630.994	448.333	281.715	185.204	632.889	3661.78
631.443	395.887	282.169	178.29	633.349	3725.49
631.893	444.32	282.623	168.693	633.81	3689.86
632.343	456.526	283.077	188.253	634.271	3752.18
632.793	455.866	283.531	182.68	634.731	3725.61
633.243	459.779	283.985	172.573	635.191	3707.9
633.693	453.129	284.439	180.723	635.652	3702
634.143	459.673	284.893	191.824	636.112	3718.62
634.593	455.237	285.347	189.841	636.573	3675.27
635.043	427.476	285.801	179.976	637.033	3598.79
635.493	417.199	286.255	177.14	637.494	3636.41
635.943	419.887	286.709	178.204	637.954	3709.62
636.393	402.018	287.163	184.43	638.415	3692.01
636.843	414.763	287.617	184.146	638.875	3703.04
637.293	408.173	288.071	182.581	639.336	3614.21
637.743	365.886	288.525	179.035	639.796	3608.67
638.193	361.852	288.979	182.309	640.257	3638.7
638.643	366.478	289.433	179.808	640.717	3639.65
639.093	359.402	289.887	168.097	641.178	3623.06
639.543	356.353	290.34	173.69	641.638	3724.11
639.993	342.743	290.794	172.21	642.099	3656.7
640.443	335.646	291.248	177.549	642.559	3694.59
640.893	343.699	291.702	171.421	643.02	3745.78
641.343	340.321	292.156	174.24	643.48	3702.71
641.793	329.833	292.61	178.991	643.941	3671.08
642.243	320.867	293.064	178.523	644.401	3691.62
642.693	343.032	293.518	175.578	644.862	3653.67
643.143	307.917	293.972	176.329	645.322	3635.67
643.593	314.37	294.426	181.133	645.783	3667.34
644.042	320.111	294.88	185.853	646.243	3648.44
644.492	319.669	295.334	166.231	646.704	3672.86
644.942	322.417	295.788	174.952	647.164	3610.34
645.392	325.889	296.242	186.359	647.625	3619.84
645.842	301.111	296.696	183.237	648.085	3707.93
646.292	297.136	297.15	180.995	648.546	3635.61
646.742	325.389	297.604	180.594	649.006	3691.2
647.192	323.762	298.058	180.104	649.467	3535.93
647.642	305.38	298.512	189.228	649.927	3660.11
648.092	303.452	298.966	194.404	650.388	3716.71
648.542	302.467	299.42	186.352	650.848	3664.84
648.992	265.638	299.874	183.418	651.309	3641.4
649.442	292.551	300.328	186.68	651.769	3624.04
649.892	295.166	300.782	182.315	652.23	3613.59
650.342	282.97	301.236	181.047	652.69	3645.44
650.792	268.172	301.69	175.928	653.151	3681.35
651.242	286.929	302.144	170.877	653.611	3651.92
651.692	295.559	302.598	181.567	654.072	3618.15
652.142	292.385	303.052	179.96	654.532	3624.1
652.592	297.809	303.506	179.96	654.993	3643.01
653.042	300.493	303.96	176.516	655.453	3723.76
653.492	303.322	304.414	172.166	655.914	3658.45
653.942	317.661	304.868	174.898	656.374	3646.45
654.392	292.372	305.322	178.636	656.835	3654.17
654.842	325.67	305.776	181.754	657.295	3619.94
655.292	300.842	306.23	180.358	657.756	3752.52
655.742	325.049	306.683	174.075	658.216	3645.64
656.192	341.776	307.137	178.113	658.677	3607.9
656.641	343.739	307.591	178.984	659.137	3604.49
657.091	349.555	308.045	175.418	659.598	3651.41
657.541	355.424	308.499	182.903	660.058	3601.91
657.991	361.085	308.953	175.442	660.519	3647.81
658.441	355.194	309.407	185.359	660.979	3673.26
658.891	348.273	309.861	187.611	661.44	3674.51
659.341	363.067	310.315	177.27	661.9	3641.11
659.791	362.522	310.769	175.97	662.361	3615.86
660.241	346.043	311.223	174.859	662.821	3618.4
660.691	333.019	311.677	168.296	663.282	3609.52
661.141	352.614	312.131	176.359	663.742	3652.88
661.591	334.119	312.585	170.432	664.203	3708.41
662.041	341.91	313.039	180.379	664.663	3705.27
662.491	320.82	313.493	181.947	665.124	3659.76
662.941	325.932	313.947	177.474	665.584	3534.13
663.391	342.871	314.401	176.926	666.045	3666.28
663.841	372.261	314.855	176.821	666.505	3680.5
664.291	364.251	315.309	170.564	666.966	3671.31
664.741	346.015	315.763	179.068	667.426	3742.62
665.191	369.742	316.217	192.452	667.887	3700.1
665.641	379.208	316.671	177.542	668.347	3699.04
666.091	406.535	317.125	180.976	668.808	3689.96
666.541	384.268	317.579	186.189	669.268	3720.43
666.991	396.004	318.033	184.743	669.729	3676.21
667.441	438.624	318.487	178.974	670.189	3641.25
667.891	414.012	318.941	178.573	670.65	3679.58
668.341	422.101	319.395	184.69	671.11	3706.04
668.79	389.396	319.849	180.685	671.571	3660.9
669.24	395.113	320.303	185.959	672.031	3650.78
669.69	386.541	320.757	180.567	672.492	3702.36
670.14	359.938	321.211	191.097	672.952	3642.7
670.59	348.4	321.665	180.894	673.412	3579.96
671.04	341.993	322.119	175.582	673.873	3650.33
671.49	327.755	322.573	179.814	674.333	3628.03
671.94	320.555	323.026	179.166	674.794	3717.7
672.39	295.103	323.48	174.698	675.254	3741.31
672.84	285.103	323.934	185.594	675.715	3635.98
673.29	309.142	324.388	187.694	676.175	3680.67
673.74	294.245	324.842	167.153	676.636	3641.93
674.19	288.723	325.296	186.185	677.096	3661.13
674.64	273.831	325.75	176.695	677.557	3756.82
675.09	277.978	326.204	172.617	678.017	3688.29
675.54	273.464	326.658	177.726	678.478	3713.58
675.99	260.022	327.112	182.84	678.938	3746.78
676.44	257.172	327.566	185.264	679.399	3711.94
676.89	264.591	328.02	186.73	679.859	3732.45
677.34	254.228	328.474	181.323	680.32	3758.59
677.79	229.441	328.928	176.004	680.78	3757.9
678.24	239.034	329.382	185.797	681.241	3759.06
678.69	254.592	329.836	190.914	681.701	3741.25
679.14	262.943	330.29	185.793	682.162	3785.12
679.59	259.963	330.744	171.334	682.622	3775.49
680.04	243.262	331.198	169.634	683.083	3757.45
680.49	249.862	331.652	180.294	683.543	3797.8
680.94	244.882	332.106	185.971	684.004	3765.52
681.389	240.301	332.56	181.944	684.464	3719.28
681.839	238.413	333.014	162.409	684.925	3764.87
682.289	234.08	333.468	184.85	685.385	3808.91
682.739	241.24	333.922	186.848	685.846	3809.94
683.189	241.621	334.376	177.282	686.306	3795.44
683.639	237.855	334.83	180.389	686.767	3796.61
684.089	246.415	335.284	183.979	687.227	3789.03
684.539	231.335	335.738	183.977	687.688	3763.63
684.989	232.858	336.192	184.981	688.148	3791.28
685.439	215.709	336.646	184.77	688.609	3844.02
685.889	221.907	337.1	177.682	689.069	3818.64
686.339	214.48	337.554	183.35	689.53	3811.13
686.789	241.068	338.008	205.802	689.99	3878.36
687.239	237.162	338.462	184.57	690.451	3879.26
687.689	257.668	338.916	178.988	690.911	3788.84
688.139	237.684	339.369	187.374	691.372	3769.42
688.589	213.708	339.823	185.513	691.832	3856.03
689.039	227.961	340.277	183.873	692.293	3905.74
689.489	230.948	340.731	187.498	692.753	3906.93
689.939	221.849	341.185	176.766	693.214	3910.13
690.389	235.427	341.639	187.363	693.674	3894.8
690.839	227.166	342.093	169.358	694.135	3842.48
691.289	228.344	342.547	165.446	694.595	3822.2
691.739	232.695	343.001	176.57	695.056	3927.67
692.189	221.332	343.455	183.345	695.516	3853.73
692.639	225.823	343.909	178.73	695.977	3844.34
693.089	201.951	344.363	173.96	696.437	3944.56
693.539	225.593	344.817	175.061	696.898	3916.28
693.988	228.766	345.271	181.121	697.358	3909.36
694.438	232.131	345.725	192.491	697.819	3903.39
694.888	221.594	346.179	189.443	698.279	3914.17
695.338	222.819	346.633	180.453	698.74	3939.47
695.788	222.871	347.087	183.392	699.2	3920.02
696.238	219.627	347.541	184	699.661	3889.39
696.688	220.501	347.995	178.208	700.121	3877.55
697.138	207.576	348.449	176.081	700.582	3869.72
697.588	197.856	348.903	174.794	701.042	3888.77
698.038	191.472	349.357	168.606	701.503	3918.07
698.488	230.662	349.811	167.16	701.963	3942.83
698.938	224.001	350.265	181.993	702.424	3868.11
699.388	236.292	350.719	169.143	702.884	3901.57
699.838	214.71	351.173	174.553	703.345	3880.64
700.288	229.363	351.627	170.017	703.805	3868.05
700.738	220.295	352.081	169.684	704.266	3897.56
701.188	211.204	352.535	184.873	704.726	3896.72
701.638	202.065	352.989	188.247	705.187	3947.61
702.088	201.358	353.443	183.798	705.647	3969.34
702.538	214.323	353.897	179.568	706.108	3908.08
702.988	217.362	354.351	170.743	706.568	3916.74
703.438	210.581	354.805	182.78	707.029	3951.19
703.888	224.037	355.259	196.786	707.489	3906.78
704.338	223.53	355.712	185.136	707.95	3883.83
704.788	199.226	356.166	181.533	708.41	3891.56
705.238	228.908	356.62	184.532	708.871	3957.56
705.688	224.081	357.074	181.756	709.331	3988.78
706.138	203.792	357.528	177.486	709.792	3939.65
706.587	201.292	357.982	178.007	710.252	3917.18
707.037	198.033	358.436	180.351	710.713	3921.19
707.487	204.314	358.89	178.144	711.173	3918.81
707.937	204.574	359.344	174.762	711.634	3971.69
708.387	205.496	359.798	173.018	712.094	3990.36
708.837	217.895	360.252	189.185	712.554	3974.77
709.287	210.618	360.706	183.01	713.015	4019
709.737	199.825	361.16	182.367	713.476	4035.45
710.187	211.169	361.614	179.994	713.936	3955.11
710.637	201.757	362.068	178	714.396	3981.47
711.087	215.498	362.522	181.575	714.857	3936.49
711.537	224.189	362.976	184.626	715.317	3928.24
711.987	210.634	363.43	180.135	715.778	3932.03
712.437	222.944	363.884	185.06	716.238	3967.46
712.887	203.814	364.338	185.997	716.699	4003.21
713.337	197.896	364.792	187.788	717.159	3940.48
713.787	208.144	365.246	187.968	717.62	3965.77
714.237	218.329	365.7	191.435	718.08	3986.37
714.687	207.4	366.154	187.025	718.541	4010.1
715.137	197.169	366.608	186.457	719.001	3993.43
715.587	208.048	367.062	187.584	719.462	3979.27
716.037	215.103	367.516	182.794	719.922	4011.35
716.487	202.515	367.97	181.172	720.383	4005.56
716.937	196.877	368.424	184.746	720.843	3996.62
717.387	206.87	368.878	173.032	721.304	4050.99
717.837	209.034	369.332	184.646	721.764	4049.72
718.287	220.142	369.786	182.806	722.225	4012.15
718.737	207.217	370.24	181.303	722.685	3998.87
719.186	207.994	370.694	185.187	723.146	3970.96
719.636	213.569	371.148	183.505	723.606	4033.12
720.086	201.186	371.601	180.202	724.067	4010.77
720.536	206.23	372.055	180.175	724.527	4041.61
720.986	198.599	372.509	178.606	724.988	4033.42
721.436	189.828	372.963	189.801	725.448	3947.23
721.886	197.321	373.417	196.971	725.909	4006.13
722.336	198.158	373.871	186.152	726.369	4002.03
722.786	194.113	374.325	183.389	726.83	4004.29
723.236	195.98	374.779	197.823	727.29	4072.17
723.686	195.106	375.233	185.717	727.751	4028.28
724.136	194.52	375.687	178.596	728.211	4058.91
724.586	201.44	376.141	182.159	728.672	4048.56
725.036	196.377	376.595	179.703	729.132	4009.01
725.486	203.671	377.049	178.473	729.593	3993.7
725.936	209.142	377.503	184.901	730.053	4022.69
726.386	208.05	377.957	191.69	730.514	4013.94
726.836	196.534	378.411	176.356	730.974	3990.6
727.286	191.847	378.865	177.453	731.435	4012.04
727.736	206.494	379.319	177.971	731.895	4032.15
728.186	198.564	379.773	184.202	732.356	4050.28
728.636	207.147	380.227	187.434	732.816	4060.15
729.086	200.29	380.681	187.406	733.277	4052.28
729.536	194.679	381.135	190.303	733.737	4036.65
729.986	195.543	381.589	192.171	734.198	4090.38
730.436	195.355	382.043	183.808	734.658	4028.31
730.886	196.101	382.497	188.732	735.119	3996.66
731.336	186.942	382.951	183.318	735.579	3912.91
731.785	211.513	383.405	174.565	736.04	4007.93
732.235	216.381	383.859	178.188	736.5	3973.23
732.685	204.333	384.313	178.664	736.961	4040.4
733.135	192	384.767	186.241	737.421	3997.92
733.585	193.093	385.221	184.369	737.882	4034.42
734.035	177.423	385.675	176.096	738.342	4004.6
734.485	201.148	386.129	182.558	738.803	4040.17
734.935	211.661	386.583	188.863	739.263	3997.9
735.385	187.077	387.037	183.54	739.724	4002.38
735.835	185.149	387.491	191.665	740.184	4039.93
736.285	206.818	387.945	194.606	740.645	4055.78
736.735	218.589	388.399	191.907	741.105	4046.32
737.185	210.724	388.852	187.592	741.566	3969.55
737.635	201.166	389.306	182.507	742.026	3972.65
738.085	204.24	389.76	176.604	742.487	4060.77
738.535	209.409	390.214	177.988	742.947	4051.2
738.985	200.922	390.668	188.299	743.408	4021.53
739.435	185.478	391.122	193	743.868	4016.37
739.885	174.148	391.576	188.483	744.329	3981.51
740.335	189.937	392.03	183.967	744.789	4029.39
740.785	190	392.484	187.604	745.25	4016.45
741.235	190	392.938	181.556	745.71	3935.77
741.685	182.844	393.392	177.164	746.171	4072.02
742.135	188.647	393.846	183.355	746.631	4045.74
742.585	191.166	394.3	199.923	747.092	4005.22
743.035	191.166	394.754	205.027	747.552	3907.26
743.485	193.416	395.208	192.049	748.013	3998.33
743.935	190.576	395.662	185.658	748.473	3971.72
744.384	198.292	396.116	196.881	748.934	4057
744.834	209.912	396.57	190.076	749.394	4040.98
745.284	198.114	397.024	192.787	749.855	4043.95
745.734	190.215	397.478	187.916	750.315	3997.98
746.184	199.936	397.932	189.221	750.776	3974.81
746.634	203.166	398.386	185.361	751.236	3954.12
747.084	202.249	398.84	192.543	751.697	3941.49
747.534	190.043	399.294	196.269	752.157	3992.89
747.984	194.892	399.748	189.762	752.618	3999.11
748.434	186.273	400.202	187.059	753.078	3980.18
748.884	180.195	400.656	192.464	753.539	4003.04
749.334	182.235	401.11	204.043	753.999	4010.66
749.784	195.877	401.564	204.951	754.46	4004.41
750.234	192.673	402.018	180.811	754.92	4036.62
750.684	188.681	402.472	189.202	755.38	4055.4
751.134	189.602	402.926	187.068	755.841	4007.05
751.584	179.451	403.38	190.456	756.302	3958.29
752.034	174.719	403.834	192.42	756.762	3979.26
752.484	190.081	404.288	193.898	757.222	3978.13
752.934	194.401	404.741	193.712	757.683	3941.51
753.384	186.688	405.195	188.208	758.143	3957.3
753.834	190.057	405.649	198.858	758.604	4001.79
754.284	182.429	406.103	197.921	759.064	4023.68
754.734	203.073	406.557	197.049	759.525	3998.68
755.184	181.622	407.011	186.747	759.985	3943.87
755.634	189.288	407.465	207.78	760.446	3986.29
756.083	174.54	407.919	197.73	760.906	3957.25
756.533	186.432	408.373	192.406	761.367	4000.35
756.983	179.61	408.827	187.308	761.827	3913.53
757.433	179.522	409.281	188.543	762.288	3998.64
757.883	174.951	409.735	200.222	762.748	3995.02
758.333	177.901	410.189	187.883	763.209	4000.93
758.783	189.203	410.643	177.632	763.669	4035.96
759.233	188.936	411.097	200.8	764.13	4029.58
759.683	181.166	411.551	182.695	764.59	3974.78
760.133	175.321	412.005	191.601	765.051	4024.71
760.583	163.166	412.459	196.867	765.511	4033.66
761.033	164.81	412.913	192.285	765.972	4008.35
761.483	169.975	413.367	189.539	766.432	4022.09
761.933	163.7	413.821	200.244	766.893	3997.73
762.383	168.933	414.275	206.603	767.353	3972.13
762.833	161.411	414.729	195.519	767.814	3946.56
763.283	168.473	415.183	197.325	768.274	3953.66
763.733	181.834	415.637	199.937	768.735	3961.84
764.183	180.16	416.091	211.747	769.195	3972.65
764.633	182.718	416.545	178.281	769.656	4050.72
765.083	181.288	416.999	185.128	770.116	3995.99
765.533	169.566	417.453	188.702	770.577	4003.97
765.983	171.011	417.907	198.704	771.037	4008.2
766.433	162.137	418.361	193.627	771.498	3982.03
766.883	166.158	418.815	185.951	771.958	4062.9
767.333	183.819	419.269	197.221	772.419	4009.29
767.783	166.806	419.723	208.641	772.879	4033.18
768.233	156.302	420.177	198.99	773.34	3965.11
768.683	170.376	420.631	204.263	773.8	4027.65
769.132	180.088	421.084	191.523	774.261	3991.67
769.582	184.217	421.538	198.787	774.721	3997.1
770.032	174.452	421.992	206.938	775.182	4017.5
770.482	157.515	422.446	202.143	775.642	4002.2
770.932	154.248	422.9	190.71	776.103	4001.63
771.382	182.732	423.354	198.016	776.563	3990.98
771.832	188.782	423.808	203.636	777.024	4016.41
772.282	183.172	424.262	191.409	777.484	4026.81
772.732	170.651	424.716	189.754	777.945	4019.74
773.182	155.297	425.17	195.729	778.405	4021.44
773.632	156.092	425.624	193.723	778.866	4016.84
774.082	171.581	426.078	188.297	779.326	4000.13
774.532	183.951	426.532	199.142	779.787	4005.88
774.982	183.449	426.986	208.67	780.247	4020.79
775.432	180.497	427.44	212.997	780.708	4010.52
775.882	182.824	427.894	197.673	781.168	4043.02
776.332	176.421	428.348	192.848	781.629	4090
776.782	170.607	428.802	193.989	782.089	4071.73
777.232	156.974	429.256	193.89	782.55	4069.55
777.682	170.714	429.71	210.693	783.01	4046.4
778.132	181.071	430.164	200.842	783.471	4074.15
778.582	171.651	430.618	213.31	783.931	4031.68
779.032	177.296	431.072	197.018	784.392	4040.66
779.482	159.534	431.526	200.236	784.852	4053.61
779.932	174.176	431.98	213.913	785.313	4086.67
780.382	176.863	432.434	209.223	785.773	4014.65
780.832	182.696	432.888	199.152	786.234	4039.5
781.281	178.116	433.342	192.509	786.694	4093.86
781.731	167.586	433.796	192.375	787.155	3998.43
782.181	170.618	434.25	198.764	787.615	4058.17
782.631	181.573	434.704	203.421	788.076	4101.21
783.081	178.644	435.158	198.88	788.536	4106.44
783.531	168.788	435.612	204.386	788.997	4107.49
783.981	174.558	436.066	189.803	789.457	4168.58
784.431	176.863	436.52	198.435	789.918	4132.69
784.881	166.025	436.974	197.694	790.378	4097.09
785.331	185.091	437.427	198.328	790.839	4058.92
785.781	176.983	437.881	197.22	791.299	4078.7
786.231	160.022	438.335	195.483	791.76	4072.23
786.681	166.778	438.789	195.774	792.22	4035.58
787.131	176.832	439.243	201.752	792.681	4049.77
787.581	179.671	439.697	208.558	793.141	4096.08
788.031	187.163	440.151	200.034	793.602	4125.7
788.481	176.717	440.605	217.913	794.062	4138.87
788.931	167.415	441.059	198.842	794.523	4141.25
789.381	161.459	441.513	205.823	794.983	4124.9
789.831	167.51	441.967	199.151	795.444	4135.73
790.281	179.669	442.421	210.089	795.904	4100.06
790.731	181.544	442.875	213.577	796.365	4118.16
791.181	174.78	443.329	209.43	796.825	4129.82
791.631	172.539	443.783	204.029	797.286	4203.78
792.081	179.195	444.237	198.997	797.746	4148.15
792.531	180.235	444.691	196.499	798.206	4144.5
792.981	156.974	445.145	193.877	798.667	4162.62
793.431	183.668	445.599	189.44	799.128	4184.22
793.88	186.792	446.053	209.549	799.588	4096.83
794.33	181.955	446.507	207.335	800.048	4208.38
794.78	179.269	446.961	209.401	800.509	4179.73
795.23	173.7	447.415	221.407	800.969	4196.05
795.68	159.486	447.869	215.366	801.43	4179.4
796.13	181.225	448.323	210.586	801.89	4214.49
796.58	169.174	448.777	217.785	802.351	4285.68
797.03	184	449.231	222.11	802.811	4186.01
797.48	186.757	449.685	216.689	803.272	4165.77
797.93	176.62	450.139	217.958	803.732	4169.6
798.38	174.13	450.593	225.686	804.193	4163.21
798.83	178.481	451.047	213.08	804.653	4170.35
799.28	176.049	451.501	223.991	805.114	4208.85
799.73	177.351	451.955	226.657	805.574	4202.6
800.18	186.045	452.409	222.521	806.035	4165.85
800.63	176.462	452.863	209.856	806.495	4177.73
801.08	178.528	453.317	223.206	806.956	4202.32
801.53	170.735	453.77	242.729	807.416	4213.68
801.98	157.787	454.224	247.195	807.877	4180.31
802.43	154.541	454.678	242.056	808.337	4178.79
802.88	141.551	455.132	235.806	808.798	4197.28
803.33	154.649	455.586	245.239	809.258	4152.56
803.78	180.885	456.04	240.275	809.719	4212.27
804.23	183.046	456.494	247.583	810.179	4237.23
804.68	160.989	456.948	255.792	810.64	4215.09
805.13	171.223	457.402	255.409	811.1	4185.52
805.58	169.038	457.856	251.507	811.561	4212.22
806.03	167.633	458.31	257.799	812.021	4276.94
806.479	180.397	458.764	255.747	812.482	4257.52
806.929	179.188	459.218	257.608	812.942	4271.95
807.379	159.026	459.672	274.493	813.403	4280.16
807.829	151.377	460.126	281.62	813.863	4201.49
808.279	159.227	460.58	271.289	814.324	4209.74
808.729	162.581	461.034	269.922	814.784	4253.73
809.179	167.075	461.488	291.894	815.245	4208.01
809.629	169.575	461.942	289.235	815.705	4248.31
810.079	170.219	462.396	295.549	816.166	4237.18
810.529	173.568	462.85	303.6	816.626	4248.51
810.979	157.743	463.304	303.363	817.087	4241.43
811.429	166.885	463.758	299.206	817.547	4222.72
811.879	173.81	464.212	290.903	818.008	4287.22
812.329	172.17	464.666	285.694	818.468	4207.49
812.779	166.152	465.12	286.511	818.929	4248
813.229	155.659	465.574	285.362	819.389	4248.56
813.679	175.886	466.028	290.317	819.85	4159.87
814.129	167.551	466.482	267.497	820.31	4119.48
814.579	154.203	466.936	260.449	820.771	4188.67
815.029	162.251	467.39	264.256	821.231	4225.77
815.479	173.41	467.844	250.196	821.692	4209.12
815.929	167.743	468.298	247.242	822.152	4187.77
816.379	163.595	468.752	239.798	822.613	4191.3
816.829	168.513	469.206	234.033	823.073	4209.78
817.279	162.202	469.66	230.649	823.534	4221.46
817.729	158.724	470.113	230.925	823.994	4226.85
818.179	171.773	470.567	230.836	824.455	4221.13
818.629	160.208	471.021	216.39	824.915	4219.3
819.078	169.663	471.475	224.407	825.376	4249.19
819.528	186.667	471.929	222.842	825.836	4279.1
819.978	187.11	472.383	218.071	826.297	4257.75
820.428	164.619	472.837	218.735	826.757	4210.82
820.878	167.351	473.291	219.548	827.218	4255.52
821.328	167.185	473.745	218.901	827.678	4221.66
821.778	176.336	474.199	216.155	828.139	4210.27
822.228	163.293	474.653	213.585	828.599	4270.62
822.678	166.317	475.107	213.298	829.06	4231.23
823.128	172.046	475.561	217.348	829.52	4277.93
823.578	171.888	476.015	221.911	829.981	4237.23
824.028	164.569	476.469	217.408	830.441	4210.65
824.478	157.34	476.923	215.421	830.902	4225.8
824.928	163.738	477.377	200.932	831.362	4253.06
825.378	169.807	477.831	221.53	831.823	4236.84
825.828	169.763	478.285	215.234	832.283	4180.58
826.278	159.071	478.739	203.521	832.744	4166.94
826.728	144.364	479.193	202.954	833.204	4149.29
827.178	174.375	479.647	205.009	833.665	4207
827.628	161.459	480.101	209.58	834.125	4199.01
828.078	157.966	480.555	213.407	834.586	4199.88
828.528	173.815	481.009	207.072	835.046	4188.98
828.978	171.653	481.463	196.748	835.507	4222.12
829.428	163.949	481.917	201.229	835.967	4259.46
829.878	155.257	482.371	206.603	836.428	4208.99
830.328	163.425	482.825	206.826	836.888	4186.11
830.778	165.377	483.279	198.679	837.349	4197.18
831.227	157.164	483.733	214.279	837.809	4194.35
831.677	170.859	484.187	208.468	838.27	4230.84
832.127	159.603	484.641	206.623	838.73	4226.34
832.577	159.921	485.095	205.461	839.19	4215.62
833.027	160.615	485.549	202.538	839.651	4236.29
833.477	162.44	486.003	200.161	840.112	4221.26
833.927	171.3	486.456	205.459	840.572	4209.85
834.377	172.171	486.91	208.692	841.032	4226.48
834.827	168.793	487.364	199.505	841.493	4206.53
835.277	166.2	487.818	215.158	841.953	4162.95
835.727	160.333	488.272	221.95	842.414	4174.82
836.177	156.651	488.726	198.276	842.874	4226.76
836.627	175.835	489.18	205.216	843.335	4220.91
837.077	161.981	489.634	201.685	843.795	4201.09
837.527	166.976	490.088	199.521	844.256	4196.26
837.977	171.852	490.542	201.148	844.716	4225.56
838.427	171.785	490.996	198.303	845.177	4191.49
838.877	154.305	491.45	193.559	845.637	4185.87
839.327	171.847	491.904	200.191	846.098	4133.79
839.777	165.51	492.358	211.165	846.558	4178.69
840.227	173.194	492.812	210.473	847.019	4184.05
840.677	160.638	493.266	209.632	847.479	4182.61
841.127	166.262	493.72	206.281	847.94	4217.54
841.577	158.441	494.174	207.739	848.4	4204.91
842.027	157.619	494.628	197.723	848.861	4155.37
842.477	165.906	495.082	216.91	849.321	4190.35
842.927	163.495	495.536	208.041	849.782	4233.97
843.377	164.203	495.99	194.645	850.242	4193.38
843.826	158.86	496.444	193.524	850.703	4185.65
844.276	150.611	496.898	203.829	851.163	4179.85
844.726	155.994	497.352	210.043	851.624	4206.19
845.176	157.377	497.806	199.74	852.084	4258.8
845.626	158.357	498.26	200.379	852.545	4192.02
846.076	161.007	498.714	207.56	853.005	4239.45
846.526	153.075	499.168	206.904	853.466	4233.14
846.976	160.422	499.622	218.317	853.926	4162.6
847.426	161.896	500.076	205.723	854.387	4178.8
847.876	177.554	500.53	205.992	854.847	4225.7
848.326	175.618	500.984	208.228	855.308	4202.47
848.776	169.425	501.438	200.99	855.768	4217.79
849.226	170.986	501.892	209.363	856.229	4212.02
849.676	164.156	502.346	218.432	856.689	4189.93
850.126	163.774	502.8	218.918	857.15	4203.12
850.576	169.454	503.253	211.282	857.61	4208.4
851.026	161.644	503.707	219.184	858.071	4218.32
851.476	165.988	504.161	220.595	858.531	4236.2
851.926	161.642	504.615	208.505	858.992	4225.04
852.376	156.91	505.069	215.133	859.452	4188.6
852.826	163.297	505.523	220.282	859.913	4207.53
853.276	169.684	505.977	208.835	860.373	4219.12
853.726	175.701	506.431	206.509	860.834	4208.47
854.176	176.042	506.885	205.606	861.294	4203.61
854.626	165.308	507.339	213.85	861.755	4203.53
855.076	162.776	507.793	217.536	862.215	4257.87
855.526	166.246	508.247	217.756	862.676	4262.1
855.976	171.425	508.701	211.592	863.136	4221.24
856.425	166.219	509.155	213.711	863.597	4241.62
856.875	170.362	509.609	229.71	864.057	4265.71
857.325	170.388	510.063	218.953	864.518	4194.47
857.775	156.213	510.517	225.271	864.978	4186.22
858.225	179.01	510.971	218.105	865.439	4229.05
858.675	172.145	511.425	221.317	865.899	4198.15
859.125	157.348	511.879	220.139	866.36	4183.12
859.575	170.879	512.333	217.677	866.82	4165.57
860.025	160.343	512.787	218.706	867.281	4173.99
860.475	168.471	513.241	215.071	867.741	4190.9
860.925	162.104	513.695	211.438	868.202	4235.13
861.375	169.836	514.149	210.083	868.662	4210.94
861.825	171.568	514.603	216.568	869.123	4160.17
862.275	171.085	515.057	216.565	869.583	4262.79
862.725	168.952	515.511	215.586	870.044	4281.5
863.175	158.713	515.965	216.404	870.504	4141.19
863.625	158.417	516.419	222.819	870.965	4217.38
864.075	163.581	516.873	222.956	871.425	4207.98
864.525	170.902	517.327	218.246	871.886	4240.08
864.975	172.985	517.781	222.275	872.346	4204.86
865.425	169.21	518.235	211.093	872.807	4175.95
865.875	169.719	518.689	216.219	873.267	4152.21
866.325	170.463	519.143	215.718	873.728	4143.71
866.775	158.269	519.596	215.503	874.188	4170.13
867.225	164.976	520.05	218.376	874.649	4120.72
867.675	176.326	520.504	209.209	875.109	4124.87
868.125	170.752	520.958	208.75	875.57	4143.61
868.575	164.991	521.412	225.936	876.03	4086.74
869.024	169.885	521.866	215.1	876.491	4076.11
869.474	173.922	522.32	227.426	876.951	4061.98
869.924	162.72	522.774	221.374	877.412	4118.72
870.374	170.029	523.228	218.167	877.872	4124.44
870.824	171.58	523.682	216.344	878.333	4133.19
871.274	164.11	524.136	207.327	878.793	4099.13
871.724	168.902	524.59	208.727	879.254	4109.55
872.174	166.073	525.044	219.7	879.714	4111.66
872.624	173.119	525.498	213.357	880.174	4066.52
873.074	167.348	525.952	210.176	880.635	4052.89
873.524	170.322	526.406	223.284	881.096	4086.79
873.974	162.772	526.86	222.195	881.556	4089.41
874.424	167.905	527.314	209.647	882.016	4105.54
874.874	170.476	527.768	212.314	882.477	4067.85
875.324	160.924	528.222	217.214	882.938	4080.45
875.774	166.045	528.676	226.337	883.398	4058.78
876.224	178.271	529.13	207.409	883.858	4104.43
876.674	171.964	529.584	206.137	884.319	4132.48
877.124	172.149	530.038	216.588	884.779	4065.86
877.574	169.79	530.492	212.526	885.24	4021.16
878.024	176.814	530.946	213.887	885.7	4066.07
878.474	165.824	531.4	218.908	886.161	4089.45
878.924	182.611	531.854	216.328	886.621	4067.56
879.374	155.468	532.308	216.505	887.082	4067.86
879.824	159.971	532.762	211.012	887.542	4065.88
880.274	161.995	533.216	215.635	888.003	4054.44
880.724	165.312	533.67	209.784	888.463	4020.1
881.174	155.003	534.124	222.949	888.924	4024.76
881.623	161.008	534.578	215.723	889.384	4063.56
882.073	170.667	535.032	225.212	889.845	4063.86
882.523	171.218	535.485	226.141	890.305	4037.61
882.973	151.839	535.939	217.903	890.766	4050.54
883.423	157.224	536.393	216.05	891.226	4039.17
883.873	172.008	536.847	217.991	891.687	4069.59
884.323	176.598	537.301	213.46	892.147	4077.48
884.773	168.323	537.755	208.96	892.608	4024.05
885.223	157.327	538.209	214.249	893.068	4044.06
885.673	162.11	538.663	204.123	893.529	4082.53
886.123	162.655	539.117	207.105	893.989	4071.53
886.573	160.971	539.571	214.768	894.45	4025.54
887.023	163.118	540.025	202.387	894.91	4011.03
887.473	164.349	540.479	217.146	895.371	4033.36
887.923	168.037	540.933	219.135	895.831	4015.75
888.373	170.595	541.387	213.314	896.292	4030.19
888.823	172.648	541.841	215.08	896.752	4011
889.273	165.679	542.295	208.808	897.213	4057.37
889.723	173.677	542.749	213.461	897.673	4031.41
890.173	177.748	543.203	211.245	898.134	4056.44
890.623	178.453	543.657	206.179	898.594	4022.98
891.073	160.398	544.111	215.837	899.055	3977.08
891.523	164.82	544.565	221.662	899.515	4013.31
891.973	168.192	545.019	210.801	899.976	4039.31
892.423	175.718	545.473	217.336	900.436	3962.19
892.873	186.28	545.927	214.343	900.897	4024.25
893.323	171.581	546.381	215.018	901.357	4030.28
893.773	167.306	546.835	216.945	901.818	4053.14
894.222	170.542	547.289	221.242	902.278	3997.39
894.672	174.744	547.743	214.22	902.739	4016.43
895.122	178.8	548.197	216.601	903.199	4080.91
895.572	184.28	548.651	213.315	903.66	4070.39
896.022	176.896	549.105	214.161	904.12	4042.91
896.472	172.314	549.559	221.194	904.581	4045.7
896.922	177.201	550.013	221.476	905.041	4077.07
897.372	184	550.467	224.389	905.502	4035.8
897.822	185.882	550.921	223.504	905.962	4038.55
898.272	177.907	551.375	199.601	906.423	4038.3
898.722	173.458	551.828	220.968	906.883	4035.74
899.172	171.686	552.282	215.588	907.344	4062.54
899.622	177.193	552.736	204.933	907.804	4049.92
900.072	181.119	553.19	211.238	908.265	4057.23
900.522	180.711	553.644	215.949	908.725	4066.67
900.972	171.054	554.098	212.359	909.186	4047.88
901.422	178.105	554.552	213.125	909.646	4057.66
901.872	186.045	555.006	212.684	910.107	4053.98
902.322	173.027	555.46	209.76	910.567	4049.29
902.772	177.935	555.914	211.73	911.028	4061.78
903.222	192.078	556.368	214.222	911.488	4048.79
903.672	195.646	556.822	208.09	911.949	4041.38
904.122	184.523	557.276	205.858	912.409	4061.68
904.572	177.917	557.73	211.256	912.87	4060.44
905.022	178.053	558.184	209.382	913.33	4034.79
905.472	181.439	558.638	215.928	913.791	4001.76
905.922	187.161	559.092	214.782	914.251	3999.27
906.371	187.337	559.546	214.546	914.712	3959.84
906.821	183.477	560	217.459	915.172	3997.84
907.271	192.93	560.454	217.457	915.633	4027.08
907.721	192.637	560.908	209.258	916.093	3962.97
908.171	190.93	561.362	200.628	916.554	4000.4
908.621	195.436	561.816	204.865	917.014	4030.83
909.071	191.433	562.27	213.309	917.475	4011.41
909.521	186.186	562.724	208.745	917.935	4012.68
909.971	197.754	563.178	211.076	918.396	4016.92
910.421	205.64	563.632	212.09	918.856	4050.41
910.871	204.053	564.086	214.8	919.317	3991.92
911.321	208.025	564.54	214.799	919.777	3978.89
911.771	208.84	564.994	202.329	920.237	4009.87
912.221	218.622	565.448	211.864	920.698	4000.82
912.671	218.2	565.902	211.032	921.159	3987.44
913.121	229.059	566.356	204.397	921.619	3978.24
913.571	216.708	566.81	203.395	922.079	4043.4
914.021	224.384	567.264	209.577	922.54	4018.64
914.471	230.99	567.718	214.989	923	3985.15
914.921	247.351	568.172	214.184	923.461	3991.11
915.371	232.846	568.625	208.228	923.921	3983.12
915.821	225.705	569.079	206.528	924.382	4013.74
916.271	232.518	569.533	219.841	924.842	4030.29
916.721	250.863	569.987	207.791	925.303	4011.67
917.171	263.636	570.441	210.931	925.763	4080.18
917.621	260.919	570.895	216.322	926.224	4075.2
918.071	263.999	571.349	211.264	926.684	4122.67
918.521	277.989	571.803	207.398	927.145	4105.67
918.97	285.08	572.257	211.894	927.605	4177.86
919.42	284.89	572.711	201.713	928.066	4237.64
919.87	278.055	573.165	200.179	928.526	4319.23
920.32	293.851	573.619	208.714	928.987	4397.38
920.77	299.148	574.073	206.234	929.447	4531.98
921.22	299.193	574.527	204.473	929.908	4581.02
921.67	308.214	574.981	202.907	930.368	4652.64
922.12	312.565	575.435	209.175	930.829	4736.72
922.57	332.092	575.889	207.187	931.289	4823.67
923.02	330.423	576.343	215.085	931.75	4804.74
923.47	341.121	576.797	200.403	932.21	4818.59
923.92	341.597	577.251	206.643	932.671	4823.89
924.37	340.353	577.705	202.707	933.131	4787.03
924.82	355.576	578.159	204.98	933.592	4741.33
925.27	349.84	578.613	206.307	934.052	4591.23
925.72	364.487	579.067	214.66	934.513	4512.63
926.17	371.387	579.521	215.838	934.973	4420.5
926.62	394.033	579.975	217.681	935.434	4321.52
927.07	395.988	580.429	217.076	935.894	4227.28
927.52	406.083	580.883	216.483	936.355	4171.85
927.97	409.325	581.337	220.044	936.815	4118.61
928.42	431.308	581.791	214.041	937.276	4089.36
928.87	437.127	582.245	212.753	937.736	4079.36
929.32	448.279	582.699	210.446	938.197	4084.88
929.77	453.192	583.153	209.015	938.657	3995.26
930.22	478.106	583.607	216.549	939.118	4004.15
930.67	507.228	584.061	216.888	939.578	4021.7
931.12	513.011	584.515	214.414	940.039	3973.31
931.569	560.419	584.968	213.113	940.499	3978.89
932.019	573.207	585.422	198.405	940.96	3925.91
932.469	594.869	585.876	206.157	941.42	3933.65
932.919	614.048	586.33	211.206	941.881	3872
933.369	646.626	586.784	206.991	942.341	3893.17
933.819	684.46	587.238	208.92	942.802	3866.28
934.269	745.921	587.692	214.558	943.262	3897.08
934.719	795.512	588.146	213.207	943.723	3841.03
935.169	867.01	588.6	205.965	944.183	3842.41
935.619	899.684	589.054	215.637	944.644	3815.22
936.069	920.903	589.508	212.679	945.104	3826.59
936.519	954.969	589.962	206.263	945.565	3831.15
936.969	971.665	590.416	212.056	946.025	3854.75
937.419	945.801	590.87	219.353	946.486	3808.93
937.869	918.681	591.324	216.847	946.946	3834.93
938.319	866.942	591.778	218.026	947.407	3763.84
938.769	806.335	592.232	220.3	947.867	3783.52
939.219	764.214	592.686	221.019	948.328	3805.5
939.669	677.393	593.14	218.741	948.788	3784.66
940.119	602.907	593.594	222.309	949.249	3790.06
940.569	578.374	594.048	225.003	949.709	3772.25
941.019	528.779	594.502	221.875	950.17	3821.62
941.469	503.058	594.956	222.376	950.63	3790.71
941.919	466.039	595.41	217.732	951.091	3754.39
942.369	435.639	595.864	216.327	951.551	3751.8
942.819	427.736	596.318	219.937	952.012	3773.75
943.269	446.892	596.772	216.556	952.472	3784
943.719	433.333	597.226	215.619	952.933	3743.85
944.168	419.146	597.68	216.939	953.393	3758.32
944.618	392.689	598.134	219.606	953.854	3733.16
945.068	421.713	598.588	211.161	954.314	3712
945.518	411.802	599.042	219.754	954.775	3721.15
945.968	428.909	599.496	225.728	955.235	3743.64
946.418	428.342	599.95	217.268	955.696	3739.59
946.868	433.316	600.404	226.163	956.156	3719.36
947.318	437.328	600.857	223.794	956.617	3746.07
947.768	458.991	601.311	226.728	957.077	3751.13
948.218	464.199	601.765	225.478	957.538	3738.37
948.668	492.991	602.219	225.648	957.998	3740.15
949.118	489.885	602.673	224.41	958.459	3754.18
949.568	512.309	603.127	221.548	958.919	3762.94
950.018	558.53	603.581	220.53	959.38	3736.32
950.468	585.209	604.035	221.271	959.84	3726.29
950.918	593.694	604.489	223.835	960.301	3706.12
951.368	618.161	604.943	213.984	960.761	3720.06
951.818	658.571	605.397	227.935	961.221	3733.79
952.268	708.501	605.851	220.877	961.682	3694.53
952.718	729.109	606.305	220.793	962.143	3721.24
953.168	762.83	606.759	222.326	962.603	3735.96
953.618	824.97	607.213	212.503	963.063	3736.52
954.068	836.076	607.667	218.808	963.524	3725.66
954.518	875.372	608.121	219.578	963.985	3711.28
954.968	949.775	608.575	230.781	964.445	3696.87
955.418	1034.49	609.029	230.436	964.905	3697.17
955.868	1119.09	609.483	230.192	965.366	3716.98
956.317	1177.44	609.937	229.188	965.826	3722.39
956.767	1256.03	610.391	217.165	966.287	3712.1
957.217	1331.68	610.845	239.409	966.747	3734.74
957.667	1471.47	611.299	231.646	967.208	3721.86
958.117	1557.23	611.753	231.437	967.668	3677.46
958.567	1673.89	612.207	229.695	968.129	3722.56
959.017	1797.58	612.661	233.135	968.589	3737.76
959.467	1964.52	613.115	241.36	969.05	3705.98
959.917	2184.72	613.569	237.034	969.51	3684.09
960.367	2349.26	614.023	236.024	969.971	3694.99
960.817	2553.35	614.477	233.844	970.431	3709.85
961.267	2790.92	614.931	234.58	970.892	3695.13
961.717	3026.62	615.385	235.358	971.352	3697.68
962.167	3280.03	615.839	238.771	971.813	3716.76
962.617	3583.97	616.293	246.316	972.273	3713.34
963.067	3832.24	616.747	243.802	972.734	3722.43
963.517	3917.74	617.201	232.507	973.194	3726.03
963.967	4024.22	617.654	253.239	973.655	3723.42
964.417	4090.77	618.108	251.653	974.115	3744.84
964.867	4089.44	618.562	243.179	974.576	3696.15
965.317	3960.68	619.016	255.32	975.036	3680.69
965.767	3740.27	619.47	259.306	975.497	3700.27
966.217	3467.97	619.924	252.343	975.957	3671.6
966.667	3145.6	620.378	250.418	976.418	3656.95
967.117	2869.47	620.832	259.276	976.878	3693.78
967.567	2552.4	621.286	260.382	977.339	3733.94
968.017	2208.88	621.74	270.869	977.799	3693.93
968.467	2009.01	622.194	279.256	978.26	3739.12
968.917	1820.06	622.648	278.32	978.72	3695.76
969.366	1593.04	623.102	286.465	979.181	3710.93
969.816	1432.92	623.556	290.59	979.641	3634.64
970.266	1308.1	624.01	290.061	980.102	3647.48
970.716	1148.96	624.464	296.912	980.562	3646.46
971.166	1026	624.918	291.541	981.023	3669.96
971.616	943.547	625.372	294.182	981.483	3698.24
972.066	840.848	625.826	290.824	981.944	3669.8
972.516	762.285	626.28	278.684	982.404	3658.71
972.966	711.093	626.734	285.258	982.865	3682.32
973.416	656.417	627.188	281.497	983.325	3668.6
973.866	611.977	627.642	282.505	983.786	3652.96
974.316	587.913	628.096	279.86	984.246	3692.88
974.766	552.233	628.55	278.623	984.707	3674.45
975.216	507.092	629.004	282.506	985.167	3629.63
975.666	466.714	629.458	289.072	985.628	3638.27
976.116	437.283	629.912	291.12	986.088	3691.51
976.566	421.805	630.366	285.477	986.549	3702.05
977.016	395.601	630.82	283.351	987.009	3672.37
977.466	378.458	631.274	286.814	987.47	3673.44
977.916	370.243	631.728	287.856	987.93	3684.69
978.366	339.418	632.182	279.653	988.391	3682.14
978.816	332.187	632.636	289.859	988.851	3662.77
979.266	330.746	633.09	300.705	989.312	3679.44
979.716	315.248	633.544	296.727	989.772	3648.06
980.166	310.504	633.997	303.182	990.233	3652.79
980.616	306.706	634.451	296.981	990.693	3661.26
981.065	298.04	634.905	279.2	991.154	3668.35
981.515	287.385	635.359	281.188	991.614	3664.5
981.965	284.646	635.813	285.508	992.075	3665.62
982.415	271.957	636.267	281.556	992.535	3665.09
982.865	264.322	636.721	284.14	992.996	3681.75
983.315	252.588	637.175	278.705	993.456	3694.75
983.765	252.688	637.629	270.024	993.917	3645.45
984.215	241.938	638.083	262.442	994.377	3560.69
984.665	244.441	638.537	268.689	994.838	3631.98
985.115	242.086	638.991	269.238	995.298	3663.34
985.565	255.709	639.445	261.419	995.759	3599.71
986.015	241.213	639.899	276.759	996.219	3632.31
986.465	218.974	640.353	271.42	996.68	3662.56
986.915	233.555	640.807	276.412	997.14	3687.7
987.365	223.162	641.261	250.351	997.601	3689.28
987.815	220.091	641.715	241.742	998.061	3626.63
988.265	234.108	642.169	249.438	998.522	3624.35
988.715	216.348	642.623	251.942	998.982	3635.11
989.165	200.512	643.077	250.436	999.443	3606.37
989.615	221.639	643.531	248.376	999.903	3662.84
990.065	221.8	643.985	250.411	1000.36	3682.25
990.515	213.577	644.439	244.773	1000.82	3655.6
990.965	209.718	644.893	243.215	1001.28	3633.73
991.415	211.429	645.347	247.365	1001.75	3650.36
991.865	207.733	645.801	244.432	1002.21	3643.49
992.315	205.421	646.255	236.967	1002.67	3635.32
992.765	208.891	646.709	238.898	1003.13	3650.93
993.215	210.717	647.163	238.011	1003.59	3606.14
993.664	205.882	647.617	227.71	1004.05	3572.25
994.114	207.274	648.071	238.795	1004.51	3619.86
994.564	203.143	648.525	241.955	1004.97	3644.21
995.014	199.865	648.979	226.045	1005.43	3645.37
995.464	196.151	649.433	231.779	1005.89	3595.95
995.914	197.27	649.887	240.83	1006.35	3595.09
996.364	201.348	650.34	232.371	1006.81	3594.85
996.814	208.314	650.794	231.054	1007.27	3588.72
997.264	189.373	651.248	230.781	1007.73	3566.04
997.714	190.102	651.702	234.401	1008.19	3595.31
998.164	191.816	652.156	235.963	1008.65	3604.74
998.614	182.367	652.61	237.938	1009.11	3626.05
999.064	185.448	653.064	226.94	1009.57	3620.11
999.514	179.98	653.518	229.641	1010.03	3626.22
999.964	194.642	653.972	235.014	1010.49	3653.03
1000.41	195.893	654.426	233.295	1010.95	3564.11
1000.86	181.841	654.88	238.465	1011.42	3556.19
1001.31	184.175	655.334	231.737	1011.88	3593.03
1001.76	181.203	655.788	231.629	1012.34	3600.78
1002.21	191.307	656.242	228.462	1012.8	3615.34
1002.66	174.444	656.696	227.553	1013.26	3627.51
1003.11	190.635	657.15	226.735	1013.72	3623.87
1003.56	173.956	657.604	225.273	1014.18	3568.38
1004.01	183.334	658.058	229.149	1014.64	3586.68
1004.46	175.539	658.512	225.156	1015.1	3588.2
1004.91	179.418	658.966	232.93	1015.56	3616.14
1005.36	182.074	659.42	233.887	1016.02	3604.28
1005.81	188.314	659.874	231.657	1016.48	3594.59
1006.26	189.764	660.328	235.099	1016.94	3564.29
1006.71	179.107	660.782	220.373	1017.4	3581.34
1007.16	173.641	661.236	236.029	1017.86	3562.94
1007.61	178.342	661.69	221.317	1018.32	3534.31
1008.06	174.232	662.144	220.538	1018.78	3554.71
1008.51	172.84	662.598	219.885	1019.24	3568.43
1008.96	173.895	663.052	226.007	1019.7	3559.15
1009.41	184.036	663.506	220.753	1020.16	3600.96
1009.86	188.031	663.96	218.193	1020.63	3604.37
1010.31	179.085	664.414	228.064	1021.09	3550.35
1010.76	173.111	664.868	235.942	1021.55	3566.17
1011.21	177.149	665.322	223.795	1022.01	3532.01
1011.66	179.716	665.776	222.132	1022.47	3521.47
1012.11	176.956	666.229	224.194	1022.93	3594.32
1012.56	175.626	666.683	214.057	1023.39	3581.58
1013.01	175.055	667.137	217.952	1023.85	3545.71
1013.46	187.672	667.591	227.48	1024.31	3524.24
1013.91	188.303	668.045	232.222	1024.77	3530.81
1014.36	177.852	668.499	232.758	1025.23	3498.45
1014.81	166.856	668.953	231.188	1025.69	3540.1
1015.26	190.28	669.407	224.854	1026.15	3530.48
1015.71	167.895	669.861	235.843	1026.61	3473.05
1016.16	175.948	670.315	239.806	1027.07	3536.28
1016.61	172.348	670.769	232.322	1027.53	3529.64
1017.06	153.863	671.223	236.463	1027.99	3521.67
1017.51	163.765	671.677	233.45	1028.45	3508.8
1017.96	184.973	672.131	222.397	1028.91	3523.46
1018.41	176.624	672.585	219.395	1029.37	3521.49
1018.86	181.387	673.039	227.049	1029.84	3495.94
1019.31	176.835	673.493	226.184	1030.3	3489.24
1019.76	178.049	673.947	220.123	1030.76	3515.02
1020.21	175.253	674.401	199.829	1031.22	3534.19
1020.66	159.697	674.855	203.476	1031.68	3481.27
1021.11	177.761	675.309	226.34	1032.14	3485.79
1021.56	166.07	675.763	226.647	1032.6	3498.19
1022.01	178.822	676.217	226.932	1033.06	3470.7
1022.46	184.338	676.671	222.103	1033.52	3483.39
1022.91	170.518	677.125	218.968	1033.98	3536.29
1023.36	173.533	677.579	217.718	1034.44	3516.15
1023.81	179.159	678.033	219.188	1034.9	3501.74
1024.26	187.004	678.487	222.935	1035.36	3509.8
1024.71	175.19	678.941	227.874	1035.82	3522.2
1025.16	166.465	679.395	227.234	1036.28	3475.54
1025.61	164.18	679.849	224.716	1036.74	3475.74
1026.06	176.603	680.303	222.288	1037.2	3472.1
1026.51	179.384	680.757	230.38	1037.66	3468
1026.96	170.733	681.211	227.79	1038.12	3456.51
1027.41	171.618	681.665	214.831	1038.58	3477.06
1027.86	173.243	682.119	233.075	1039.05	3496.05
1028.31	173.407	682.573	233.334	1039.51	3488.02
1028.76	178.719	683.026	211.057	1039.97	3453.59
1029.21	181.109	683.48	221.724	1040.43	3469.01
1029.66	173.893	683.934	218.121	1040.89	3458.1
1030.11	172.794	684.388	223.881	1041.35	3453.86
1030.56	186.103	684.842	223.716	1041.81	3457.12
1031.01	176.235	685.296	225.245	1042.27	3478.8
1031.46	157.065	685.75	227.328	1042.73	3474.59
1031.91	162.887	686.204	228.946	1043.19	3437.73
1032.36	166.549	686.658	229.463	1043.65	3437.97
1032.81	179.514	687.112	222.445	1044.11	3526.38
1033.26	174.001	687.566	227.869	1044.57	3497.12
1033.71	179.501	688.02	231.773	1045.03	3465.54
1034.16	197.53	688.474	230.631	1045.49	3459.31
1034.61	174.33	688.928	234.113	1045.95	3442.71
1035.06	168.713	689.382	233.723	1046.41	3465.71
1035.51	191.529	689.836	232.018	1046.87	3450.82
1035.96	170.481	690.29	216.874	1047.33	3441.59
1036.41	175.953	690.744	230.354	1047.79	3453.27
1036.86	175.257	691.198	223.63	1048.26	3444.3
1037.31	177.947	691.652	226.01	1048.72	3438.9
1037.76	173.217	692.106	225.462	1049.18	3453.86
1038.21	172.039	692.56	218.116	1049.64	3462.25
1038.66	172	693.014	227.575	1050.1	3434.02
1039.11	197.804	693.468	236.498	1050.56	3390.62
1039.56	186.654	693.922	230.646	1051.02	3443.38
1040.01	169.369	694.376	220.261	1051.48	3399.55
1040.46	175.715	694.83	214.93	1051.94	3389.24
1040.91	190.494	695.284	233.751	1052.4	3412.38
1041.36	188.974	695.738	234.244	1052.86	3430.91
1041.81	179.443	696.192	236.304	1053.32	3414.28
1042.26	183.328	696.646	233.579	1053.78	3414.55
1042.71	172.293	697.1	232.323	1054.24	3436.38
1043.16	187.78	697.554	225.687	1054.7	3433.11
1043.61	190.102	698.008	230.166	1055.16	3410.1
1044.06	186.057	698.462	243.094	1055.62	3407.81
1044.51	188.37	698.916	232.689	1056.08	3413.95
1044.96	186.15	699.37	237.991	1056.54	3422.99
1045.41	193.403	699.823	243.332	1057	3405.56
1045.86	197.893	700.277	236.333	1057.46	3366.31
1046.31	197.613	700.731	229.595	1057.93	3372.55
1046.76	203.973	701.185	230.53	1058.39	3401.41
1047.21	204.743	701.639	232.778	1058.85	3371.34
1047.66	199.97	702.093	227.517	1059.31	3369.12
1048.11	202.35	702.547	221.336	1059.77	3384.45
1048.56	206.177	703.001	227.268	1060.23	3413.09
1049.01	205.303	703.455	222.63	1060.69	3420.12
1049.46	192.299	703.909	220.344	1061.15	3357.58
1049.91	197.278	704.363	235.011	1061.61	3389.76
1050.36	221.545	704.817	240.095	1062.07	3408.77
1050.81	218.866	705.271	226.494	1062.53	3396.66
1051.26	220.734	705.725	217.082	1062.99	3431.03
1051.71	223.056	706.179	221.899	1063.45	3413.88
1052.16	231.501	706.633	237.09	1063.91	3391.74
1052.61	251.215	707.087	239.388	1064.37	3377.8
1053.06	250.256	707.541	232.105	1064.83	3385.19
1053.51	265.807	707.995	232.051	1065.29	3396.45
1053.96	282.976	708.449	233.97	1065.75	3439.49
1054.41	301.669	708.903	234.453	1066.21	3390.32
1054.86	307.54	709.357	229.49	1066.67	3442.39
1055.31	314.085	709.811	229.669	1067.14	3386.56
1055.76	328.707	710.265	238.947	1067.6	3461.06
1056.21	327.925	710.719	234.949	1068.06	3408.43
1056.66	362.99	711.173	228.647	1068.52	3444.71
1057.11	348.974	711.627	224.169	1068.98	3397.64
1057.56	404.584	712.081	226.908	1069.44	3395.72
1058.01	433.871	712.535	241.381	1069.9	3372.7
1058.46	435.401	712.989	230.893	1070.36	3395.4
1058.91	442.879	713.443	229.95	1070.82	3387.83
1059.36	497.282	713.897	234.348	1071.28	3399.08
1059.81	440.906	714.351	230.727	1071.74	3384.95
1060.26	460.754	714.805	222.203	1072.2	3400.03
1060.71	490.584	715.258	221.373	1072.66	3412.92
1061.16	469.25	715.712	238.69	1073.12	3410.51
1061.61	472.776	716.166	234.745	1073.58	3410.31
1062.06	436.603	716.62	226.443	1074.04	3426.13
1062.51	426.56	717.074	233.456	1074.5	3378.75
1062.96	416.845	717.528	244.066	1074.96	3387.6
1063.41	393.515	717.982	237.009	1075.42	3427.69
1063.86	394.894	718.436	228.744	1075.88	3385.41
1064.31	359.443	718.89	241.417	1076.35	3396.14
1064.76	335.481	719.344	230.347	1076.81	3402.31
1065.21	327.805	719.798	234.177	1077.27	3461.74
1065.66	334.573	720.252	248.178	1077.73	3357.26
1066.11	319.911	720.706	242.793	1078.19	3396.81
1066.56	316.269	721.16	239.962	1078.65	3396.62
1067.01	319.714	721.614	243.053	1079.11	3384.38
1067.46	310.226	722.068	238.031	1079.57	3446.63
1067.91	286.592	722.522	235.613	1080.03	3417.19
1068.36	277.47	722.976	244.077	1080.49	3421.74
1068.81	277.286	723.43	238.125	1080.95	3385.18
1069.26	278.5	723.884	235.55	1081.41	3370.15
1069.71	274.835	724.338	238.121	1081.87	3402.13
1070.16	262.827	724.792	250.538	1082.33	3422.43
1070.61	248.142	725.246	250.07	1082.79	3423.37
1071.06	257.493	725.7	246.524	1083.25	3386
1071.51	255.654	726.154	241.776	1083.71	3381.07
1071.96	245.284	726.608	234.127	1084.17	3391.56
1072.41	244.752	727.062	244.114	1084.63	3379.78
1072.86	251.733	727.516	246.774	1085.09	3408.64
1073.31	262.655	727.97	249.184	1085.56	3381.66
1073.76	257.607	728.424	234.597	1086.02	3381.27
1074.21	251.421	728.878	246.774	1086.48	3377.42
1074.66	245.05	729.332	256.817	1086.94	3353.99
1075.11	246.118	729.786	242.085	1087.4	3396.63
1075.56	255.742	730.24	231.307	1087.86	3394.05
1076.01	256.022	730.694	240.868	1088.32	3406.26
1076.46	259.379	731.148	234.574	1088.78	3422.79
1076.91	258.692	731.601	249.824	1089.24	3438.62
1077.36	257.338	732.055	241.458	1089.7	3430.23
1077.81	246.34	732.509	241.766	1090.16	3419.28
1078.26	249.003	732.963	246.803	1090.62	3412.35
1078.71	240.206	733.417	243.289	1091.08	3408
1079.16	251.945	733.871	243.031	1091.54	3436.82
1079.61	264.287	734.325	240.077	1092	3430.73
1080.06	246.941	734.779	235.405	1092.46	3384.4
1080.51	254.379	735.233	235.912	1092.92	3379.81
1080.96	253.975	735.687	235.63	1093.38	3417.57
1081.41	272.265	736.141	250.909	1093.84	3386.47
1081.86	274.521	736.595	246.25	1094.3	3414.85
1082.31	267.927	737.049	236.833	1094.76	3391.98
1082.76	288.324	737.503	236.519	1095.23	3376.12
1083.21	290.442	737.957	246.941	1095.69	3378.24
1083.66	304.349	738.411	235.603	1096.15	3359.4
1084.11	310.014	738.865	239.563	1096.61	3404.13
1084.56	293.278	739.319	250.399	1097.07	3405.2
1085.01	300.598	739.773	241.169	1097.53	3390.48
1085.46	325.916	740.227	234.852	1097.99	3381.23
1085.91	327.289	740.681	231.655	1098.45	3398.31
1086.36	318.588	741.135	240.677	1098.91	3385.99
1086.81	347.583	741.589	232.741	1099.37	3412.14
1087.26	359.863	742.043	242.868	1099.83	3416.06
1087.71	366.566	742.497	240.278	1100.29	3419.77
1088.16	399.502	742.951	230.113	1100.75	3397.06
1088.61	417.285	743.405	238.112	1101.21	3423.68
1089.06	441.119	743.859	236.169	1101.67	3404.23
1089.51	450.908	744.313	233.175	1102.13	3444.57
1089.96	439.274	744.767	247.164	1102.59	3455.1
1090.41	476.061	745.221	241.578	1103.05	3433.04
1090.86	495.413	745.675	228.108	1103.51	3434.28
1091.31	498.782	746.129	235.289	1103.97	3427.05
1091.76	518.21	746.583	229.881	1104.44	3421.47
1092.21	582.772	747.037	250.733	1104.9	3387.36
1092.66	599.575	747.491	230.73	1105.36	3426.89
1093.11	598.515	747.945	215.599	1105.82	3435.21
1093.56	616.869	748.399	216.366	1106.28	3405.49
1094.01	642.522	748.852	232.026	1106.74	3426.07
1094.46	668.12	749.306	234.774	1107.2	3412.56
1094.91	684.904	749.76	245.35	1107.66	3412.59
1095.36	689.502	750.214	234.761	1108.12	3392.57
1095.81	681.718	750.668	226.218	1108.58	3380.48
1096.26	697.229	751.122	232.089	1109.04	3414.89
1096.71	680.792	751.576	233.507	1109.5	3437.06
1097.16	654.798	752.03	235.896	1109.96	3403.57
1097.61	661.658	752.484	242.389	1110.42	3358.81
1098.06	638.753	752.938	235.15	1110.88	3361.02
1098.51	606.918	753.392	222.195	1111.34	3387.21
1098.96	583.504	753.846	225.222	1111.8	3414.21
1099.41	547.565	754.3	236.151	1112.26	3434.03
1099.86	537.847	754.754	233.795	1112.72	3426.95
1100.31	515.117	755.208	235.885	1113.18	3411.86
1100.76	493.279	755.662	230.539	1113.65	3434.26
1101.21	473.263	756.116	236.174	1114.11	3452.5
1101.66	456.313	756.57	230.446	1114.57	3366.92
1102.11	436.891	757.024	219.756	1115.03	3374.11
1102.56	425.371	757.478	227.75	1115.49	3398.94
1103.01	412.271	757.932	230.909	1115.95	3410.09
1103.46	372.063	758.386	239.193	1116.41	3375.99
1103.91	357.411	758.84	231.991	1116.87	3403.17
1104.36	378.629	759.294	230.639	1117.33	3448.79
1104.81	368.786	759.748	236.964	1117.79	3453.43
1105.26	347.178	760.202	234.818	1118.25	3415.52
1105.71	330.591	760.656	231.579	1118.71	3377.68
1106.16	332.028	761.11	233.217	1119.17	3392.19
1106.61	328.199	761.564	234.201	1119.63	3429.16
1107.06	312.797	762.018	231.35	1120.09	3419.15
1107.51	296.718	762.472	233.389	1120.55	3426.6
1107.96	304.928	762.926	237.593	1121.01	3426.74
1108.41	314.845	763.38	226.75	1121.47	3405.97
1108.86	295.089	763.834	231.442	1121.93	3406
1109.31	273.847	764.288	235.512	1122.39	3440.35
1109.76	276.232	764.742	240.09	1122.86	3430.27
1110.21	270.205	765.195	232.575	1123.32	3385.08
1110.66	279.383	765.649	230.411	1123.78	3361.83
1111.11	255.084	766.103	232.851	1124.24	3419.53
1111.56	246.168	766.557	230.186	1124.7	3415.26
1112.01	256.234	767.011	238.695	1125.16	3419.13
1112.45	241.173	767.465	237.066	1125.62	3394.78
1112.9	230.911	767.919	233.046	1126.08	3396.73
1113.35	224.27	768.373	230.909	1126.54	3405.36
1113.8	217.661	768.827	233.023	1127	3372.23
1114.25	223.536	769.281	233.436	1127.46	3416.17
1114.7	211.293	769.735	236.867	1127.92	3393.54
1115.15	217.146	770.189	230.843	1128.38	3370.66
1115.6	227.514	770.643	231.721	1128.84	3380.07
1116.05	232.121	771.097	231.411	1129.3	3371.49
1116.5	218.838	771.551	234.121	1129.76	3351.75
1116.95	213.947	772.005	230.101	1130.22	3399.39
1117.4	220.339	772.459	230.524	1130.68	3383.16
1117.85	206.294	772.913	234.291	1131.14	3386.68
1118.3	205.836	773.367	238.839	1131.6	3366.3
1118.75	201.968	773.821	252.85	1132.06	3408.87
1119.2	198.425	774.275	244.962	1132.53	3392.72
1119.65	205.43	774.729	237.225	1132.99	3405.54
1120.1	201.487	775.183	238.347	1133.45	3408.72
1120.55	177.104	775.637	242.834	1133.91	3420.04
1121	176.039	776.091	227.107	1134.37	3419.31
1121.45	191.49	776.545	222.331	1134.83	3377.73
1121.9	196.426	776.999	231.205	1135.29	3376.19
1122.35	180.925	777.453	235.966	1135.75	3394.01
1122.8	194.013	777.907	233.518	1136.21	3380.53
1123.25	192.099	778.361	238.351	1136.67	3388.17
1123.7	194.906	778.815	233.669	1137.13	3388.35
1124.15	185.03	779.269	228.546	1137.59	3379.02
1124.6	188.418	779.723	231.715	1138.05	3365.13
1125.05	186.57	780.177	232.715	1138.51	3369.38
1125.5	181.116	780.63	235.437	1138.97	3360.27
1125.95	196.406	781.084	238.221	1139.43	3382.58
1126.4	188.822	781.538	236.632	1139.89	3372.35
1126.85	182.464	781.992	232.128	1140.35	3373.19
1127.3	173.877	782.446	231.354	1140.81	3369.08
1127.75	191.931	782.9	240.63	1141.27	3350.73
1128.2	177.034	783.354	234.766	1141.74	3347.19
1128.65	191.729	783.808	231.814	1142.2	3378.31
1129.1	197.333	784.262	238.277	1142.66	3347.12
1129.55	181.582	784.716	242.547	1143.12	3368.65
1130	177.328	785.17	225.744	1143.58	3338.76
1130.45	174.519	785.624	237.987	1144.04	3319.54
1130.9	186.282	786.078	238.474	1144.5	3329.35
1131.35	182.564	786.532	245.29	1144.96	3327.7
1131.8	175.483	786.986	239.366	1145.42	3311.8
1132.25	178.096	787.44	241.256	1145.88	3298.06
1132.7	187.947	787.894	241.821	1146.34	3350.28
1133.15	182.913	788.348	245.262	1146.8	3304.36
1133.6	183.289	788.802	234.727	1147.26	3312.64
1134.05	191.18	789.256	239.644	1147.72	3339.12
1134.5	188.434	789.71	240.029	1148.18	3323.51
1134.95	176.477	790.164	246.338	1148.64	3307.83
1135.4	168.745	790.618	245.705	1149.1	3300.52
1135.85	176.637	791.072	238.453	1149.56	3325.09
1136.3	184.429	791.526	236.07	1150.02	3284.5
1136.75	190.596	791.98	238.691	1150.48	3274.46
1137.2	186.079	792.434	237.891	1150.95	3276.93
1137.65	191.232	792.888	237.162	1151.41	3266.34
1138.1	187.728	793.342	235.689	1151.87	3282.52
1138.55	188.726	793.796	230.594	1152.33	3283.02
1139	189.488	794.25	237.141	1152.79	3272.45
1139.45	198.241	794.704	245.042	1153.25	3271.93
1139.9	195.86	795.158	252.746	1153.71	3227.48
1140.35	185.981	795.612	243.83	1154.17	3233.84
1140.8	197.608	796.066	238.451	1154.63	3245.26
1141.25	197.523	796.52	228.243	1155.09	3232.86
1141.7	216.559	796.974	240.886	1155.55	3239.88
1142.15	214.562	797.427	245.902	1156.01	3239.66
1142.6	204.328	797.881	248.143	1156.47	3268.31
1143.05	218.75	798.335	242.358	1156.93	3199.31
1143.5	221.998	798.789	239.201	1157.39	3235.54
1143.95	217.283	799.243	244.241	1157.85	3197.75
1144.4	233.982	799.697	236.187	1158.31	3209.75
1144.85	238.18	800.151	234.556	1158.77	3224.03
1145.3	236.274	800.605	231.892	1159.23	3206.65
1145.75	241.085	801.059	241.587	1159.69	3200.55
1146.2	243.401	801.513	246.21	1160.16	3222.86
1146.65	242.11	801.967	246.109	1160.62	3208.29
1147.1	237.454	802.421	247.666	1161.08	3205.55
1147.55	228.859	802.875	245.087	1161.54	3189.83
1148	224.47	803.329	242.831	1162	3199.48
1148.45	219.121	803.783	238.607	1162.46	3188.12
1148.9	212.413	804.237	235.466	1162.92	3228.4
1149.35	217.893	804.691	240.05	1163.38	3195.63
1149.8	207.881	805.145	248.142	1163.84	3207.88
1150.25	204.904	805.599	251.654	1164.3	3232.04
1150.7	193.653	806.053	242.488	1164.76	3221.31
1151.15	201.61	806.507	240.938	1165.22	3178.7
1151.6	199.641	806.961	242.69	1165.68	3166.8
1152.05	194.337	807.415	258.559	1166.14	3177.76
1152.5	188.974	807.869	242.883	1166.6	3173.59
1152.95	191.044	808.323	242.394	1167.06	3162.28
1153.4	179.561	808.777	242.22	1167.52	3165.22
1153.85	178.461	809.231	253.252	1167.98	3186.92
1154.3	174.836	809.685	255.355	1168.44	3183.63
1154.75	168.315	810.139	253.353	1168.9	3203.31
1155.2	176.513	810.593	249.42	1169.36	3181.1
1155.65	178.082	811.047	249.432	1169.83	3201.38
1156.1	180.782	811.501	247.304	1170.29	3227.2
1156.55	180.384	811.955	243.34	1170.75	3198.22
1157	167.953	812.409	240.854	1171.21	3190.78
1157.45	165.763	812.863	243.852	1171.67	3189.51
1157.9	169.765	813.317	249.26	1172.13	3208.15
1158.35	169.53	813.771	243.431	1172.59	3177.58
1158.8	167.332	814.224	247.122	1173.05	3175.39
1159.25	163.964	814.678	251.732	1173.51	3171.83
1159.7	167.347	815.132	246.117	1173.97	3145.32
1160.15	174.306	815.586	252.837	1174.43	3175.45
1160.6	173.63	816.04	241.805	1174.89	3190.37
1161.05	167.191	816.494	235.121	1175.35	3164.09
1161.5	159.841	816.948	247.36	1175.81	3177.49
1161.95	159.422	817.402	245.069	1176.27	3175.56
1162.4	161.46	817.856	256.762	1176.73	3149.71
1162.85	162.348	818.31	256.979	1177.19	3195.5
1163.3	160.704	818.764	254.869	1177.65	3182.9
1163.75	161.542	819.218	245.062	1178.11	3128.68
1164.2	163.956	819.672	263.352	1178.57	3158.77
1164.65	166.425	820.126	255.195	1179.04	3200.63
1165.1	167.447	820.58	248.757	1179.5	3184.34
1165.55	158.422	821.034	244.419	1179.96	3158.18
1166	162.273	821.488	245.272	1180.42	3188.47
1166.45	171.388	821.942	246.95	1180.88	3132.12
1166.9	158.006	822.396	247.252	1181.34	3170.57
1167.35	162.42	822.85	251.588	1181.8	3132.73
1167.8	168.837	823.304	254.268	1182.26	3157.9
1168.25	158.27	823.758	257.257	1182.72	3130.35
1168.7	157.916	824.212	258.202	1183.18	3149.84
1169.15	170.267	824.666	257.835	1183.64	3171.82
1169.6	171.81	825.12	255.851	1184.1	3146.01
1170.05	160.457	825.574	249.03	1184.56	3120.34
1170.5	160.601	826.028	251.702	1185.02	3147.65
1170.95	168.017	826.482	254.665	1185.48	3145.14
1171.4	165.443	826.936	263.114	1185.94	3177.88
1171.85	173.022	827.39	258.578	1186.4	3170.14
1172.3	164.928	827.844	247.374	1186.86	3183.66
1172.75	161.953	828.298	268.259	1187.32	3176.89
1173.2	166.902	828.752	259.981	1187.78	3128.36
1173.65	173.898	829.206	259.005	1188.25	3130.94
1174.1	164.148	829.66	261.338	1188.71	3151.95
1174.55	172.475	830.113	257.038	1189.17	3184.12
1175	175.64	830.567	258.41	1189.63	3143.21
1175.45	165.423	831.021	262.164	1190.09	3152.69
1175.9	173.684	831.475	259.05	1190.55	3156.74
1176.35	163.157	831.929	261.352	1191.01	3202.29
1176.8	175.162	832.383	259.384	1191.47	3181.12
1177.25	176.393	832.837	255.412	1191.93	3173.08
1177.7	173.049	833.291	256.432	1192.39	3124.47
1178.15	171.664	833.745	257.926	1192.85	3169.5
1178.6	173.41	834.199	256.621	1193.31	3174.67
1179.05	186.278	834.653	257.642	1193.77	3140.65
1179.5	188.107	835.107	255.342	1194.23	3159.76
1179.95	181.881	835.561	263.027	1194.69	3200.76
1180.4	190.027	836.015	255.275	1195.15	3174.37
1180.85	192.301	836.469	244.38	1195.61	3140.93
1181.3	183.05	836.923	263.941	1196.07	3140.76
1181.75	179.222	837.377	251.972	1196.53	3146.17
1182.2	197.102	837.831	262.459	1196.99	3131.99
1182.65	193.924	838.285	268.348	1197.46	3124.76
1183.1	192.024	838.739	257.771	1197.92	3158.75
1183.55	210.334	839.193	253.848	1198.38	3152.14
1184	197.047	839.647	258.831	1198.84	3158.87
1184.45	217.674	840.101	249.586	1199.3	3149.12
1184.9	229.716	840.555	262.014	1199.76	3173.26
1185.35	237.693	841.009	269.176	1200.22	3199.54
1185.8	239.041	841.463	255.675	1200.68	3194.06
1186.25	236.936	841.917	257.442	1201.14	3200.87
1186.7	247.572	842.371	259.759	1201.6	3182.92
1187.15	251.835	842.825	244.759	1202.06	3109.6
1187.6	254.811	843.279	258.597	1202.52	3153.12
1188.05	262.038	843.733	261.007	1202.98	3156.48
1188.5	252.215	844.187	256.179	1203.44	3149.49
1188.95	244.596	844.641	258.188	1203.9	3149.24
1189.4	256.911	845.095	259.802	1204.36	3142.31
1189.85	259.963	845.549	259.046	1204.82	3157.04
1190.3	244.905	846.003	260.4	1205.28	3143.5
1190.75	232.163	846.456	257.603	1205.74	3162.13
1191.2	215.037	846.91	254.703	1206.2	3165.28
1191.65	207.458	847.364	269.839	1206.67	3176.56
1192.1	205.56	847.818	255.851	1207.13	3182.03
1192.55	198.7	848.272	261.071	1207.59	3139.11
1193	203.438	848.726	257.231	1208.05	3152.88
1193.45	196.723	849.18	249.47	1208.51	3134.38
1193.9	183.966	849.634	262.066	1208.97	3112.08
1194.35	178.458	850.088	261.455	1209.43	3111.97
1194.8	193.716	850.542	248.402	1209.89	3088.44
1195.25	174.177	850.996	247.352	1210.35	3106.24
1195.7	181.016	851.45	251.896	1210.81	3143.01
1196.15	178.316	851.904	256.01	1211.27	3171.59
1196.6	175.4	852.358	250.069	1211.73	3171.34
1197.05	173.384	852.812	252.984	1212.19	3170.44
1197.5	173.812	853.266	255.414	1212.65	3133.71
1197.95	172.178	853.72	251.623	1213.11	3110.66
1198.4	172.273	854.174	249.934	1213.57	3128.47
1198.85	183.63	854.628	251.091	1214.03	3143.51
1199.3	171.607	855.082	262.081	1214.49	3185.61
1199.75	157.814	855.536	259.265	1214.95	3185.17
1200.2	162.232	855.99	253.755	1215.41	3149.47
1200.65	150.744	856.444	254.266	1215.88	3147.78
1201.1	171.665	856.898	254.864	1216.34	3143.48
1201.55	165.363	857.352	272.305	1216.8	3125.61
1202	160.255	857.806	268.727	1217.26	3124.11
1202.45	157.302	858.26	261.73	1217.72	3153.31
1202.9	160.601	858.714	260.106	1218.18	3113.84
1203.35	168.019	859.168	263.086	1218.64	3097.7
1203.8	165.047	859.622	257.65	1219.1	3117.26
1204.25	163.262	860.076	252.883	1219.56	3048.81
1204.7	167.637	860.53	250.44	1220.02	3077.82
1205.15	161.304	860.984	261.138	1220.48	3125.41
1205.6	166.065	861.438	257.603	1220.94	3106.08
1206.05	164.533	861.892	258.394	1221.4	3070.14
1206.5	160.453	862.346	258.908	1221.86	3092.57
1206.95	158.134	862.799	254.147	1222.32	3084.05
1207.4	160.346	863.253	256.357	1222.78	3115.99
1207.85	158.399	863.707	261.463	1223.24	3107.29
1208.3	150.912	864.161	253.015	1223.7	3142.18
1208.75	172.211	864.615	256.992	1224.16	3154.64
1209.2	168.295	865.069	256.637	1224.62	3079.93
1209.65	159.609	865.523	256.796	1225.08	3132.51
1210.1	153.302	865.977	262.624	1225.55	3047.04
1210.55	156.46	866.431	257.925	1226.01	3079.51
1211	163.115	866.885	261.013	1226.47	3132.96
1211.45	159.018	867.339	267.588	1226.93	3094.92
1211.9	167.088	867.793	261.803	1227.39	3096.28
1212.35	154.707	868.247	261.543	1227.85	3158.89
1212.8	163.853	868.701	255.375	1228.31	3114.01
1213.25	148.636	869.155	258.931	1228.77	3113.69
1213.7	159.79	869.609	241.944	1229.23	3112.85
1214.15	158.498	870.063	256.152	1229.69	3094.03
1214.6	162.462	870.517	247.639	1230.15	3100.19
1215.05	155.568	870.971	255.779	1230.61	3136.8
1215.5	157.727	871.425	262.224	1231.07	3095.71
1215.95	164.675	871.879	262.734	1231.53	3108.62
1216.4	146.048	872.333	263.948	1231.99	3115.93
1216.85	160.757	872.787	257.96	1232.45	3088.82
1217.3	163.067	873.241	256.693	1232.91	3095.11
1217.75	160.104	873.695	258.291	1233.37	3095.61
1218.2	165.606	874.149	258.499	1233.83	3101.81
1218.65	161.121	874.603	248.964	1234.29	3119.66
1219.1	154.818	875.057	252.302	1234.76	3136.61
1219.55	156.816	875.511	257.49	1235.22	3119.82
1220	162.374	875.965	259.659	1235.68	3127.99
1220.45	151.678	876.419	263.142	1236.14	3111.63
1220.9	161.854	876.873	259.179	1236.6	3066.23
1221.35	163.104	877.327	261.094	1237.06	3072.32
1221.8	160.605	877.781	267.15	1237.52	3104.35
1222.25	152.568	878.235	258.305	1237.98	3104.91
1222.7	149.619	878.689	260.88	1238.44	3133.09
1223.15	163.384	879.143	264.148	1238.9	3126.23
1223.6	178.241	879.596	262.439	1239.36	3085.9
1224.05	169.672	880.05	261.156	1239.82	3094.77
1224.5	150.039	880.504	262.805	1240.28	3150.7
1224.95	162.737	880.958	263.536	1240.74	3116.35
1225.4	148.578	881.412	255.631	1241.2	3101.88
1225.85	157.865	881.866	255.581	1241.66	3097.11
1226.3	160.773	882.32	269.91	1242.12	3079.89
1226.75	160.481	882.774	266.049	1242.58	3075.48
1227.2	149.588	883.228	260.663	1243.04	3084.38
1227.65	155.038	883.682	268.466	1243.5	3092.83
1228.1	163.8	884.136	268.131	1243.97	3097.09
1228.55	164.003	884.59	261.446	1244.43	3086.02
1229	151.896	885.044	265.023	1244.89	3081.99
1229.45	149.413	885.498	256.075	1245.35	3059.51
1229.9	164.947	885.952	265.452	1245.81	3088.7
1230.35	156.394	886.406	270.849	1246.27	3091.17
1230.8	178.041	886.86	257.579	1246.73	3104.08
1231.25	161.788	887.314	253.607	1247.19	3111.4
1231.7	164.076	887.768	264.617	1247.65	3068.5
1232.15	157.561	888.222	258.525	1248.11	3031.04
1232.6	146.047	888.676	250.796	1248.57	3031.19
1233.05	150.032	889.13	252.732	1249.03	3030.78
1233.5	138.995	889.584	250.814	1249.49	3033.55
1233.95	157.37	890.038	252.525	1249.95	3043.23
1234.4	153.279	890.492	262.135	1250.41	3037.76
1234.85	169.954	890.946	261.098	1250.87	3072.21
1235.3	147.504	891.4	256.668	1251.33	3075.76
1235.75	160.758	891.854	261.347	1251.79	3057.86
1236.2	155.863	892.308	262.468	1252.25	3024.29
1236.65	159.025	892.762	260.992	1252.71	3024.67
1237.1	160.019	893.216	256.936	1253.18	2999.32
1237.55	165.008	893.67	269.454	1253.64	3003.47
1237.99	163.379	894.124	268.155	1254.1	3037.52
1238.44	155.263	894.578	266.975	1254.56	3024.13
1238.89	164.266	895.032	263.451	1255.02	3029.46
1239.34	168.64	895.485	270.849	1255.48	2993.45
1239.79	159.565	895.939	276.325	1255.94	3054.05
1240.24	167.036	896.393	271.465	1256.4	3035.66
1240.69	157.214	896.847	275.421	1256.86	3027.9
1241.14	153.173	897.301	254.886	1257.32	3070.17
1241.59	159.301	897.755	270.249	1257.78	2985.05
1242.04	161.837	898.209	260.686	1258.24	2967.76
1242.49	147.084	898.663	265.268	1258.7	2977.94
1242.94	140.411	899.117	270.549	1259.16	2937.28
1243.39	166.819	899.571	272.767	1259.62	2988.34
1243.84	165.286	900.025	280.28	1260.08	2957.62
1244.29	148.556	900.479	270.874	1260.54	3002.15
1244.74	158.849	900.933	257.838	1261	2978.64
1245.19	154.15	901.387	266.263	1261.46	2978.7
1245.64	160.896	901.841	280.54	1261.92	2994.89
1246.09	170.045	902.295	285.134	1262.38	3008.7
1246.54	152.608	902.749	282.614	1262.85	2986.26
1246.99	169.052	903.203	276.588	1263.31	2979.01
1247.44	159.358	903.657	270.913	1263.77	2999.16
1247.89	157.5	904.111	267.354	1264.23	3010.01
1248.34	163.072	904.565	272.425	1264.69	2970.54
1248.79	154.364	905.019	287.61	1265.15	2966.74
1249.24	150.815	905.473	286.73	1265.61	2976.55
1249.69	161.309	905.927	288.914	1266.07	2966.62
1250.14	160.002	906.381	281.102	1266.53	2960.47
1250.59	153.627	906.835	280.584	1266.99	2958.47
1251.04	157.964	907.289	277.347	1267.45	2973.66
1251.49	145.975	907.743	278.902	1267.91	3010.23
1251.94	150.594	908.197	301.391	1268.37	2990.88
1252.39	156.09	908.651	300.08	1268.83	2998.15
1252.84	148.706	909.105	298.644	1269.29	3000.05
1253.29	155.654	909.559	294.143	1269.75	2937.02
1253.74	146.562	910.013	285.552	1270.21	2957.77
1254.19	145.886	910.467	296.547	1270.67	3017.3
1254.64	153.93	910.921	298.217	1271.13	2984.32
1255.09	148.523	911.375	294.267	1271.59	3011.69
1255.54	160.051	911.828	299.164	1272.06	3041.9
1255.99	156.634	912.282	292.054	1272.52	2968.61
1256.44	169.71	912.736	296.812	1272.98	3005.62
1256.89	161.985	913.19	300.853	1273.44	2936.66
1257.34	151.314	913.644	296.81	1273.9	2965.3
1257.79	152.475	914.098	304.824	1274.36	2947.4
1258.24	148.98	914.552	295.867	1274.82	2981.33
1258.69	154.291	915.006	295.802	1275.28	3002.99
1259.14	169.534	915.46	307.619	1275.74	2959.4
1259.59	164.047	915.914	318.357	1276.2	2957.96
1260.04	150.205	916.368	320.542	1276.66	2956.47
1260.49	154.601	916.822	321.927	1277.12	2951.16
1260.94	158.323	917.276	328.975	1277.58	2968.74
1261.39	163.609	917.73	325.229	1278.04	2992.18
1261.84	156.742	918.184	333.106	1278.5	3006.12
1262.29	155.895	918.638	326.122	1278.96	3005.58
1262.74	163.614	919.092	315.071	1279.42	3007.42
1263.19	155.774	919.546	335.818	1279.88	2975.43
1263.64	154.825	920	349.137	1280.34	2980.93
1264.09	152.893	920.454	358.539	1280.8	2966.83
1264.54	148.507	920.908	363.215	1281.27	2958.88
1264.99	150.273	921.362	364.318	1281.73	2989.68
1265.44	147.104	921.816	360.379	1282.19	2995.52
1265.89	148.801	922.27	379.908	1282.65	2985.23
1266.34	159.93	922.724	395.914	1283.11	2959.84
1266.79	151.587	923.178	393.146	1283.57	2944.87
1267.24	147.977	923.632	403.209	1284.03	2972.41
1267.69	148.694	924.086	418.772	1284.49	2999.93
1268.14	155.915	924.54	416.653	1284.95	2995.46
1268.59	162.129	924.994	434.621	1285.41	3016.49
1269.04	157.943	925.448	444.049	1285.87	2961.17
1269.49	163.118	925.902	468.925	1286.33	2951.64
1269.94	165.906	926.356	450.676	1286.79	3066.19
1270.39	149.066	926.81	480.631	1287.25	3018.81
1270.84	142.894	927.264	482.39	1287.71	3040.51
1271.29	153.952	927.718	492.101	1288.17	2970.49
1271.74	157.895	928.172	504.504	1288.63	3002.11
1272.19	154.979	928.625	547.388	1289.09	2973.13
1272.64	158.16	929.079	550.58	1289.55	2961.95
1273.09	155.341	929.533	550.465	1290.01	3010.36
1273.54	142.239	929.987	558.808	1290.47	3025.34
1273.99	144.91	930.441	582.148	1290.94	2968.85
1274.44	150.75	930.895	628.302	1291.4	2940.85
1274.89	151.035	931.349	659.478	1291.86	2966.48
1275.34	150.712	931.803	680.988	1292.32	2962.92
1275.79	152.431	932.257	708.581	1292.78	3000.3
1276.24	140.258	932.711	736.302	1293.24	3016.44
1276.69	146.955	933.165	751.028	1293.7	2981.14
1277.14	156	933.619	764.186	1294.16	3000.07
1277.59	157.297	934.073	799.433	1294.62	3030.21
1278.04	150.078	934.527	839.23	1295.08	3022.69
1278.49	152.703	934.981	861.597	1295.54	3027.48
1278.94	146.449	935.435	855.196	1296	2971.12
1279.39	142	935.889	836.309	1296.46	2969.42
1279.84	148.879	936.343	831.74	1296.92	2993.38
1280.29	147.477	936.797	804.076	1297.38	2978.53
1280.74	150.298	937.251	802.452	1297.84	3034.57
1281.19	148.946	937.705	747.314	1298.3	2979.34
1281.64	146.306	938.159	699.291	1298.76	2985.17
1282.09	145.902	938.613	658.697	1299.22	3050.49
1282.54	153.515	939.067	606.976	1299.68	3015.15
1282.99	160.355	939.521	572.371	1300.15	2990.67
1283.44	139.903	939.975	521.363	1300.61	3033.09
1283.89	145.391	940.429	485.948	1301.07	3008.42
1284.34	144.666	940.883	459.918	1301.53	3029.7
1284.79	149.089	941.337	456.16	1301.99	2993.53
1285.24	163.156	941.791	406.411	1302.45	2982.9
1285.69	160.692	942.245	402.283	1302.91	2997.86
1286.14	154.88	942.699	385.506	1303.37	2997.55
1286.59	159.09	943.153	377.028	1303.83	3010.58
1287.04	157.564	943.607	353.154	1304.29	3018.39
1287.49	154.609	944.061	355.801	1304.75	2996.77
1287.94	157.501	944.515	352.749	1305.21	3007.4
1288.39	150.885	944.968	335.756	1305.67	2995.51
1288.84	149.891	945.422	312.873	1306.13	2983.81
1289.29	162.595	945.876	305.967	1306.59	2996.14
1289.74	148.316	946.33	324.732	1307.05	3024.94
1290.19	155.537	946.784	320.514	1307.51	3006.92
1290.64	140.595	947.238	305.62	1307.97	2978.17
1291.09	147.765	947.692	308.573	1308.43	3019
1291.54	151.843	948.146	288.817	1308.89	3022.46
1291.99	153.955	948.6	287.638	1309.36	3039.02
1292.44	152.836	949.054	302.113	1309.82	3005.58
1292.89	143.798	949.508	290.655	1310.28	2968.94
1293.34	151.662	949.962	273.17	1310.74	2971.13
1293.79	151.634	950.416	276.614	1311.2	2918.19
1294.24	149.199	950.87	282.994	1311.66	2973.75
1294.69	148.91	951.324	285.387	1312.12	2926.49
1295.14	143.741	951.778	292.335	1312.58	2981.09
1295.59	140.579	952.232	290.24	1313.04	3028.06
1296.04	153.718	952.686	291.811	1313.5	2991.46
1296.49	162.423	953.14	298.255	1313.96	2996.57
1296.94	146.432	953.594	283.389	1314.42	3010.83
1297.39	138.291	954.048	284.322	1314.88	3017.28
1297.84	150.358	954.502	278.33	1315.34	2990.24
1298.29	156.051	954.956	269.825	1315.8	3017.77
1298.74	160.609	955.41	282.598	1316.26	3039.3
1299.19	168.864	955.864	281.963	1316.72	3027.23
1299.64	153.151	956.318	273.685	1317.18	3000.8
1300.09	155.781	956.772	288.679	1317.64	2991.95
1300.54	151.963	957.226	268.973	1318.1	2981.53
1300.99	152.131	957.68	269.916	1318.57	2983.69
1301.44	157.506	958.134	280.785	1319.03	2978.7
1301.89	151.03	958.588	280.719	1319.49	2993.96
1302.34	143.625	959.042	275.289	1319.95	2982.63
1302.79	151.394	959.496	288.98	1320.41	2990.93
1303.24	149.212	959.95	270.527	1320.87	3028.32
1303.69	156.204	960.404	286.151	1321.33	2991.92
1304.14	159.198	960.857	267.296	1321.79	3007.77
1304.59	158.669	961.311	278.401	1322.25	2955.1
1305.04	157.54	961.765	268.329	1322.71	2998
1305.49	164.581	962.219	269.332	1323.17	3002.25
1305.94	169.519	962.673	273.097	1323.63	2985.3
1306.39	162.176	963.127	272.958	1324.09	2983.38
1306.84	159.527	963.581	268.239	1324.55	2992.88
1307.29	154.044	964.035	262.425	1325.01	2996.17
1307.74	149.097	964.489	266.133	1325.47	3000.84
1308.19	157.019	964.943	266.64	1325.93	2979.91
1308.64	159.123	965.397	272.426	1326.39	2971.66
1309.09	153.361	965.851	273.013	1326.85	2953.3
1309.54	158.349	966.305	272.633	1327.31	2935.16
1309.99	158.075	966.759	284.331	1327.78	2952.03
1310.44	149.39	967.213	274.148	1328.24	2991.78
1310.89	147.194	967.667	265.424	1328.7	3000.65
1311.34	152.794	968.121	271.724	1329.16	3029.96
1311.79	155.949	968.575	265.04	1329.62	2970.87
1312.24	155.401	969.029	266.098	1330.08	2969.52
1312.69	154.752	969.483	274.539	1330.54	2940.04
1313.14	154.008	969.937	276.027	1331	3070.97
1313.59	148.117	970.391	277.88	1331.46	2983.27
1314.04	152.097	970.845	273.6	1331.92	2951.61
1314.49	150.388	971.299	266.592	1332.38	2939.91
1314.94	154.157	971.753	271.499	1332.84	2958.81
1315.39	157.172	972.207	280.759	1333.3	3006
1315.84	151.631	972.661	274.821	1333.76	2960.94
1316.29	165.092	973.115	272.587	1334.22	2965.73
1316.74	153.786	973.569	281.518	1334.68	2943.63
1317.19	160.049	974.023	288.574	1335.14	2981.79
1317.64	148.173	974.477	280.493	1335.6	3014.99
1318.09	146.236	974.931	285.329	1336.06	2995.78
1318.54	152.438	975.385	285.885	1336.52	2975.5
1318.99	169.883	975.839	280.014	1336.98	2980.73
1319.44	155.234	976.293	278.728	1337.45	2941.12
1319.89	173.932	976.747	273.459	1337.91	2931.71
1320.34	158.525	977.201	273.832	1338.37	2968.52
1320.79	147.495	977.654	297.731	1338.83	2935.84
1321.24	147.271	978.108	273.944	1339.29	2962.4
1321.69	153.993	978.562	276.192	1339.75	2946.85
1322.14	164.935	979.016	273.05	1340.21	3025.39
1322.59	161.762	979.47	276.784	1340.67	2991.11
1323.04	162.027	979.924	274.992	1341.13	3002.48
1323.49	169.634	980.378	284.435	1341.59	2975.3
1323.94	160.833	980.832	263.561	1342.05	2895.53
1324.39	155.222	981.286	286.429	1342.51	2984.32
1324.84	149.675	981.74	288.639	1342.97	2972.1
1325.29	158.332	982.194	286.492	1343.43	2951.78
1325.74	164.357	982.648	277.699	1343.89	2938.14
1326.19	153.285	983.102	287.685	1344.35	2982.74
1326.64	154.402	983.556	290.354	1344.81	2982.69
1327.09	158.532	984.01	291.76	1345.27	2957.83
1327.54	166.722	984.464	285.645	1345.73	2964.46
1327.99	169.66	984.918	289.678	1346.19	2954.59
1328.44	149.919	985.372	294.338	1346.66	2917.51
1328.89	161.512	985.826	308.016	1347.12	2938.31
1329.34	162.387	986.28	297.535	1347.58	3004.23
1329.79	165.803	986.734	298.447	1348.04	2985.19
1330.24	153.291	987.188	292.844	1348.5	2976.61
1330.69	152.801	987.642	280.958	1348.96	2960.42
1331.14	157.2	988.096	292.331	1349.42	2962.31
1331.59	155.445	988.55	303.277	1349.88	2925.06
1332.04	151.954	989.004	302.764	1350.34	2916.7
1332.49	153.201	989.458	303.036	1350.8	2973.9
1332.94	164.887	989.912	306.521	1351.26	2924.34
1333.39	160.892	990.366	313.483	1351.72	2961.72
1333.84	156.329	990.82	308.534	1352.18	2908.17
1334.29	153.842	991.274	305.94	1352.64	2872.2
1334.74	157.059	991.728	304.307	1353.1	2966.79
1335.19	161.97	992.182	297.541	1353.56	2935.01
1335.64	154.139	992.636	309.834	1354.02	2926.2
1336.09	160.279	993.09	320.792	1354.48	2952.19
1336.54	162.355	993.544	320.163	1354.94	2995
1336.99	164.796	993.997	321.857	1355.4	2974.87
1337.44	164.333	994.451	308.387	1355.87	2983.75
1337.89	172.702	994.905	303.146	1356.33	2972.42
1338.34	174.173	995.359	329.811	1356.79	2932.34
1338.79	154.51	995.813	339.21	1357.25	2931.65
1339.24	162.639	996.267	325.855	1357.71	2933.3
1339.69	159.881	996.721	332.294	1358.17	2916.85
1340.14	163.459	997.175	347.037	1358.63	2949.11
1340.59	153.13	997.629	360.326	1359.09	2935.61
1341.04	165.301	998.083	365.999	1359.55	2980.51
1341.49	167.605	998.537	372.33	1360.01	2923.84
1341.94	145.465	998.991	399.92	1360.47	2925.61
1342.39	154.19	999.445	413.269	1360.93	2940.38
1342.84	153.439	999.899	417.765	1361.39	2928.31
1343.29	148.981	1000.35	441.666	1361.85	2921.23
1343.74	157.975	1000.81	440.716	1362.31	2918.48
1344.19	152.244	1001.26	442.955	1362.77	2918.76
1344.64	151.658	1001.72	483.788	1363.23	2931.35
1345.09	151.25	1002.17	498.451	1363.69	2862.43
1345.54	155.292	1002.62	480.358	1364.15	2869.5
1345.99	163.467	1003.08	494.14	1364.61	2981.13
1346.44	155.554	1003.53	496.214	1365.08	2963.61
1346.89	156.354	1003.98	456.736	1365.54	2915.48
1347.34	161.011	1004.44	448.844	1366	2922.93
1347.79	156.151	1004.89	424.88	1366.46	2911.21
1348.24	165.8	1005.35	427.066	1366.92	2894.16
1348.69	167.864	1005.8	400.813	1367.38	2915.16
1349.14	157.41	1006.25	380.487	1367.84	2860.86
1349.59	151.986	1006.71	373.234	1368.3	2861.51
1350.04	152.803	1007.16	353.766	1368.76	2867.08
1350.49	154.618	1007.62	354.091	1369.22	2872.03
1350.94	154.127	1008.07	340.844	1369.68	2867.01
1351.39	145.533	1008.52	340.983	1370.14	2871.74
1351.84	147.305	1008.98	316.703	1370.6	2916.41
1352.29	156.474	1009.43	324.674	1371.06	2922.58
1352.74	160.283	1009.89	319.004	1371.52	2878.3
1353.19	153.125	1010.34	326.028	1371.98	2894.41
1353.64	156.847	1010.79	313.28	1372.44	2909.01
1354.09	165.908	1011.25	311.772	1372.9	2882.51
1354.54	152.659	1011.7	309.245	1373.36	2924.71
1354.99	152.973	1012.16	306.902	1373.82	2889.4
1355.44	159.141	1012.61	306.54	1374.29	2894.16
1355.89	148.436	1013.06	303.79	1374.75	2893.53
1356.34	153.109	1013.52	305.962	1375.21	2871.98
1356.79	158.007	1013.97	305.866	1375.67	2853.38
1357.24	160.847	1014.43	299.983	1376.13	2873.18
1357.69	157.462	1014.88	293.88	1376.59	2905.11
1358.14	158.963	1015.33	306.141	1377.05	2897.07
1358.59	162.052	1015.79	300.412	1377.51	2870.79
1359.04	169.946	1016.24	292.469	1377.97	2873.27
1359.49	154.621	1016.7	303.204	1378.43	2861.25
1359.94	164.38	1017.15	302.628	1378.89	2884.2
1360.39	154.007	1017.6	300.769	1379.35	2849.89
1360.84	153.237	1018.06	304.109	1379.81	2892.8
1361.29	151.302	1018.51	290.331	1380.27	2864
1361.74	151.074	1018.97	284.769	1380.73	2874.03
1362.19	145.327	1019.42	286.069	1381.19	2875.89
1362.64	167.845	1019.87	292.301	1381.65	2879.19
1363.08	156.309	1020.33	291.759	1382.11	2853.03
1363.53	149.611	1020.78	280.05	1382.57	2859.15
1363.98	148.551	1021.24	281.04	1383.03	2859.08
1364.43	158.071	1021.69	293.478	1383.49	2896.53
1364.88	152.518	1022.14	296.85	1383.96	2889.35
1365.33	153.991	1022.6	293.034	1384.42	2908.23
1365.78	153.487	1023.05	289.966	1384.88	2892.26
1366.23	156.724	1023.51	284.605	1385.34	2861.69
1366.68	167.606	1023.96	285.125	1385.8	2856.45
1367.13	160.162	1024.41	284.421	1386.26	2904.99
1367.58	158.875	1024.87	276.442	1386.72	2887.51
1368.03	158.882	1025.32	278.177	1387.18	2844.16
1368.48	156.825	1025.78	283.161	1387.64	2843.12
1368.93	150.954	1026.23	289.23	1388.1	2872.82
1369.38	153.674	1026.68	298.592	1388.56	2847.87
1369.83	153.695	1027.14	289.624	1389.02	2839.77
1370.28	152.242	1027.59	289.559	1389.48	2793.67
1370.73	159.393	1028.05	299.554	1389.94	2816.33
1371.18	155.626	1028.5	297.808	1390.4	2862.27
1371.63	156.942	1028.95	285.529	1390.86	2882.39
1372.08	161.174	1029.41	278.357	1391.32	2863.16
1372.53	161.369	1029.86	275.171	1391.78	2858.69
1372.98	158.631	1030.32	285.584	1392.24	2863.63
1373.43	159.241	1030.77	283.757	1392.7	2924.48
1373.88	162.365	1031.22	291.917	1393.17	2886.62
1374.33	161.804	1031.68	279.438	1393.63	2866.36
1374.78	157.91	1032.13	280.94	1394.09	2832.28
1375.23	161.056	1032.59	284.513	1394.55	2865.86
1375.68	161.177	1033.04	285.344	1395.01	2877.74
1376.13	161.812	1033.49	283.47	1395.47	2843.07
1376.58	172.159	1033.95	278.276	1395.93	2888.89
1377.03	164.343	1034.4	288.524	1396.39	2842.38
1377.48	165.425	1034.85	281.374	1396.85	2867.33
1377.93	158.49	1035.31	275.838	1397.31	2849.51
1378.38	156.504	1035.76	296.534	1397.77	2857.64
1378.83	154.792	1036.22	274.915	1398.23	2889.9
1379.28	158.431	1036.67	280.121	1398.69	2861.69
1379.73	158.177	1037.12	286.502	1399.15	2874.04
1380.18	160.465	1037.58	274.841	1399.61	2906.57
1380.63	151.894	1038.03	273.143	1400.07	2889.28
1381.08	162.536	1038.49	291.62	1400.53	2873.77
1381.53	163.318	1038.94	274.691	1400.99	2895.81
1381.98	160.805	1039.39	288.542	1401.45	2924.59
1382.43	164.278	1039.85	282.136	1401.91	2894.8
1382.88	159.789	1040.3	281.439	1402.38	2874.02
1383.33	159.87	1040.76	288.766	1402.84	2868.98
1383.78	154.179	1041.21	293.162	1403.3	2845.39
1384.23	162.483	1041.66	294.341	1403.76	2893.17
1384.68	162.205	1042.12	294.551	1404.22	2946.87
1385.13	152.911	1042.57	278.679	1404.68	2813.95
1385.58	155.11	1043.03	281.34	1405.14	2853.31
1386.03	160.254	1043.48	286.529	1405.6	2818.06
1386.48	161.473	1043.93	278.927	1406.06	2864.84
1386.93	161.233	1044.39	281.754	1406.52	2914.5
1387.38	163.229	1044.84	283.68	1406.98	2869.97
1387.83	162.442	1045.3	281.606	1407.44	2873.93
1388.28	157.53	1045.75	289.854	1407.9	2847.29
1388.73	157.406	1046.2	277.36	1408.36	2858.99
1389.18	151.788	1046.66	280.818	1408.82	2864.22
1389.63	156.927	1047.11	278.964	1409.28	2883.38
1390.08	153.76	1047.57	276.14	1409.74	2868.53
1390.53	158.809	1048.02	269.625	1410.2	2863.8
1390.98	165.096	1048.47	286.517	1410.66	2887.92
1391.43	161.486	1048.93	288.124	1411.12	2877.3
1391.88	157.225	1049.38	281.812	1411.59	2878.19
1392.33	153.752	1049.84	282.34	1412.05	2921.04
1392.78	154.553	1050.29	296.093	1412.51	2879.52
1393.23	161.38	1050.74	285.993	1412.97	2819.44
1393.68	159.136	1051.2	281.474	1413.43	2908.3
1394.13	152.213	1051.65	279.732	1413.89	2887.5
1394.58	159.861	1052.11	286.062	1414.35	2924.87
1395.03	152.175	1052.56	280.486	1414.81	2916.27
1395.48	146.351	1053.01	276.957	1415.27	2878.51
1395.93	151.656	1053.47	280.152	1415.73	2878.38
1396.38	148.693	1053.92	277.39	1416.19	2911.46
1396.83	159.483	1054.38	284.859	1416.65	2890.19
1397.28	152.762	1054.83	294.681	1417.11	2891.92
1397.73	166.177	1055.28	286.165	1417.57	2909.13
1398.18	163.735	1055.74	275.685	1418.03	2889.11
1398.63	159.107	1056.19	270.968	1418.49	2874.26
1399.08	162.686	1056.65	280.08	1418.95	2899.86
1399.53	159.568	1057.1	282.113	1419.41	2904.33
1399.98	161.787	1057.55	272.955	1419.87	2912.28
1400.43	157.143	1058.01	280.497	1420.33	2931.58
1400.88	166.086	1058.46	284.616	1420.79	2915.71
1401.33	162.338	1058.92	280.997	1421.26	2920.65
1401.78	154.426	1059.37	288.985	1421.72	2887.16
1402.23	156.93	1059.82	290.624	1422.18	2880.64
1402.68	163.924	1060.28	289.758	1422.64	2901.87
1403.13	160.997	1060.73	292.586	1423.1	2876.68
1403.58	155.416	1061.19	287.431	1423.56	2892.06
1404.03	157.129	1061.64	286.465	1424.02	2915.78
1404.48	162.781	1062.09	286.118	1424.48	2931.02
1404.93	173.701	1062.55	285.964	1424.94	2904.45
1405.38	169.561	1063	289.642	1425.4	2899.42
1405.83	160.732	1063.46	288.274	1425.86	2940.13
1406.28	152.239	1063.91	288.329	1426.32	2896.31
1406.73	151.431	1064.36	289.603	1426.78	2923.19
1407.18	161.535	1064.82	275.543	1427.24	2898.66
1407.63	155.263	1065.27	271.163	1427.7	2995.04
1408.08	155.269	1065.73	284.527	1428.16	2920.33
1408.53	162.789	1066.18	287.387	1428.62	2954.28
1408.98	153.999	1066.63	291.049	1429.08	2935.53
1409.43	162.62	1067.09	298.096	1429.54	2949.25
1409.88	156.728	1067.54	292.273	1430	2930.75
1410.33	154.117	1067.99	289.843	1430.47	2952.24
1410.78	161.312	1068.45	284.109	1430.93	2930.6
1411.23	157.925	1068.9	283.871	1431.39	2934.22
1411.68	168.88	1069.36	295.951	1431.85	2924.58
1412.13	161.405	1069.81	286.821	1432.31	2945.73
1412.58	158.525	1070.26	266.493	1432.77	2974.63
1413.03	153.145	1070.72	277.698	1433.23	2907.06
1413.48	159.389	1071.17	286.978	1433.69	2936.98
1413.93	161.096	1071.63	290.811	1434.15	2896.06
1414.38	155.582	1072.08	285.267	1434.61	2929.63
1414.83	156.11	1072.53	292.781	1435.07	2968.21
1415.28	164.185	1072.99	291.391	1435.53	2962.35
1415.73	158.043	1073.44	291.501	1435.99	2954.96
1416.18	166.548	1073.9	276.602	1436.45	2983.38
1416.63	168.498	1074.35	293.207	1436.91	2991.32
1417.08	161.242	1074.8	281.068	1437.37	3008.47
1417.53	160.206	1075.26	288.895	1437.83	2985.68
1417.98	160.88	1075.71	286.085	1438.29	2955.31
1418.43	169.25	1076.17	297.406	1438.75	2945.38
1418.88	161.839	1076.62	297.112	1439.21	2981.03
1419.33	158.534	1077.07	294.822	1439.68	3013.51
1419.78	160.725	1077.53	296.806	1440.14	3012.42
1420.23	159.31	1077.98	293.058	1440.6	2985.92
1420.68	159.511	1078.44	291.214	1441.06	2971.25
1421.13	159.946	1078.89	292.103	1441.52	3039.03
1421.58	162.416	1079.34	295.757	1441.98	3038.88
1422.03	165.88	1079.8	288.513	1442.44	3038.29
1422.48	160.638	1080.25	290.034	1442.9	3110.71
1422.93	160.763	1080.71	293.348	1443.36	3029.84
1423.38	163.334	1081.16	296.194	1443.82	3042.49
1423.83	163.842	1081.61	291.238	1444.28	3064.2
1424.28	168.959	1082.07	287.594	1444.74	3071.73
1424.73	174.059	1082.52	293.822	1445.2	3049.93
1425.18	170.3	1082.98	296.758	1445.66	3032.16
1425.63	160.61	1083.43	290.82	1446.12	3034.55
1426.08	163.042	1083.88	293.326	1446.58	3005.32
1426.53	164.668	1084.34	285.758	1447.04	3015.89
1426.98	161.578	1084.79	300.104	1447.5	3038.2
1427.43	168.861	1085.25	302.606	1447.96	3028.01
1427.88	173.934	1085.7	294.459	1448.42	3004.13
1428.33	166.934	1086.15	293.545	1448.89	3039.16
1428.78	181.939	1086.61	291.1	1449.35	3056.46
1429.23	172.576	1087.06	298.433	1449.81	3081.05
1429.68	163.874	1087.52	302.408	1450.27	3020.33
1430.13	161.929	1087.97	297.552	1450.73	3011.48
1430.58	169.022	1088.42	310.615	1451.19	3047.07
1431.03	161.608	1088.88	307.969	1451.65	3062.87
1431.48	154.569	1089.33	305.93	1452.11	3045.32
1431.93	167.383	1089.79	314.266	1452.57	3034.17
1432.38	168.475	1090.24	310.633	1453.03	3034.68
1432.83	165.147	1090.69	303.294	1453.49	3050.81
1433.28	164.294	1091.15	301.05	1453.95	3061
1433.73	163.545	1091.6	299.085	1454.41	3066.08
1434.18	155.454	1092.06	300.965	1454.87	3072.73
1434.63	162.803	1092.51	311.796	1455.33	3031.29
1435.08	162.464	1092.96	310.341	1455.79	3080.56
1435.53	166.96	1093.42	301.945	1456.25	3033.29
1435.98	166.555	1093.87	312.455	1456.71	3079.69
1436.43	173.83	1094.33	312.573	1457.17	3037.92
1436.88	167.024	1094.78	309.442	1457.63	3079.9
1437.33	160.159	1095.23	306.343	1458.09	3064.15
1437.78	164.071	1095.69	313.255	1458.56	3043.07
1438.23	165.249	1096.14	314.311	1459.02	3071.33
1438.68	164.808	1096.6	307.728	1459.48	3062.63
1439.13	163.582	1097.05	307.454	1459.94	3082.21
1439.58	169.26	1097.5	309.002	1460.4	3073.11
1440.03	174.238	1097.96	304.513	1460.86	3053.51
1440.48	168.487	1098.41	311.931	1461.32	3081.83
1440.93	174.886	1098.87	311.577	1461.78	3095.79
1441.38	180.342	1099.32	309.653	1462.24	3099.99
1441.83	179.567	1099.77	313.833	1462.7	3057.69
1442.28	168.295	1100.23	310.302	1463.16	3080.26
1442.73	172.25	1100.68	316.951	1463.62	3091.87
1443.18	154.984	1101.13	317.571	1464.08	3028.46
1443.63	170.293	1101.59	321.81	1464.54	3010.33
1444.08	170.711	1102.04	316.396	1465	3077.05
1444.53	171.195	1102.5	324.254	1465.46	3084.94
1444.98	177.754	1102.95	312.323	1465.92	3080.14
1445.43	163.818	1103.4	318.615	1466.38	3042.49
1445.88	160.902	1103.86	328.565	1466.84	3083.75
1446.33	165.026	1104.31	316.5	1467.3	3077.56
1446.78	176.266	1104.77	320.038	1467.77	3069.37
1447.23	178.305	1105.22	325.31	1468.23	3086.08
1447.68	172.089	1105.67	335.956	1468.69	3095.43
1448.13	173.025	1106.13	329.385	1469.15	3118.13
1448.58	172.028	1106.58	319.465	1469.61	3105.13
1449.03	177.266	1107.04	318.952	1470.07	3115.22
[truncated: 1,967 more rows]
