# Supplementary material for: Room temperature all-solid-state lithium batteries based on a soluble organic cage ionic conductor
Source: Nat Commun. 2022 Apr 19;13:2031. doi: 10.1038/s41467-022-29743-1 (PMC9018795; doi:10.1038/s41467-022-29743-1)
Supplement: Supplementary file 2 — Source Data [file 41467_2022_29743_MOESM2_ESM.zip › Raw Data files/Fig.1/Fig.1g.xls]

## Sheet: li-1-clo4-1
Module	TG/DTA
Channel	1
Data Name	li-1-clo4-1
Measurement Time	3/5/2019 10:37:19 AM
Sample Name	li-1-clo4
Sample Weight	12.192	mg
Reference Name	Blank
Reference Weight	0	mg
Temperature Program		Cel	Cel	Cel/min	min	s	Gas1	Gas2	Store
	1	20	550	10	2	1	On	Off	On
	Temperature Program Mode	Ramp
Operator Name	ycg
Organization Name
Comment	Operator: ycg
	Gas1: nitrige
	Gas2: air
	Pan: Pt
Time	Temp.	DTA	TG	DTG
min	Cel	uV	ug	ug/min
0.0166667	19.1437	0.00338531	12192.4	1.85547
0.0333333	18.8801	-0.00182366	12192.4	3.50391
0.05	18.8763	-0.0034771	12192.3	5.29688
0.0666667	18.8738	-0.0016396	12192.1	7.02734
0.0833333	18.8624	-0.00335741	12191.9	7.63672
0.1	18.8599	-0.00578928	12191.5	7.54688
0.116667	19.1173	-0.00708795	12191.2	6.92188
0.133333	19.1236	-0.0108371	12191	6.28906
0.15	19.1185	-0.00783873	12190.9	5.59766
0.166667	19.1349	0.00383663	12190.9	5.46484
0.183333	19.145	0.0135915	12190.9	5.33203
0.2	19.1665	0.0208683	12190.9	5.76172
0.216667	19.1753	0.0278828	12190.8	6.13281
0.233333	19.1929	0.0238943	12190.7	6.59375
0.25	19.198	0.0138309	12190.6	6.71484
0.266667	19.203	0.0044446	12190.5	7.17969
0.283333	19.2169	0.00289702	12190.3	7.59375
0.3	19.2283	-0.00143218	12190.2	7.79297
0.316667	19.2384	-0.00445366	12190	7.99609
0.333333	19.3305	-0.00753927	12189.9	7.89062
0.35	19.4983	-0.009202	12189.7	7.60547
0.366667	19.6863	-0.0104134	12189.6	6.77344
0.383333	19.8692	-0.010381	12189.5	6.20703
0.4	20.0635	-0.0110765	12189.4	5.26562
0.416667	20.1997	-0.0123708	12189.4	4.31641
0.433333	20.2313	-0.0153828	12189.3	3.60156
0.45	20.1013	-0.0156314	12189.3	3.32812
0.466667	19.989	-0.0116014	12189.4	2.97266
0.483333	19.8679	-0.0108094	12189.4	2.35938
0.5	19.7392	-0.00709724	12189.4	1.89062
0.516667	19.6396	-0.00404835	12189.4	1.09766
0.533333	19.6749	-0.012799	12189.4	0.453125
0.55	19.7115	-0.0257962	12189.5	-0.0507812
0.566667	19.7531	-0.0295038	12189.6	0.03125
0.583333	19.9512	-0.0359931	12189.6	0.554688
0.6	20.1316	-0.0423076	12189.7	1.25781
0.616667	20.3474	-0.0443294	12189.7	1.54688
0.633333	20.4836	-0.0462453	12189.6	1.77344
0.65	20.5227	-0.0517306	12189.4	2.11719
0.666667	20.4117	-0.044265	12189.3	1.89453
0.683333	20.312	-0.0394981	12189.3	1.78516
0.7	20.1821	-0.0461717	12189.2	1.82812
0.716667	20.1304	-0.0503445	12189.1	1.71875
0.733333	20.172	-0.0576813	12189.1	1.51562
0.75	20.2035	-0.0810735	12189.1	1.54688
0.766667	20.2527	-0.104231	12189.1	1.65625
0.783333	20.2918	-0.119991	12189.1	1.82812
0.8	20.341	-0.118973	12189	1.77734
0.816667	20.3802	-0.128733	12189	2.13281
0.833333	20.4332	-0.131505	12189	2.24609
0.85	20.4748	-0.128102	12188.9	2.25391
0.866667	20.5227	-0.123754	12188.9	1.58594
0.883333	20.6502	-0.12877	12188.8	0.886719
0.9	20.7763	-0.130644	12188.8	-0.00390625
0.916667	20.8318	-0.13676	12188.9	-0.683594
0.933333	20.9025	-0.131289	12189	-1.42578
0.95	20.9605	-0.139611	12189.1	-1.375
0.966667	20.9416	-0.146446	12189.2	-1.29297
0.983333	20.929	-0.152245	12189.3	-1.65625
1	20.9706	-0.167904	12189.3	-1.91797
1.01667	21.0122	-0.190564	12189.3	-1.98047
1.03333	21.2419	-0.194156	12189.4	-2.00391
1.05	21.4589	-0.205993	12189.4	-1.68359
1.06667	21.6809	-0.206043	12189.4	-0.894531
1.08333	21.7604	-0.189182	12189.5	0.0742188
1.1	21.99	-0.183734	12189.5	1.11719
1.11667	21.9522	-0.184922	12189.3	1.41797
1.13333	21.8512	-0.187321	12189.2	1.51953
1.15	21.7604	-0.187446	12189.1	1.78906
1.16667	21.8134	-0.210221	12189	1.87109
1.18333	21.7074	-0.225857	12188.9	1.82812
1.2	21.7036	-0.227395	12188.9	2.13672
1.21667	21.7743	-0.230647	12188.8	1.98438
1.23333	21.8348	-0.239858	12188.8	1.64062
1.25	21.9042	-0.229173	12188.7	0.988281
1.26667	21.9749	-0.221274	12188.7	0.675781
1.28333	22.043	-0.238108	12188.8	0.679688
1.3	22.0947	-0.268013	12188.8	1.14453
1.31667	22.149	-0.299092	12188.9	1.76953
1.33333	22.2209	-0.330756	12188.9	2.37891
1.35	22.4291	-0.36207	12188.8	2.64453
1.36667	22.66	-0.367035	12188.7	3.10156
1.38333	22.8921	-0.360052	12188.6	3.55859
1.4	23.1545	-0.342717	12188.5	3.46094
1.41667	23.3804	-0.330705	12188.4	3.20312
1.43333	23.4838	-0.321964	12188.3	3.23438
1.45	23.5318	-0.325427	12188.3	2.5
1.46667	23.4498	-0.331981	12188.2	1.5625
1.48333	23.34	-0.347746	12188.2	0.945312
1.5	23.2479	-0.361628	12188.2	1.14844
1.51667	23.1545	-0.375182	12188.3	1
1.53333	23.0914	-0.373657	12188.4	1.05078
1.55	23.176	-0.365003	12188.3	1.23828
1.56667	23.2567	-0.356064	12188.3	1.57812
1.58333	23.3324	-0.360439	12188.3	1.53125
1.6	23.4005	-0.359914	12188.2	1.95703
1.61667	23.4762	-0.369941	12188.2	2.36328
1.63333	23.5406	-0.398768	12188.2	2.58594
1.65	23.7311	-0.422924	12188.1	2.55859
1.66667	23.962	-0.430372	12188	2.57812
1.68333	24.2067	-0.440527	12187.9	2.13281
1.7	24.4439	-0.452636	12187.9	2.14844
1.71667	24.6773	-0.449729	12187.8	2.36328
1.73333	24.8149	-0.45264	12187.9	2.88672
1.75	24.9271	-0.465273	12187.8	2.96484
1.76667	24.9978	-0.46969	12187.7	3.23828
1.78333	25.0584	-0.474908	12187.6	2.87891
1.8	25.1404	-0.485861	12187.5	2.97266
1.81667	25.1971	-0.507097	12187.5	2.86719
1.83333	25.2615	-0.521214	12187.5	2.49219
1.85	25.3649	-0.543584	12187.4	2.23438
1.86667	25.4949	-0.552385	12187.4	2.71484
1.88333	25.5983	-0.545831	12187.4	2.48438
1.9	25.7106	-0.526939	12187.4	2.39844
1.91667	25.7863	-0.520164	12187.3	2.66797
1.93333	25.8709	-0.518202	12187.3	2.67188
1.95	25.9289	-0.540023	12187.3	2.34766
1.96667	26.0059	-0.558243	12187.2	2.24219
1.98333	26.0752	-0.586195	12187.1	2.14062
2	26.1737	-0.595581	12187.1	1.80469
2.01667	26.2582	-0.592247	12187.1	1.58984
2.03333	26.3377	-0.586121	12187.1	1.63281
2.05	26.4373	-0.588424	12187.1	1.65625
2.06667	26.5471	-0.586227	12187.1	1.71484
2.08333	26.6291	-0.590663	12187.1	2.07812
2.1	26.7086	-0.607229	12187	2.34766
2.11667	26.8184	-0.622907	12187	2.4375
2.13333	26.9105	-0.652088	12186.9	2.05469
2.15	26.9786	-0.684595	12186.8	1.72656
2.16667	27.0808	-0.715541	12186.8	1.38281
2.18333	27.0984	-0.739527	12186.8	1.26562
2.2	27.024	-0.746449	12186.8	0.765625
2.21667	26.942	-0.740941	12186.8	0.730469
2.23333	26.8789	-0.72595	12186.8	0.902344
2.25	26.8007	-0.709507	12186.9	0.945312
2.26667	26.8045	-0.705648	12186.9	1.12891
2.28333	26.8941	-0.722113	12186.8	1.70312
2.3	26.9773	-0.753685	12186.8	2.48047
2.31667	27.0732	-0.767087	12186.8	2.79688
2.33333	27.1754	-0.77383	12186.6	3.14453
2.35	27.2713	-0.769427	12186.5	2.8125
2.36667	27.3634	-0.766843	12186.4	2.33203
2.38333	27.487	-0.748798	12186.3	1.96094
2.4	27.5816	-0.759004	12186.3	1.64062
2.41667	27.7103	-0.783373	12186.4	1.49609
2.43333	27.9765	-0.806397	12186.4	1.64453
2.45	28.2301	-0.815958	12186.4	2.09766
2.46667	28.4724	-0.841745	12186.4	2.25391
2.48333	28.7272	-0.858335	12186.3	2.60547
2.5	28.9518	-0.868578	12186.2	2.36719
2.51667	29.0603	-0.874772	12186.2	2.25781
2.53333	29.1751	-0.87807	12186.1	2.06641
2.55	29.266	-0.857611	12186.1	1.89453
2.56667	29.3707	-0.845655	12186.1	1.67969
2.58333	29.493	-0.844218	12186.1	2.22656
2.6	29.5889	-0.851735	12186.1	2.80469
2.61667	29.6785	-0.869651	12186.1	2.93359
2.63333	29.8122	-0.900311	12186	3.23828
2.65	29.9245	-0.916716	12185.8	3.66797
2.66667	30.0141	-0.930713	12185.8	3.85156
2.68333	30.0999	-0.942807	12185.7	4.25
2.7	30.2198	-0.949311	12185.5	4.91016
2.71667	30.3068	-0.954331	12185.4	5.28516
2.73333	30.4047	-0.972596	12185.3	5.33594
2.75	30.4918	-0.995809	12185.1	5.14453
2.76667	30.6213	-1.00556	12185	4.84766
2.78333	30.7097	-1.00317	12184.9	4.54688
2.8	30.8295	-1.00632	12184.9	4.29688
2.81667	30.9372	-1.02335	12184.8	4.21094
2.83333	31.0461	-1.02415	12184.8	4.21484
2.85	31.1357	-1.0377	12184.8	3.99609
2.86667	31.2325	-1.06273	12184.7	3.75781
2.88333	31.3111	-1.08595	12184.6	3.55078
2.9	31.4176	-1.09284	12184.6	3.14453
2.91667	31.4987	-1.10224	12184.6	2.68359
2.93333	31.5846	-1.12572	12184.6	1.71484
2.95	31.6681	-1.15952	12184.6	0.957031
2.96667	31.7867	-1.17569	12184.6	0.394531
2.98333	31.8702	-1.18355	12184.7	0.355469
3	31.9816	-1.19981	12184.8	0.132812
3.01667	32.1002	-1.20058	12184.8	1.07031
3.03333	32.2333	-1.18808	12184.8	1.73438
3.05	32.3362	-1.18422	12184.8	2.18359
3.06667	32.433	-1.18056	12184.7	2.22656
3.08333	32.5431	-1.18142	12184.6	2.40234
3.1	32.6363	-1.19567	12184.4	1.96875
3.11667	32.7174	-1.20969	12184.4	1.57422
3.13333	32.8106	-1.23091	12184.3	1.29297
3.15	32.9292	-1.25216	12184.3	0.496094
3.16667	33.0357	-1.27216	12184.4	-0.3125
3.18333	33.1567	-1.27414	12184.4	-0.59375
3.2	33.2656	-1.27527	12184.5	-1.0625
3.21667	33.216	-1.27326	12184.6	-1.28125
3.23333	33.1627	-1.27306	12184.6	-0.398438
3.25	33.1179	-1.27358	12184.7	0.859375
3.26667	33.049	-1.2938	12184.8	2.31641
3.28333	33.026	-1.31807	12184.6	3.62109
3.3	33.1385	-1.34035	12184.4	4.07031
3.31667	33.2499	-1.36634	12184.2	3.97266
3.33333	33.3588	-1.38035	12184	3.90625
3.35	33.533	-1.38251	12183.9	3.36719
3.36667	33.8078	-1.38148	12183.8	3.33203
3.38333	34.0595	-1.38806	12183.8	4.3125
3.4	34.3487	-1.39859	12183.8	5.26953
3.41667	34.6222	-1.4035	12183.7	5.33984
3.43333	34.84	-1.41172	12183.5	5.82812
3.45	34.9417	-1.4226	12183.3	5.72266
3.46667	35.0603	-1.42192	12183.2	5.49609
3.48333	35.1547	-1.4282	12183.1	4.79297
3.5	35.2733	-1.44943	12183	5.125
3.51667	35.3895	-1.46026	12182.9	5.39453
3.53333	35.4826	-1.47138	12183	5.66016
3.55	35.6182	-1.48579	12182.9	5.82031
3.56667	35.7259	-1.49063	12182.8	6.02344
3.58333	35.8348	-1.49283	12182.6	5.69141
3.6	35.9474	-1.50095	12182.5	5.13672
3.61667	36.0865	-1.5138	12182.4	4.65625
3.63333	36.2039	-1.53757	12182.4	4.07031
3.65	36.2753	-1.56604	12182.4	3.79688
3.66667	36.2354	-1.58481	12182.3	3.90234
3.68333	36.1954	-1.60521	12182.3	3.63672
3.7	36.1628	-1.61085	12182.3	3.77734
3.71667	36.1083	-1.61038	12182.2	4.07422
3.73333	36.1289	-1.60336	12182.2	3.81641
3.75	36.2463	-1.6155	12182.1	3.82422
3.76667	36.3588	-1.63204	12182	4.17578
3.78333	36.452	-1.65739	12182	4.33203
3.8	36.5621	-1.68291	12181.9	4.47266
3.81667	36.6674	-1.69982	12181.8	4.88281
3.83333	36.7787	-1.70197	12181.7	4.53516
3.85	36.8961	-1.71146	12181.6	4.39844
3.86667	37.0329	-1.71686	12181.4	4.23438
3.88333	37.1708	-1.70907	12181.4	3.9375
3.9	37.2882	-1.71939	12181.4	3.29297
3.91667	37.4056	-1.74807	12181.3	3.03906
3.93333	37.5351	-1.76585	12181.3	2.88281
3.95	37.6537	-1.79567	12181.3	1.83594
3.96667	37.7578	-1.83936	12181.3	0.382812
3.98333	37.8849	-1.86931	12181.3	-0.484375
4	38.0168	-1.874	12181.4	-0.757812
4.01667	38.1305	-1.87261	12181.6	-0.773438
4.03333	38.2552	-1.87344	12181.7	0.328125
4.05	38.3847	-1.8637	12181.7	1.6875
4.06667	38.5154	-1.86002	12181.7	3.41406
4.08333	38.6352	-1.87177	12181.6	4.14062
4.1	38.7647	-1.88183	12181.4	4.54297
4.11667	38.8917	-1.88351	12181.1	4.48047
4.13333	39.0031	-1.90482	12180.9	4.72266
4.15	39.1253	-1.92994	12180.7	4.32812
4.16667	39.2536	-1.95046	12180.7	4.60156
4.18333	39.3806	-1.97636	12180.6	4.90625
4.2	39.4968	-2.00128	12180.5	5.34375
4.21667	39.6348	-2.01069	12180.4	5.62109
4.23333	39.7473	-2.02316	12180.3	6.10156
4.25	39.9107	-2.03146	12180.2	6.36719
4.26667	40.1987	-2.03651	12180	6.26562
4.28333	40.4831	-2.04455	12179.9	6.05078
4.3	40.7627	-2.06519	12179.7	5.9375
4.31667	41.0531	-2.08232	12179.7	5.30469
4.33333	41.2359	-2.10059	12179.6	4.03906
4.35	41.1935	-2.11861	12179.5	3.08203
4.36667	41.1669	-2.12266	12179.6	2.46875
4.38333	41.1342	-2.1313	12179.7	1.76562
4.4	41.0991	-2.13783	12179.8	1.52734
4.41667	41.1112	-2.15309	12179.9	1.88281
4.43333	41.2504	-2.16174	12179.9	2.54688
4.45	41.3944	-2.18796	12179.9	3.10938
4.46667	41.542	-2.2015	12179.8	3.94922
4.48333	41.8385	-2.2016	12179.6	4.97266
4.5	42.152	-2.20055	12179.5	5.92969
4.51667	42.4255	-2.21159	12179.3	6.02344
4.53333	42.6905	-2.21733	12179.1	5.64844
4.55	42.9386	-2.23558	12178.8	4.58594
4.56667	42.9059	-2.27238	12178.7	3.48438
4.58333	42.8672	-2.29214	12178.7	2.48828
4.6	42.849	-2.3161	12178.8	2.19141
4.61667	42.9749	-2.3392	12178.8	2.24219
4.63333	43.131	-2.34792	12178.9	2.42969
4.65	43.419	-2.34276	12178.9	2.71875
4.66667	43.6211	-2.35605	12178.9	2.87891
4.68333	43.7375	-2.36184	12178.8	2.5625
4.7	43.7157	-2.36481	12178.7	2.27344
4.71667	43.6858	-2.36441	12178.6	2.49609
4.73333	43.6502	-2.38028	12178.7	2.58203
4.75	43.6973	-2.38853	12178.7	2.76953
4.76667	43.8179	-2.39838	12178.6	3.09375
4.78333	43.935	-2.4188	12178.6	3.3125
4.8	44.0579	-2.44637	12178.5	3.43359
4.81667	44.3048	-2.47524	12178.4	3.52344
4.83333	44.585	-2.49969	12178.3	3.48047
4.85	44.8674	-2.51687	12178.2	3.59766
4.86667	45.1419	-2.52793	12178.1	3.89844
4.88333	45.4071	-2.54094	12178.1	3.78516
4.9	45.5667	-2.52613	12178	3.35938
4.91667	45.685	-2.52815	12177.8	3.17578
4.93333	45.7998	-2.54271	12177.8	3.19531
4.95	45.9285	-2.55593	12177.8	3.03125
4.96667	46.0777	-2.55319	12177.8	3.25781
4.98333	46.1811	-2.57661	12177.8	3.52734
5	46.1627	-2.59175	12177.8	3.78516
5.01667	46.1455	-2.60072	12177.7	3.42188
5.03333	46.1248	-2.61074	12177.6	3.46094
5.05	46.0846	-2.64367	12177.5	3.44531
5.06667	46.2247	-2.67024	12177.5	3.65625
5.08333	46.4934	-2.69016	12177.4	3.6875
5.1	46.7782	-2.70424	12177.4	3.98828
5.11667	47.048	-2.72225	12177.3	3.82422
5.13333	47.1858	-2.74255	12177.2	3.64062
5.15	47.1663	-2.75552	12177.1	3.08203
5.16667	47.1468	-2.77452	12177	2.66406
5.18333	47.0974	-2.81168	12177	2.25391
5.2	47.0722	-2.82622	12177	2.22266
5.21667	47.1721	-2.82379	12177	2.10938
5.23333	47.2984	-2.82522	12177.1	2.52734
5.25	47.4258	-2.8335	12177	3.15234
5.26667	47.5625	-2.82602	12177	3.67188
5.28333	47.6876	-2.83194	12176.9	3.82812
5.3	47.8231	-2.85772	12176.8	4.08984
5.31667	48.0723	-2.87909	12176.6	3.98047
5.33333	48.3491	-2.88959	12176.5	3.57031
5.35	48.542	-2.90279	12176.4	3.33984
5.36667	48.6717	-2.92384	12176.4	2.83984
5.38333	48.8026	-2.93023	12176.4	2.50391
5.4	48.8107	-2.9306	12176.4	2.14062
5.41667	48.7911	-2.93854	12176.4	2.28906
5.43333	48.8635	-2.95016	12176.4	2.47266
5.45	49.1023	-2.96256	12176.4	1.89062
5.46667	49.301	-2.98084	12176.3	1.42578
5.48333	49.4376	-3.00122	12176.3	1.65234
5.5	49.5662	-3.02339	12176.3	1.71484
5.51667	49.6937	-3.03813	12176.3	2.16797
5.53333	49.8476	-3.04789	12176.3	3.28516
5.55	50.0531	-3.05543	12176.3	3.94141
5.56667	50.3368	-3.07743	12176.2	3.87891
5.58333	50.6307	-3.09184	12176	3.30859
5.6	50.9017	-3.10836	12175.8	2.83203
5.61667	51.0475	-3.11855	12175.7	2.40234
5.63333	51.1876	-3.1263	12175.8	2.34766
5.65	51.2979	-3.1445	12175.8	2.48047
5.66667	51.4311	-3.15638	12175.8	2.65234
5.68333	51.5666	-3.17075	12175.7	2.58203
5.7	51.7204	-3.18529	12175.7	2.55469
5.71667	51.8307	-3.20471	12175.6	2.76953
5.73333	51.9754	-3.22382	12175.6	2.91016
5.75	52.104	-3.25597	12175.5	3.25
5.76667	52.2418	-3.2739	12175.5	3.80078
5.78333	52.3497	-3.30109	12175.4	4.08984
5.8	52.4967	-3.32538	12175.3	4.33984
5.81667	52.6184	-3.32719	12175.2	4.23438
5.83333	52.7401	-3.31646	12175.1	4.1875
5.85	52.8791	-3.32837	12175	3.50391
5.86667	52.9996	-3.34491	12174.9	3.07812
5.88333	53.1283	-3.35137	12174.9	2.38672
5.9	53.266	-3.36714	12174.9	2.41406
5.91667	53.4038	-3.37611	12174.9	2.52734
5.93333	53.5256	-3.37923	12175	3.21875
5.95	53.6702	-3.37137	12174.9	3.83984
5.96667	53.8138	-3.39239	12174.8	4.30078
5.98333	53.9378	-3.41058	12174.7	4.54688
6	54.048	-3.44095	12174.6	4.57812
6.01667	54.1858	-3.46241	12174.4	4.24609
6.03333	54.2478	-3.48971	12174.3	3.73047
6.05	54.3661	-3.47974	12174.2	3.30469
6.06667	54.5016	-3.47742	12174.2	2.69531
6.08333	54.6578	-3.48252	12174.2	2.17188
6.1	54.7818	-3.50094	12174.2	1.57422
6.11667	54.9954	-3.52855	12174.3	1.3125
6.13333	55.132	-3.57042	12174.3	1.26953
6.15	55.2813	-3.59597	12174.4	1.625
6.16667	55.3778	-3.61945	12174.4	1.99609
6.18333	55.4754	-3.64057	12174.3	2.9375
6.2	55.6017	-3.64688	12174.2	3.63672
6.21667	55.7544	-3.64977	12174.2	4.375
6.23333	55.8681	-3.6622	12174	4.35547
6.25	56.0426	-3.66641	12173.8	4.10938
6.26667	56.1241	-3.6594	12173.7	3.13281
6.28333	56.1115	-3.66856	12173.6	2.60938
6.3	56.0908	-3.68509	12173.6	2.01172
6.31667	56.0966	-3.69229	12173.7	2.16797
6.33333	56.0771	-3.70464	12173.7	2.58203
6.35	56.1574	-3.73327	12173.7	3.16016
6.36667	56.2975	-3.74902	12173.6	3.67578
6.38333	56.4205	-3.7694	12173.5	3.88672
6.4	56.5468	-3.79949	12173.4	3.69922
6.41667	56.6787	-3.81654	12173.3	3.55859
6.43333	56.8372	-3.82506	12173.2	3.71875
6.45	57.1164	-3.83262	12173.2	3.77734
6.46667	57.3968	-3.83721	12173.1	3.75391
6.48333	57.6683	-3.83518	12173.1	3.76562
6.5	57.8467	-3.85335	12173	3.72266
6.51667	57.9531	-3.88141	12172.9	3.75391
6.53333	57.9442	-3.90285	12172.9	3.72266
6.55	57.9398	-3.91562	12172.8	4.27344
6.56667	57.9409	-3.93495	12172.8	4.75781
6.58333	58.0318	-3.94525	12172.7	5.11719
6.6	58.1714	-3.95161	12172.5	5.33984
6.61667	58.3055	-3.9581	12172.4	5.30859
6.63333	58.5216	-3.97211	12172.2	4.50391
6.65	58.803	-3.9948	12172.1	3.74219
6.66667	59.0867	-4.01972	12172.1	2.93359
6.68333	59.3516	-4.0348	12172.1	2.67969
6.7	59.6054	-4.06199	12172.2	2.64453
6.71667	59.8203	-4.0763	12172.2	2.55078
6.73333	59.9577	-4.08438	12172.2	2.35547
6.75	60.0353	-4.09884	12172.2	2.25781
6.76667	60.0298	-4.12004	12172.1	1.97656
6.78333	60.0453	-4.13381	12172.1	1.79688
6.8	60.0963	-4.15849	12172.1	2.36719
6.81667	60.2226	-4.18492	12172.1	3.125
6.83333	60.4187	-4.20011	12172.1	3.98047
6.85	60.7002	-4.22659	12172	4.44922
6.86667	60.964	-4.24504	12171.8	4.33594
6.88333	61.1645	-4.25468	12171.6	3.89844
6.9	61.3097	-4.25579	12171.5	3.38281
6.91667	61.3995	-4.26046	12171.4	2.82422
6.93333	61.3928	-4.26606	12171.4	2.32031
6.95	61.3973	-4.28099	12171.4	2.56641
6.96667	61.395	-4.3076	12171.4	2.8125
6.98333	61.3773	-4.33434	12171.4	3.20703
7	61.4106	-4.3506	12171.4	3.48828
7.01667	61.5579	-4.35155	12171.3	3.59375
7.03333	61.7364	-4.35075	12171.2	3.43359
7.05	61.8682	-4.35811	12171.1	3.71484
7.06667	62.0045	-4.37278	12171	4.26562
7.08333	62.1397	-4.38977	12171	4.82422
7.1	62.2738	-4.4048	12170.9	5.30859
7.11667	62.5098	-4.43363	12170.8	5.89844
7.13333	62.7891	-4.44968	12170.6	5.80859
7.15	63.0828	-4.46018	12170.5	5.61719
7.16667	63.3554	-4.47387	12170.3	5.07031
7.18333	63.6391	-4.48563	12170.2	4.82422
7.2	63.7765	-4.49798	12170.2	4.37891
7.21667	63.925	-4.5133	12170.1	4.14062
7.23333	64.0491	-4.53829	12170.1	3.91016
7.25	64.1865	-4.56045	12170.1	3.94922
7.26667	64.3416	-4.5813	12170	3.82031
7.28333	64.5057	-4.58889	12170	3.67578
7.3	64.6353	-4.60952	12169.9	3.15625
7.31667	64.776	-4.61995	12169.9	2.95312
7.33333	64.9212	-4.63023	12169.9	2.8125
7.35	64.9046	-4.64779	12169.9	2.75391
7.36667	64.878	-4.67151	12169.9	2.99219
7.38333	64.8769	-4.68164	12169.8	3.69531
7.4	64.878	-4.69468	12169.8	4.02734
7.41667	64.8714	-4.72877	12169.7	4.52344
7.43333	65.1318	-4.74986	12169.5	5.125
7.45	65.4299	-4.76442	12169.4	5.60547
7.46667	65.7213	-4.78058	12169.3	5.62109
7.48333	66.0006	-4.80059	12169.1	5.96484
7.5	66.2809	-4.80506	12168.9	6.22656
7.51667	66.4405	-4.81466	12168.8	6.46875
7.53333	66.5868	-4.82075	12168.7	6.30469
7.55	66.7054	-4.82797	12168.5	6.50781
7.56667	66.8561	-4.82924	12168.4	6.51953
7.58333	66.9835	-4.83552	12168.3	5.96094
7.6	66.9935	-4.84338	12168.2	5.24219
7.61667	66.9835	-4.86534	12168.1	4.89062
7.63333	67.0001	-4.88837	12168.1	4.46094
7.65	66.9957	-4.90708	12168.1	4.09766
7.66667	67.1132	-4.92335	12168.1	4.18359
7.68333	67.3703	-4.95078	12168.1	4.12891
7.7	67.6562	-4.97425	12168.1	4.33984
7.71667	67.9388	-5.00151	12168	4.23438
7.73333	68.2114	-5.04193	12167.9	4.44141
7.75	68.3945	-5.08382	12167.8	4.74609
7.76667	68.527	-5.11395	12167.8	5.37891
7.78333	68.6519	-5.14457	12167.7	5.25
7.8	68.7651	-5.16594	12167.5	5.51172
7.81667	68.9083	-5.1791	12167.3	5.71094
7.83333	69.0375	-5.1869	12167.3	5.85156
7.85	69.1859	-5.19555	12167.1	5.80078
7.86667	69.3227	-5.21348	12167	6.03906
7.88333	69.4797	-5.22369	12166.9	5.78516
7.9	69.6068	-5.22996	12166.8	5.48828
7.91667	69.7467	-5.23676	12166.6	5.05078
7.93333	69.8919	-5.25021	12166.6	4.71875
7.95	70.0436	-5.24523	12166.5	4.62891
7.96667	70.1867	-5.25277	12166.5	4.94922
7.98333	70.3074	-5.2713	12166.5	5.17188
8	70.443	-5.28657	12166.4	5.39062
8.01667	70.5584	-5.29934	12166.3	5.35547
8.03333	70.6823	-5.31863	12166.2	5.49219
8.05	70.7528	-5.34306	12166.1	5.78906
8.06667	70.7859	-5.3511	12166	6.27734
8.08333	70.7955	-5.36333	12165.9	6.58594
8.1	70.8147	-5.3786	12165.8	7.0625
8.11667	70.8147	-5.39196	12165.6	7.21875
8.13333	70.8766	-5.3969	12165.4	7.30469
8.15	71.0176	-5.41163	12165.3	7.35547
8.16667	71.1618	-5.43357	12165.1	7.71875
8.18333	71.3092	-5.44943	12165	7.61719
8.2	71.4619	-5.46927	12164.8	7.98438
8.21667	71.604	-5.49036	12164.7	8.07031
8.23333	71.7332	-5.51772	12164.6	7.83984
8.25	71.8699	-5.53493	12164.4	7.31641
8.26667	72.013	-5.54505	12164.2	7.61328
8.28333	72.1412	-5.57576	12164.1	7.54297
8.3	72.2843	-5.60771	12164.1	7.76562
8.31667	72.4702	-5.62556	12163.9	8.17188
8.33333	72.781	-5.6449	12163.8	8.1875
8.35	73.0597	-5.66943	12163.7	7.24219
8.36667	73.3406	-5.66191	12163.5	6.48828
8.38333	73.614	-5.64948	12163.4	5.6875
8.4	73.8426	-5.65537	12163.4	4.625
8.41667	73.9344	-5.67465	12163.4	4.08984
8.43333	73.9398	-5.69725	12163.4	4.21484
8.45	73.9494	-5.72795	12163.4	4.41016
8.46667	73.9825	-5.75349	12163.4	4.89062
8.48333	74.1448	-5.76663	12163.3	5.64062
8.5	74.32	-5.77086	12163.2	6.15234
8.51667	74.6062	-5.77518	12163.1	6.86719
8.53333	74.8903	-5.77891	12162.9	7.23047
8.55	75.1605	-5.80426	12162.7	7.49219
8.56667	75.2898	-5.82925	12162.5	7.85547
8.58333	75.4222	-5.85027	12162.3	8.45312
8.6	75.5514	-5.86419	12162.1	8.51172
8.61667	75.6956	-5.89189	12162	8.59766
8.63333	75.8152	-5.90963	12161.7	8.98047
8.65	75.9188	-5.92894	12161.6	8.64844
8.66667	75.9167	-5.95491	12161.4	8.37891
8.68333	75.9285	-5.99111	12161.2	8.29688
8.7	75.9295	-6.01054	12161.1	8.36328
8.71667	75.9552	-6.01533	12161	7.97266
8.73333	76.0107	-6.0206	12160.9	8.34375
8.75	76.1645	-6.0283	12160.8	8.33984
8.76667	76.3023	-6.03626	12160.7	8.55078
8.78333	76.4529	-6.04316	12160.5	8.875
8.8	76.5938	-6.06035	12160.4	9.1875
8.81667	76.738	-6.07816	12160.3	9.33203
8.83333	76.8833	-6.09085	12160.1	9.67969
8.85	77.1204	-6.10154	12159.9	9.76562
8.86667	77.4056	-6.12073	12159.7	9.43359
8.88333	77.6747	-6.14364	12159.5	8.94922
8.9	77.9492	-6.18218	12159.3	8.35547
8.91667	78.2269	-6.21854	12159.2	7.89062
8.93333	78.4426	-6.24065	12159.1	7.63672
8.95	78.5889	-6.26033	12159.1	7.75781
8.96667	78.7342	-6.27808	12159	8.21875
8.98333	78.8997	-6.27561	12158.9	8.30078
9	79.0396	-6.28501	12158.7	8.41016
9.01667	79.1571	-6.30983	12158.5	8.4375
9.03333	79.2671	-6.33529	12158.4	8.86719
9.05	79.4188	-6.35615	12158.2	9.10938
9.06667	79.5438	-6.37291	12158.1	9.47266
9.08333	79.5619	-6.38345	12157.9	9.46484
9.1	79.5758	-6.39381	12157.7	9.41797
9.11667	79.6164	-6.39784	12157.5	9.02344
9.13333	79.6303	-6.40127	12157.3	8.44141
9.15	79.6463	-6.41033	12157.2	8.01562
9.16667	79.7915	-6.4196	12157.1	7.94922
9.18333	79.9635	-6.43199	12157	7.76953
9.2	80.1038	-6.45382	12157	7.36719
9.21667	80.2402	-6.48771	12156.8	7.28125
9.23333	80.387	-6.52138	12156.7	7.41797
9.25	80.5255	-6.55622	12156.6	7.67969
9.26667	80.6473	-6.57834	12156.5	7.86719
9.28333	80.8119	-6.59215	12156.4	7.94531
9.3	81.0982	-6.60123	12156.2	7.75781
9.31667	81.3814	-6.6125	12156.1	7.17969
9.33333	81.6761	-6.61454	12155.9	6.80859
9.35	81.9531	-6.62244	12155.8	6.46094
9.36667	82.2166	-6.62724	12155.8	6.42969
9.38333	82.3446	-6.63556	12155.7	6.26562
9.4	82.4758	-6.65449	12155.7	6.41406
9.41667	82.607	-6.68181	12155.5	6.03516
9.43333	82.7455	-6.71349	12155.4	5.82422
9.45	82.8757	-6.7476	12155.3	5.84766
9.46667	83.0465	-6.76948	12155.2	6.45703
9.48333	83.1922	-6.7842	12155.2	6.86719
9.5	83.3339	-6.78324	12155.1	7.91797
9.51667	83.4869	-6.7846	12154.9	8.9375
9.53333	83.641	-6.79634	12154.7	10.0703
9.55	83.7722	-6.81144	12154.4	10.5859
9.56667	83.9086	-6.82977	12154.2	11.1055
9.58333	84.0503	-6.85359	12153.8	11.1562
9.6	84.1919	-6.8715	12153.6	10.8945
9.61667	84.346	-6.89012	12153.3	10.3047
9.63333	84.498	-6.90742	12153.2	10.1875
9.65	84.6542	-6.91592	12153	10.2812
9.66667	84.826	-6.92989	12152.9	10.8281
9.68333	84.9749	-6.93855	12152.8	11.543
9.7	85.1072	-6.93606	12152.6	12.0273
9.71667	85.2498	-6.94919	12152.4	12.2852
9.73333	85.3852	-6.97581	12152.1	12.6094
9.75	85.5164	-7.0018	12151.8	12.4336
9.76667	85.6434	-7.0361	12151.6	12.4414
9.78333	85.7569	-7.06757	12151.4	12.5703
9.8	85.76	-7.08644	12151.2	13.0547
9.81667	85.7767	-7.10335	12151	13.2969
9.83333	85.7705	-7.12161	12150.8	13.6914
9.85	85.7788	-7.14538	12150.5	13.5078
9.86667	85.8194	-7.18082	12150.3	13.8672
9.88333	85.9631	-7.21257	12150	14
9.9	86.1474	-7.23766	12149.8	14.2852
9.91667	86.4286	-7.24467	12149.5	14.1719
9.93333	86.7274	-7.25256	12149.2	14.8359
9.95	87.0158	-7.2546	12149	14.8164
9.96667	87.2887	-7.26911	12148.7	14.3789
9.98333	87.5417	-7.27851	12148.4	13.5117
10	87.6937	-7.30317	12148.2	13.2109
10.0167	87.7729	-7.31094	12148	12.7617
10.0333	87.7833	-7.31618	12147.9	12.582
10.05	87.8062	-7.32335	12147.7	12.9258
10.0667	87.8083	-7.34829	12147.6	13.2656
10.0833	87.8249	-7.37104	12147.4	13.3828
10.1	87.9592	-7.3918	12147.1	13.6328
10.1167	88.2393	-7.4164	12146.9	14.2031
10.1333	88.5132	-7.43419	12146.6	14.6523
10.15	88.7985	-7.42851	12146.4	15.4297
10.1667	89.0776	-7.4368	12146.1	16.1484
10.1833	89.3171	-7.45386	12145.7	16.2656
10.2	89.4795	-7.46315	12145.4	15.5391
10.2167	89.6409	-7.48489	12145	15.4219
10.2333	89.7596	-7.51719	12144.7	15.1016
10.25	89.9158	-7.53784	12144.6	15.3398
10.2667	90.0283	-7.55661	12144.3	15.8398
10.2833	90.122	-7.59491	12144.1	17.293
10.3	90.1303	-7.61348	12143.8	17.9023
10.3167	90.2574	-7.63742	12143.5	18.9648
10.3333	90.399	-7.65568	12143	19.8828
10.35	90.5604	-7.68218	12142.6	20.3594
10.3667	90.7416	-7.70975	12142.2	19.8906
10.3833	91.0394	-7.73954	12141.8	19.4531
10.4	91.2435	-7.76194	12141.4	18.6523
10.4167	91.3955	-7.77326	12141.1	17.6875
10.4333	91.4652	-7.77177	12140.9	17.4844
10.45	91.5393	-7.76252	12140.7	17.1367
10.4667	91.6851	-7.75199	12140.5	17.207
10.4833	91.8168	-7.75592	12140.3	17.4219
10.5	91.9586	-7.78427	12140	17.7305
10.5167	92.1688	-7.81993	12139.7	17.8359
10.5333	92.3669	-7.85171	12139.4	18.9219
10.55	92.4946	-7.8783	12139.1	20.043
10.5667	92.6415	-7.90404	12138.7	20.793
10.5833	92.8034	-7.91264	12138.3	21.832
10.6	92.9552	-7.92926	12137.8	22.7773
10.6167	93.1081	-7.93888	12137.4	22.8281
10.6333	93.2428	-7.96421	12136.9	22.3047
10.65	93.3866	-7.97996	12136.4	22.1328
10.6667	93.4962	-8.00439	12136	21.6875
10.6833	93.6491	-8.02456	12135.7	21.5234
10.7	93.8201	-8.04944	12135.3	21.6562
10.7167	93.9769	-8.05636	12135	22.2656
10.7333	94.1238	-8.05611	12134.7	22.4258
10.75	94.2816	-8.0643	12134.3	22.5234
10.7667	94.3943	-8.08367	12133.9	22.2773
10.7833	94.4476	-8.09563	12133.5	22.0742
10.8	94.4596	-8.11876	12133.1	21.8945
10.8167	94.4858	-8.14391	12132.8	22.0156
10.8333	94.6386	-8.16456	12132.5	22.5742
10.85	94.8207	-8.1723	12132.2	23.0078
10.8667	95.0359	-8.20052	12131.8	23.293
10.8833	95.3064	-8.22844	12131.3	23.4375
10.9	95.5819	-8.25896	12130.9	23.4336
10.9167	95.7338	-8.28035	12130.5	23.1055
10.9333	95.8746	-8.30287	12130.1	22.457
10.95	95.9168	-8.32292	12129.7	22.5
10.9667	95.9379	-8.34638	12129.3	22.3164
10.9833	95.9389	-8.36949	12129	22.2109
11	95.951	-8.39293	12128.6	22.0156
11.0167	95.9711	-8.41538	12128.3	22.1758
11.0333	96.1059	-8.42585	12127.9	21.7148
11.05	96.2607	-8.43626	12127.6	21.4414
11.0667	96.4196	-8.44488	12127.2	21.5938
11.0833	96.5674	-8.45396	12126.9	21.3672
11.1	96.7112	-8.47604	12126.6	21.8633
11.1167	96.844	-8.51184	12126.2	22.668
11.1333	96.9928	-8.52583	12125.9	23.0234
11.15	97.1386	-8.53787	12125.4	23.3477
11.1667	97.2865	-8.56492	12124.9	23.7266
11.1833	97.4313	-8.58182	12124.5	23.2109
11.2	97.5912	-8.58943	12124.1	22.3633
11.2167	97.739	-8.60515	12123.6	21.8594
11.2333	97.8908	-8.62332	12123.3	21.1133
11.25	98.0357	-8.64765	12123.1	20.3945
11.2667	98.2026	-8.6542	12122.8	20.5781
11.2833	98.3514	-8.65978	12122.5	21.0078
11.3	98.6229	-8.66533	12122.3	20.8984
11.3167	98.9045	-8.68812	12121.9	20.7812
11.3333	99.1962	-8.69352	12121.5	20.6758
11.35	99.4626	-8.72566	12121.1	19.8516
11.3667	99.7332	-8.74552	12120.8	18.75
11.3833	99.887	-8.77888	12120.5	17.9961
11.4	100.024	-8.79493	12120.3	17.5898
11.4167	100.181	-8.81041	12120.1	17.2344
11.4333	100.328	-8.8235	12119.9	16.9805
11.45	100.477	-8.85564	12119.7	16.2188
11.4667	100.626	-8.87459	12119.4	15.3555
11.4833	100.781	-8.89699	12119.2	14.3047
11.5	100.916	-8.9339	12119	12.9609
11.5167	101.077	-8.96622	12118.8	11.8086
11.5333	101.248	-8.97778	12118.7	11.0859
11.55	101.392	-9.00115	12118.6	10.6562
11.5667	101.559	-9.0146	12118.6	10.1914
11.5833	101.634	-9.01609	12118.5	10.0938
11.6	101.652	-9.01372	12118.3	9.90625
11.6167	101.66	-9.0325	12118.2	10.0859
11.6333	101.733	-9.04785	12118.1	9.77734
11.65	101.793	-9.0588	12117.9	9.53906
11.6667	101.886	-9.07571	12117.7	9.22656
11.6833	102.036	-9.09627	12117.5	8.83984
11.7	102.19	-9.11214	12117.4	8.22656
11.7167	102.296	-9.12887	12117.3	8.02344
11.7333	102.397	-9.15003	12117.1	7.66797
11.75	102.554	-9.17305	12117.1	7.76562
11.7667	102.704	-9.18938	12117	7.50391
11.7833	102.847	-9.21096	12116.9	7.21484
11.8	102.997	-9.23348	12116.7	6.70312
11.8167	103.144	-9.26317	12116.6	6.03516
11.8333	103.295	-9.2823	12116.5	4.39453
11.85	103.446	-9.30174	12116.5	3.13672
11.8667	103.608	-9.31756	12116.5	2.39844
11.8833	103.759	-9.33425	12116.6	2.625
11.9	103.912	-9.35022	12116.7	2.78906
11.9167	104.081	-9.37623	12116.8	4.00391
11.9333	104.345	-9.41675	12116.7	5.04688
11.95	104.64	-9.4428	12116.6	6.14062
11.9667	104.928	-9.46698	12116.4	6.33594
11.9833	105.115	-9.50131	12116.1	6.27344
12	105.242	-9.52537	12115.9	5.57031
12.0167	105.274	-9.54303	12115.7	4.85938
12.0333	105.266	-9.57749	12115.6	3.74219
12.05	105.274	-9.60417	12115.6	3.04297
12.0667	105.395	-9.6153	12115.7	3.01562
12.0833	105.551	-9.62864	12115.7	3.32422
12.1	105.712	-9.63764	12115.8	3.62891
12.1167	105.875	-9.64174	12115.7	3.57031
12.1333	106.036	-9.65072	12115.6	3.13281
12.15	106.183	-9.67149	12115.5	2.88672
12.1667	106.341	-9.68476	12115.4	3.02344
12.1833	106.495	-9.68571	12115.5	3.03906
12.2	106.653	-9.68695	12115.4	3.07031
12.2167	106.815	-9.69204	12115.4	3.26953
12.2333	106.975	-9.6974	12115.3	3.15625
12.25	107.122	-9.72797	12115.3	2.49219
12.2667	107.271	-9.76287	12115.2	2.32422
12.2833	107.418	-9.79108	12115.2	2.46875
12.3	107.565	-9.80858	12115.2	2.48828
12.3167	107.707	-9.83334	12115.2	2.53906
12.3333	107.865	-9.83642	12115.1	2.71094
12.35	108.025	-9.84731	12115	2.59766
12.3667	108.181	-9.86435	12115	2.16016
12.3833	108.336	-9.88966	12114.9	1.82031
12.4	108.488	-9.91219	12114.9	1.25
12.4167	108.639	-9.95162	12114.9	0.566406
12.4333	108.787	-9.98654	12114.9	0.269531
12.45	108.947	-10.0142	12115	0.605469
12.4667	109.181	-10.0351	12115.1	0.617188
12.4833	109.444	-10.0535	12115.1	0.828125
12.5	109.722	-10.0622	12115	1.17188
12.5167	110.02	-10.0626	12115	1.41406
12.5333	110.302	-10.0737	12115	0.875
12.55	110.511	-10.0931	12114.9	0.6875
12.5667	110.681	-10.1128	12114.9	0.410156
12.5833	110.743	-10.1308	12114.9	-0.1875
12.6	110.758	-10.1615	12114.9	-0.800781
12.6167	110.789	-10.1957	12115	-1.20312
12.6333	110.815	-10.2259	12115	-1.58203
12.65	110.906	-10.2372	12115.1	-1.18359
12.6667	111.037	-10.2477	12115.2	-0.515625
12.6833	111.22	-10.2779	12115.3	0.453125
12.7	111.507	-10.2924	12115.2	1.51562
12.7167	111.774	-10.2998	12115.1	2.61328
12.7333	111.999	-10.3155	12115	3.27734
12.75	112.271	-10.3427	12114.8	3.67188
12.7667	112.538	-10.3408	12114.6	4.02344
12.7833	112.682	-10.3492	12114.5	4.07031
12.8	112.845	-10.3738	12114.4	3.26953
12.8167	113	-10.404	12114.3	2.60156
12.8333	113.153	-10.4257	12114.2	1.85938
12.85	113.308	-10.4611	12114.3	1.04688
12.8667	113.423	-10.5014	12114.3	0.347656
12.8833	113.448	-10.5342	12114.4	0.558594
12.9	113.477	-10.5533	12114.5	0.328125
12.9167	113.504	-10.5658	12114.6	-0.0078125
12.9333	113.515	-10.5836	12114.5	-0.359375
12.95	113.577	-10.593	12114.6	-0.363281
12.9667	113.726	-10.6031	12114.6	-1.01562
12.9833	113.881	-10.6207	12114.7	-1.50391
13	114.036	-10.6455	12114.7	-1.77734
13.0167	114.189	-10.668	12114.8	-2.47656
13.0333	114.337	-10.6851	12114.9	-2.91016
13.05	114.587	-10.7027	12115	-3.01562
13.0667	114.86	-10.7239	12115.1	-2.64062
13.0833	115.129	-10.7416	12115.2	-2.36328
13.1	115.348	-10.757	12115.2	-1.89453
13.1167	115.506	-10.7765	12115.2	-1.46875
13.1333	115.608	-10.798	12115.2	-1.24609
13.15	115.754	-10.8302	12115.1	-1.11328
13.1667	115.909	-10.8539	12115.1	-0.761719
13.1833	116.112	-10.8579	12115	-0.722656
13.2	116.385	-10.8706	12115	-1.07812
13.2167	116.609	-10.8908	12115	-0.800781
13.2333	116.653	-10.9004	12115	-0.535156
13.25	116.794	-10.9	12115.1	0.203125
13.2667	116.946	-10.9291	12115.1	0.964844
13.2833	117.095	-10.9569	12115	1.45312
13.3	117.248	-10.9647	12114.9	1.6875
13.3167	117.507	-10.9782	12114.8	1.52734
13.3333	117.675	-11.007	12114.8	1.21484
13.35	117.827	-11.0204	12114.7	1.01562
13.3667	117.975	-11.0332	12114.7	1.24219
13.3833	118.127	-11.0635	12114.7	1.00391
13.4	118.159	-11.0874	12114.8	0.921875
13.4167	118.236	-11.1152	12114.7	0.691406
13.4333	118.382	-11.1495	12114.8	0.652344
13.45	118.543	-11.1818	12114.8	0.625
13.4667	118.69	-11.2043	12114.8	0.992188
13.4833	118.961	-11.2254	12114.8	1.29688
13.5	119.173	-11.2458	12114.8	1.5625
13.5167	119.329	-11.265	12114.7	1.68359
13.5333	119.486	-11.2756	12114.6	1.76953
13.55	119.634	-11.2975	12114.6	1.4375
13.5667	119.734	-11.3184	12114.5	1.01172
13.5833	119.834	-11.3472	12114.5	0.722656
13.6	119.994	-11.3658	12114.5	0.4375
13.6167	120.132	-11.389	12114.6	0.253906
13.6333	120.309	-11.3979	12114.6	0.15625
13.65	120.515	-11.4037	12114.6	0.199219
13.6667	120.671	-11.3958	12114.6	-0.03125
13.6833	120.693	-11.3956	12114.6	0.113281
13.7	120.719	-11.413	12114.6	-0.00390625
13.7167	120.733	-11.4377	12114.6	-0.078125
13.7333	120.759	-11.4598	12114.6	-0.140625
13.75	120.841	-11.4908	12114.6	0
13.7667	120.986	-11.5314	12114.6	-0.261719
13.7833	121.148	-11.5526	12114.7	-0.183594
13.8	121.296	-11.5737	12114.6	-0.0351562
13.8167	121.444	-11.6125	12114.7	0.21875
13.8333	121.59	-11.6441	12114.7	0.261719
13.85	121.747	-11.6534	12114.7	0.226562
13.8667	121.903	-11.6693	12114.6	-0.242188
13.8833	122.054	-11.7018	12114.6	-0.8125
13.9	122.215	-11.7202	12114.6	-1.23828
13.9167	122.405	-11.7321	12114.6	-1.51172
13.9333	122.585	-11.7509	12114.7	-1.58203
13.95	122.739	-11.7612	12114.8	-1.20312
13.9667	122.895	-11.7603	12114.9	-0.839844
13.9833	123.054	-11.7635	12114.9	-0.871094
14	123.179	-11.7844	12114.9	-1.03516
14.0167	123.317	-11.8018	12114.8	-0.78125
14.0333	123.471	-11.8288	12114.9	-0.679688
14.05	123.623	-11.8443	12114.9	-0.421875
14.0667	123.762	-11.8583	12114.9	0.53125
14.0833	123.923	-11.8641	12114.9	1.38281
14.1	124.199	-11.8962	12114.8	1.60547
14.1167	124.47	-11.9137	12114.7	1.35938
14.1333	124.732	-11.9382	12114.6	0.886719
14.15	125.021	-11.9658	12114.5	0.0390625
14.1667	125.18	-11.9937	12114.5	-0.941406
14.1833	125.22	-12.0008	12114.6	-1.66406
14.2	125.357	-12.0269	12114.7	-1.75781
14.2167	125.517	-12.0495	12114.8	-1.87891
14.2333	125.655	-12.0662	12115	-1.97656
14.25	125.906	-12.0935	12115	-2.16406
14.2667	126.194	-12.1052	12115	-2.23047
14.2833	126.35	-12.1083	12115.1	-2.07031
14.3	126.512	-12.1174	12115.2	-1.4375
14.3167	126.69	-12.1337	12115.2	-0.648438
14.3333	126.848	-12.1465	12115.2	0.316406
14.35	126.975	-12.1865	12115.2	0.722656
14.3667	127.113	-12.2322	12115	0.554688
14.3833	127.235	-12.2617	12114.9	-0.109375
14.4	127.382	-12.2832	12114.8	-0.753906
14.4167	127.506	-12.3078	12114.8	-1.40625
14.4333	127.522	-12.3311	12115	-1.63281
14.45	127.577	-12.3454	12115.1	-1.08984
14.4667	127.624	-12.364	12115.1	-0.277344
14.4833	127.775	-12.4048	12115.2	0.257812
14.5	127.948	-12.4309	12115.1	1.22656
14.5167	128.26	-12.4522	12115	1.875
14.5333	128.527	-12.4774	12114.9	1.95312
14.55	128.798	-12.5005	12114.8	1.42188
14.5667	128.965	-12.506	12114.7	1.25
14.5833	128.987	-12.5249	12114.7	0.800781
14.6	129.022	-12.5319	12114.7	0.484375
14.6167	129.042	-12.5293	12114.7	0.0429688
14.6333	129.08	-12.5365	12114.8	0.171875
14.65	129.118	-12.5547	12114.8	0.046875
14.6667	129.287	-12.5758	12114.9	-0.40625
14.6833	129.435	-12.6085	12114.9	-0.285156
14.7	129.571	-12.6537	12114.9	0.519531
14.7167	129.737	-12.6975	12115	0.757812
14.7333	129.885	-12.7302	12114.9	1.55078
14.75	130.019	-12.7554	12114.8	2.04688
14.7667	130.174	-12.7698	12114.8	2.70703
14.7833	130.335	-12.7701	12114.6	2.81641
14.8	130.512	-12.7808	12114.5	3.09766
14.8167	130.822	-12.7967	12114.4	2.45312
14.8333	130.998	-12.8145	12114.4	1.78516
14.85	131.144	-12.8379	12114.3	0.789062
14.8667	131.3	-12.8591	12114.3	0.335938
14.8833	131.432	-12.8836	12114.4	0.433594
14.9	131.544	-12.9125	12114.5	1.45312
14.9167	131.775	-12.9329	12114.5	2.10156
14.9333	132.048	-12.9692	12114.5	2.97656
14.95	132.345	-13.0252	12114.4	3.17188
14.9667	132.579	-13.0542	12114.2	2.79688
14.9833	132.757	-13.0815	12114.1	2.01562
15	132.915	-13.0932	12114	1.15234
15.0167	133.091	-13.0973	12114	0.667969
15.0333	133.258	-13.0867	12114.1	0.292969
15.05	133.455	-13.0769	12114.2	0.476562
15.0667	133.67	-13.0794	12114.3	0.679688
15.0833	133.832	-13.086	12114.3	1.01953
15.1	133.966	-13.0986	12114.3	1.33594
15.1167	134.095	-13.1209	12114.3	1.57031
15.1333	134.234	-13.1554	12114.2	1.3125
15.15	134.391	-13.1963	12114.1	1.12109
15.1667	134.524	-13.2283	12114	0.964844
15.1833	134.682	-13.2587	12114	0.789062
15.2	134.86	-13.2847	12114	0.351562
15.2167	135.029	-13.311	12114	0.226562
15.2333	135.186	-13.3214	12114	-0.0664062
15.25	135.325	-13.329	12114.1	0.0234375
15.2667	135.506	-13.3391	12114.1	-0.210938
15.2833	135.647	-13.3574	12114.2	-0.300781
15.3	135.717	-13.375	12114.1	-0.519531
15.3167	135.747	-13.4021	12114.1	-0.375
15.3333	135.781	-13.4461	12114.2	-0.425781
15.35	135.806	-13.4889	12114.2	-0.21875
15.3667	135.844	-13.5181	12114.2	0.136719
15.3833	135.961	-13.5383	12114.2	0.757812
15.4	136.178	-13.5472	12114.2	1.17188
15.4167	136.488	-13.5519	12114.1	1.34375
15.4333	136.728	-13.5573	12114.1	1.01172
15.45	137.038	-13.5741	12114	1.06641
15.4667	137.313	-13.5851	12113.9	0.589844
15.4833	137.488	-13.6018	12113.9	0.617188
15.5	137.539	-13.6253	12113.9	0.996094
15.5167	137.697	-13.6512	12114	1.07031
15.5333	137.852	-13.6749	12113.9	0.914062
15.55	138.008	-13.7054	12113.9	1.28516
15.5667	138.185	-13.7267	12113.8	1.01953
15.5833	138.451	-13.7447	12113.9	0.890625
15.6	138.616	-13.7783	12113.8	0.964844
15.6167	138.75	-13.8089	12113.8	1.13281
15.6333	138.888	-13.8382	12113.8	0.949219
15.65	139.014	-13.874	12113.8	0.796875
15.6667	139.042	-13.9105	12113.8	0.769531
15.6833	139.073	-13.9194	12113.8	0.871094
15.7	139.121	-13.9283	12113.8	1.0625
15.7167	139.187	-13.9326	12113.8	0.996094
15.7333	139.334	-13.9515	12113.8	1.10938
15.75	139.623	-13.953	12113.7	0.792969
15.7667	139.909	-13.9675	12113.7	0.75
15.7833	140.184	-13.9877	12113.7	0.515625
15.8	140.472	-14.0201	12113.7	0.695312
15.8167	140.672	-14.0372	12113.7	0.589844
15.8333	140.829	-14.0554	12113.7	0.777344
15.85	140.984	-14.0694	12113.7	0.644531
15.8667	141.146	-14.0977	12113.7	0.632812
15.8833	141.28	-14.129	12113.6	0.511719
15.9	141.428	-14.171	12113.6	0.890625
15.9167	141.571	-14.2127	12113.6	1.09766
15.9333	141.731	-14.262	12113.6	0.742188
15.95	141.875	-14.3008	12113.6	0.496094
15.9667	142.016	-14.3211	12113.5	0.488281
15.9833	142.053	-14.3337	12113.6	0.308594
16	142.105	-14.3416	12113.6	0.300781
16.0167	142.177	-14.35	12113.6	0.949219
16.0333	142.342	-14.3488	12113.6	1.21094
16.05	142.534	-14.3499	12113.6	1.25781
16.0667	142.828	-14.3504	12113.5	1.12891
16.0833	143.095	-14.3734	12113.4	1.04688
16.1	143.341	-14.3919	12113.4	0.609375
16.1167	143.507	-14.4067	12113.4	0.785156
16.1333	143.647	-14.4334	12113.4	1.35938
16.15	143.793	-14.4622	12113.4	1.47656
16.1667	143.947	-14.4849	12113.4	1.9375
16.1833	144.088	-14.5034	12113.3	2.00391
16.2	144.243	-14.5363	12113.3	1.82422
16.2167	144.423	-14.5547	12113.2	1.42578
16.2333	144.566	-14.5734	12113.1	1.32812
16.25	144.719	-14.5935	12113.1	0.8125
16.2667	144.882	-14.627	12113.2	0.46875
16.2833	145.021	-14.6489	12113.2	-0.0195312
16.3	145.147	-14.6717	12113.2	-0.679688
16.3167	145.317	-14.687	12113.2	-1.08203
16.3333	145.487	-14.6925	12113.3	-1.31641
16.35	145.647	-14.691	12113.4	-1.25
16.3667	145.802	-14.6983	12113.5	-1.07031
16.3833	145.972	-14.7204	12113.5	-0.714844
16.4	146.123	-14.7406	12113.6	-0.160156
16.4167	146.272	-14.7716	12113.5	0.421875
16.4333	146.421	-14.7846	12113.5	0.847656
16.45	146.584	-14.7986	12113.4	1.01953
16.4667	146.656	-14.8028	12113.3	1.47656
16.4833	146.701	-14.826	12113.2	1.29297
16.5	146.747	-14.8441	12113.2	1.10156
16.5167	146.791	-14.8734	12113.1	0.648438
16.5333	146.839	-14.9007	12113.1	0.710938
16.55	146.966	-14.9394	12113.1	0.683594
16.5667	147.12	-14.9654	12113.2	0.988281
16.5833	147.333	-14.9836	12113.1	1.23438
16.6	147.592	-15.0108	12113.1	1.94922
16.6167	147.873	-15.0359	12113.1	2.23438
16.6333	148.134	-15.0567	12113	1.95312
16.65	148.405	-15.0903	12112.9	1.88672
16.6667	148.609	-15.13	12112.8	1.37891
16.6833	148.755	-15.1531	12112.9	0.632812
16.7	148.776	-15.1774	12112.8	0.464844
16.7167	148.821	-15.1981	12112.9	0.503906
16.7333	148.864	-15.2041	12113	0.429688
16.75	148.911	-15.2209	12113	0.761719
16.7667	148.982	-15.2431	12113	0.941406
16.7833	149.15	-15.2634	12113	0.863281
16.8	149.322	-15.2874	12112.9	0.699219
16.8167	149.578	-15.3274	12112.9	0.28125
16.8333	149.862	-15.3479	12112.9	0.132812
16.85	150.137	-15.3684	12112.9	0.433594
16.8667	150.414	-15.3994	12112.9	0.789062
16.8833	150.676	-15.4135	12113	1.12109
16.9	150.856	-15.4243	12112.9	1.34375
16.9167	151.003	-15.4489	12112.8	1.20312
16.9333	151.155	-15.4844	12112.8	0.847656
16.95	151.31	-15.5123	12112.7	0.414062
16.9667	151.47	-15.56	12112.7	0.105469
16.9833	151.618	-15.5837	12112.8	0.171875
17	151.787	-15.5854	12112.8	0.0273438
17.0167	151.955	-15.5926	12112.8	-0.1875
17.0333	152.029	-15.6117	12112.8	-0.5625
17.05	152.075	-15.6157	12112.8	-0.390625
17.0667	152.122	-15.6359	12112.9	-0.316406
17.0833	152.284	-15.662	12112.9	-0.148438
17.1	152.441	-15.6853	12112.9	0.0703125
17.1167	152.701	-15.6951	12112.9	0.421875
17.1333	152.927	-15.7158	12112.9	0.402344
17.15	153.09	-15.736	12112.9	0.378906
17.1667	153.125	-15.7676	12112.8	0.617188
17.1833	153.166	-15.79	12112.8	1.19141
17.2	153.197	-15.8127	12112.8	1.69531
17.2167	153.29	-15.8414	12112.8	2.27734
17.2333	153.456	-15.8616	12112.7	2.90234
17.25	153.618	-15.8858	12112.6	3.35938
17.2667	153.779	-15.9014	12112.4	3.49609
17.2833	153.939	-15.918	12112.3	3.37891
17.3	154.114	-15.9319	12112.2	2.75391
17.3167	154.281	-15.9411	12112.1	2.01953
17.3333	154.44	-15.9515	12112.1	1.76562
17.35	154.598	-15.9801	12112.1	1.45312
17.3667	154.752	-16.0192	12112.2	1.61328
17.3833	154.902	-16.0489	12112.2	1.88281
17.4	155.05	-16.0935	12112.2	2.08203
17.4167	155.211	-16.1325	12112.2	1.84766
17.4333	155.363	-16.1616	12112.1	1.81641
17.45	155.538	-16.1693	12112.1	1.6875
17.4667	155.697	-16.1969	12112.1	1.87891
17.4833	155.859	-16.2258	12112.1	2.05078
17.5	156.021	-16.2513	12112	2.82031
17.5167	156.289	-16.2769	12112	3.26172
17.5333	156.551	-16.3186	12111.9	3.11719
17.55	156.832	-16.3341	12111.8	2.89844
17.5667	157.111	-16.3361	12111.7	2.70703
17.5833	157.368	-16.3383	12111.6	1.92578
17.6	157.552	-16.3319	12111.6	1.44531
17.6167	157.706	-16.3204	12111.6	1.43359
17.6333	157.855	-16.3311	12111.6	1.56641
17.65	158.028	-16.3551	12111.7	1.47266
17.6667	158.208	-16.3832	12111.6	1.44141
17.6833	158.364	-16.4174	12111.6	1.48047
17.7	158.53	-16.4511	12111.6	1.63281
17.7167	158.666	-16.4796	12111.6	1.75
17.7333	158.81	-16.5064	12111.6	1.75
17.75	158.904	-16.5282	12111.5	1.94922
17.7667	158.944	-16.552	12111.5	1.94922
17.7833	158.984	-16.5844	12111.4	1.55469
17.8	159.06	-16.6122	12111.4	1.42969
17.8167	159.106	-16.6422	12111.3	1.52734
17.8333	159.304	-16.6684	12111.4	1.36328
17.85	159.584	-16.6998	12111.4	1.32422
17.8667	159.855	-16.7288	12111.3	1.37109
17.8833	160.141	-16.7451	12111.3	1.41406
17.9	160.414	-16.7541	12111.3	1.46094
17.9167	160.6	-16.7713	12111.2	1.85938
17.9333	160.755	-16.7861	12111.2	2.27344
17.95	160.907	-16.7963	12111.2	1.96094
17.9667	161.041	-16.8111	12111.1	1.33594
17.9833	161.209	-16.8341	12111	0.914062
18	161.357	-16.8629	12111	0.148438
18.0167	161.518	-16.883	12111.1	-0.316406
18.0333	161.659	-16.9077	12111.1	-0.0703125
18.05	161.768	-16.9423	12111.2	0.464844
18.0667	161.916	-16.9864	12111.3	0.804688
18.0833	162.092	-17.0172	12111.3	1.28906
18.1	162.242	-17.0459	12111.2	1.50781
18.1167	162.437	-17.0657	12111.1	1.78906
18.1333	162.661	-17.0822	12111	1.98438
18.15	162.792	-17.0773	12111	2.26172
18.1667	162.825	-17.0834	12110.9	2.45312
18.1833	162.881	-17.0947	12110.9	2.42188
18.2	162.925	-17.1054	12110.8	2.14844
18.2167	162.971	-17.1189	12110.7	1.80469
18.2333	163.055	-17.1495	12110.7	1.48438
18.25	163.219	-17.1799	12110.7	1.30859
18.2667	163.385	-17.2018	12110.7	1.44141
18.2833	163.559	-17.225	12110.7	2.13672
18.3	163.725	-17.2556	12110.7	2.48047
18.3167	163.886	-17.2854	12110.7	2.89844
18.3333	164.062	-17.3107	12110.5	2.70312
18.35	164.312	-17.3373	12110.4	2.39453
18.3667	164.463	-17.3729	12110.4	1.71875
18.3833	164.617	-17.4092	12110.3	1.39844
18.4	164.776	-17.4387	12110.4	1.41016
18.4167	164.92	-17.4651	12110.4	1.60547
18.4333	164.988	-17.4991	12110.5	1.53516
18.45	165.143	-17.5198	12110.4	1.95312
18.4667	165.312	-17.5151	12110.4	2.41797
18.4833	165.473	-17.514	12110.3	2.66406
18.5	165.634	-17.5218	12110.3	3.35938
18.5167	165.821	-17.5401	12110.1	4.11719
18.5333	166.095	-17.5595	12110.1	3.85938
18.55	166.362	-17.593	12109.9	3.61719
18.5667	166.64	-17.6342	12109.7	2.94922
18.5833	166.931	-17.6779	12109.7	2.26562
18.6	167.181	-17.6997	12109.7	1.59766
18.6167	167.35	-17.7196	12109.7	1.53125
18.6333	167.418	-17.7448	12109.8	1.28125
18.65	167.461	-17.7516	12109.9	1.39453
18.6667	167.484	-17.7698	12109.9	1.34766
18.6833	167.529	-17.7991	12109.9	1.87109
18.7	167.575	-17.824	12109.8	2.42578
18.7167	167.727	-17.8558	12109.8	2.92969
18.7333	168.002	-17.8939	12109.7	3.46484
18.75	168.292	-17.9198	12109.6	4.05859
18.7667	168.571	-17.9539	12109.5	4.13281
18.7833	168.838	-17.9999	12109.3	3.80859
18.8	169.107	-18.0388	12109.2	3.57812
18.8167	169.267	-18.0574	12109.1	3.20703
18.8333	169.418	-18.069	12109.1	3.08984
18.85	169.582	-18.0702	12109.1	2.97266
18.8667	169.747	-18.0783	12109.1	2.78125
18.8833	169.881	-18.0833	12109	2.85156
18.9	170.031	-18.1124	12109	2.92578
18.9167	170.2	-18.136	12108.9	2.44141
18.9333	170.343	-18.1543	12108.9	1.80469
18.95	170.51	-18.169	12108.8	1.84766
18.9667	170.71	-18.1834	12108.9	1.60938
18.9833	170.884	-18.1975	12108.9	1.20703
19	171.03	-18.2221	12108.9	1.44531
19.0167	171.095	-18.2584	12108.9	1.94141
19.0333	171.135	-18.2979	12109	2.11328
19.05	171.166	-18.3294	12108.9	2.52734
19.0667	171.213	-18.3577	12108.8	2.62891
19.0833	171.281	-18.3793	12108.7	2.65234
19.1	171.494	-18.4008	12108.6	2.6875
19.1167	171.783	-18.4161	12108.6	2.71484
19.1333	172.031	-18.429	12108.5	2.76953
19.15	172.203	-18.4393	12108.4	2.75781
19.1667	172.367	-18.459	12108.4	2.60547
19.1833	172.479	-18.4793	12108.3	2.18359
19.2	172.526	-18.4919	12108.3	1.99609
19.2167	172.614	-18.5079	12108.3	2.01172
19.2333	172.771	-18.5272	12108.3	2.30859
19.25	172.928	-18.5428	12108.3	2.66016
19.2667	173.087	-18.5527	12108.3	2.92969
19.2833	173.242	-18.5682	12108.2	3.1875
19.3	173.396	-18.5979	12108.1	2.8125
19.3167	173.552	-18.6287	12108	2.36328
19.3333	173.716	-18.653	12107.9	1.41797
19.35	173.881	-18.6803	12107.9	0.675781
19.3667	174.042	-18.7144	12108	-0.0859375
19.3833	174.206	-18.7393	12108.1	0.28125
19.4	174.369	-18.7644	12108.2	0.925781
19.4167	174.531	-18.7967	12108.3	2.07812
19.4333	174.688	-18.8296	12108.2	3.54297
19.45	174.857	-18.8646	12108.1	4.63281
19.4667	175.024	-18.8899	12107.9	5.05469
19.4833	175.192	-18.9186	12107.6	5.52344
19.5	175.351	-18.9517	12107.4	5.89062
19.5167	175.516	-18.9764	12107.2	5.47266
19.5333	175.671	-18.9908	12107.1	5.03516
19.55	175.822	-19.0188	12107	4.75
19.5667	176.047	-19.0322	12106.9	4.23828
19.5833	176.272	-19.0349	12106.9	3.67578
19.6	176.533	-19.0612	12106.9	3.58594
19.6167	176.812	-19.0713	12106.9	2.94531
19.6333	177.082	-19.083	12106.9	2.92188
19.65	177.283	-19.1006	12106.9	3.08594
19.6667	177.496	-19.1309	12106.9	2.94922
19.6833	177.673	-19.1488	12106.8	2.91406
19.7	177.819	-19.1762	12106.8	3.45312
19.7167	177.981	-19.2013	12106.8	3.36719
19.7333	178.05	-19.2332	12106.7	2.78516
19.75	178.092	-19.2505	12106.6	2.66797
19.7667	178.132	-19.2707	12106.6	2.44141
19.7833	178.192	-19.3003	12106.6	2.25781
19.8	178.247	-19.3364	12106.6	2.21875
19.8167	178.399	-19.3621	12106.6	2.41797
19.8333	178.573	-19.3834	12106.5	2.42578
19.85	178.74	-19.4009	12106.5	2.26172
19.8667	178.909	-19.4219	12106.4	2.22656
19.8833	179.077	-19.4378	12106.3	2.73438
19.9	179.34	-19.4636	12106.3	3.34375
19.9167	179.606	-19.4974	12106.3	3.90234
19.9333	179.876	-19.541	12106.2	4.8125
19.95	180.131	-19.581	12106	5.66016
19.9667	180.406	-19.6051	12105.9	5.77344
19.9833	180.559	-19.6228	12105.7	5.63281
20	180.707	-19.6473	12105.5	5.52734
20.0167	180.866	-19.6566	12105.4	5.14844
20.0333	181.04	-19.6708	12105.3	4.57812
20.05	181.095	-19.6941	12105.2	4.35156
20.0667	181.157	-19.7095	12105.2	4.20312
20.0833	181.226	-19.7115	12105.2	4.27344
20.1	181.28	-19.7117	12105.2	4.70703
20.1167	181.335	-19.7182	12105.1	5.14453
20.1333	181.486	-19.7446	12105.1	5.625
20.15	181.654	-19.7721	12104.9	6.11328
20.1667	181.896	-19.8187	12104.8	6.73828
20.1833	182.162	-19.86	12104.6	6.875
20.2	182.427	-19.9045	12104.5	7.20312
20.2167	182.701	-19.9332	12104.3	7.12109
20.2333	182.995	-19.9581	12104.2	6.33594
20.25	183.184	-19.9777	12104	5.46484
20.2667	183.35	-19.9998	12103.9	4.76172
20.2833	183.515	-20.0156	12103.9	4.03906
20.3	183.666	-20.0257	12103.9	3.64844
20.3167	183.783	-20.0553	12103.9	3.58203
20.3333	183.926	-20.0843	12104	3.45312
20.35	183.98	-20.1153	12103.9	3.21484
20.3667	184.029	-20.1362	12103.9	3.29688
20.3833	184.079	-20.1713	12103.8	3.08984
20.4	184.143	-20.1978	12103.8	3.24609
20.4167	184.212	-20.2115	12103.7	3.45703
20.4333	184.363	-20.2348	12103.7	4.17578
20.45	184.532	-20.2626	12103.7	4.47656
20.4667	184.709	-20.2717	12103.6	4.91016
20.4833	184.878	-20.2883	12103.4	5.29688
20.5	185.045	-20.3106	12103.3	5.63672
20.5167	185.216	-20.3283	12103.1	5.73047
20.5333	185.375	-20.3551	12103	5.98828
20.55	185.538	-20.3834	12102.8	6.55469
20.5667	185.703	-20.4028	12102.7	7.21094
20.5833	185.864	-20.4299	12102.6	7.17969
20.6	186.116	-20.4625	12102.4	6.88281
20.6167	186.385	-20.4727	12102.2	6.49609
20.6333	186.637	-20.501	12102.1	6.21484
20.65	186.889	-20.5328	12102	5.82422
20.6667	187.155	-20.5544	12102	5.76172
20.6833	187.319	-20.5771	12101.9	5.91406
20.7	187.469	-20.6068	12101.9	5.85547
20.7167	187.633	-20.6311	12101.8	5.30469
20.7333	187.792	-20.6581	12101.7	5.23828
20.75	187.953	-20.6826	12101.6	5.33984
20.7667	188.116	-20.6974	12101.6	5.55859
20.7833	188.279	-20.722	12101.5	5.54297
20.8	188.44	-20.7433	12101.4	5.98047
20.8167	188.62	-20.7445	12101.3	5.99219
20.8333	188.8	-20.7545	12101.2	6.23828
20.85	188.964	-20.7875	12101	6.36328
20.8667	189.144	-20.8237	12100.9	7.07812
20.8833	189.316	-20.8532	12100.8	7.34375
20.9	189.377	-20.8836	12100.7	7.86719
20.9167	189.412	-20.9142	12100.4	7.53906
20.9333	189.469	-20.9335	12100.3	7.17188
20.95	189.517	-20.9414	12100.1	7.06641
20.9667	189.572	-20.9655	12100	7.45312
20.9833	189.727	-21.0056	12099.9	7.47656
21	189.893	-21.052	12099.8	8.23828
21.0167	190.062	-21.0833	12099.7	9.03125
21.0333	190.225	-21.1149	12099.5	9.10938
21.05	190.393	-21.1316	12099.3	9.27344
21.0667	190.562	-21.1442	12099	9.29688
21.0833	190.73	-21.1397	12098.9	8.80859
21.1	190.887	-21.159	12098.7	8.53516
21.1167	191.041	-21.1871	12098.6	8.65234
21.1333	191.197	-21.2112	12098.5	8.82031
21.15	191.434	-21.2178	12098.4	8.80859
21.1667	191.689	-21.2485	12098.3	8.80078
21.1833	191.959	-21.2671	12098.1	8.37891
21.2	192.129	-21.2791	12097.9	7.76562
21.2167	192.287	-21.3041	12097.8	7.09766
21.2333	192.363	-21.3526	12097.7	7
21.25	192.422	-21.3865	12097.7	7.10547
21.2667	192.483	-21.4169	12097.6	7.74609
21.2833	192.655	-21.4421	12097.5	8.82422
21.3	192.829	-21.4585	12097.4	9.53125
21.3167	192.996	-21.4828	12097.2	10.0352
21.3333	193.174	-21.5002	12096.9	10.7773
21.35	193.341	-21.5242	12096.6	11.3438
21.3667	193.505	-21.5505	12096.4	11.7109
21.3833	193.67	-21.5759	12096.1	11.8047
21.4	193.836	-21.5876	12095.8	12.0156
21.4167	193.997	-21.6095	12095.6	12.0703
21.4333	194.247	-21.6248	12095.4	12.1367
21.45	194.518	-21.6458	12095.2	11.8945
21.4667	194.783	-21.665	12095	12.1328
21.4833	195.062	-21.6952	12094.8	12.2227
21.5	195.331	-21.7201	12094.6	11.6953
21.5167	195.519	-21.752	12094.4	11.1914
21.5333	195.66	-21.7787	12094.2	10.5039
21.55	195.827	-21.8079	12094.1	10.1172
21.5667	195.969	-21.8439	12093.9	9.80859
21.5833	196.115	-21.8853	12093.9	9.98828
21.6	196.267	-21.9221	12093.8	10.1523
21.6167	196.443	-21.9509	12093.7	10.2695
21.6333	196.565	-21.9738	12093.5	10.2852
21.65	196.637	-21.9728	12093.3	10.5312
21.6667	196.704	-21.9828	12093.1	10.8984
21.6833	196.772	-21.9915	12092.9	11.3711
21.7	196.843	-22.0114	12092.7	12.207
21.7167	197.03	-22.0422	12092.5	13.1836
21.7333	197.318	-22.079	12092.2	14.0625
21.75	197.608	-22.094	12091.9	14.4375
21.7667	197.891	-22.1122	12091.5	14.4609
21.7833	198.123	-22.1444	12091.2	14.0664
21.8	198.208	-22.1647	12090.9	13.9297
21.8167	198.253	-22.1858	12090.6	13.4023
21.8333	198.303	-22.2141	12090.4	13.0352
21.85	198.347	-22.2455	12090.2	12.9922
21.8667	198.44	-22.2563	12090.1	13.2188
21.8833	198.629	-22.2737	12089.9	13.6406
21.9	198.902	-22.3026	12089.7	14.2031
21.9167	199.181	-22.3294	12089.5	15.1367
21.9333	199.458	-22.3522	12089.2	16.0625
21.95	199.732	-22.3812	12088.9	16.9805
21.9667	199.963	-22.4238	12088.6	17.2539
21.9833	200.121	-22.4575	12088.2	17.1562
22	200.275	-22.4899	12087.8	16.3984
22.0167	200.437	-22.5254	12087.5	16.207
22.0333	200.602	-22.5444	12087.2	15.8945
22.05	200.776	-22.5522	12087	15.9805
22.0667	200.951	-22.5676	12086.8	16.1797
22.0833	201.112	-22.5934	12086.6	16.7266
22.1	201.174	-22.6178	12086.3	17.1445
22.1167	201.224	-22.6505	12086	17.8398
22.1333	201.352	-22.6698	12085.6	17.8359
22.15	201.411	-22.6809	12085.3	18.2109
22.1667	201.484	-22.6829	12084.9	19.2539
22.1833	201.675	-22.6769	12084.6	20.0469
22.2	201.974	-22.6802	12084.3	20.3867
22.2167	202.183	-22.7105	12083.8	20.8086
22.2333	202.461	-22.748	12083.4	20.8359
22.25	202.717	-22.7891	12083	20.1484
22.2667	202.96	-22.8293	12082.6	19.5703
22.2833	203.103	-22.8659	12082.3	19.3789
22.3	203.256	-22.8987	12082	19.4297
22.3167	203.413	-22.9224	12081.8	19.7422
22.3333	203.566	-22.9449	12081.5	20.2852
22.35	203.716	-22.9819	12081.2	20.8477
22.3667	203.865	-23.0055	12080.8	21.3008
22.3833	204.02	-23.0251	12080.4	21.5078
22.4	204.178	-23.0563	12080	21.7852
22.4167	204.358	-23.0809	12079.6	22.1289
22.4333	204.53	-23.0867	12079.2	22.5234
22.45	204.696	-23.1033	12078.8	22.3789
22.4667	204.867	-23.1178	12078.4	22.4648
22.4833	204.948	-23.1286	12078	22.4922
22.5	204.996	-23.1384	12077.6	22.6211
22.5167	205.057	-23.1638	12077.2	22.9141
22.5333	205.241	-23.1921	12076.9	23.7383
22.55	205.414	-23.2103	12076.5	24.957
22.5667	205.673	-23.2346	12076	25.8359
22.5833	205.956	-23.2674	12075.5	26.8086
22.6	206.221	-23.2894	12075	27.4219
22.6167	206.382	-23.3058	12074.4	27.4883
22.6333	206.533	-23.3399	12073.8	27.5039
22.65	206.572	-23.3729	12073.3	27.6992
22.6667	206.611	-23.4067	12072.9	27.9219
22.6833	206.676	-23.4393	12072.4	28.1211
22.7	206.717	-23.4808	12072	28.832
22.7167	206.782	-23.5088	12071.5	29.1992
22.7333	206.948	-23.5174	12071	29.8125
22.75	207.121	-23.5274	12070.4	29.8711
22.7667	207.339	-23.533	12069.9	30.0938
22.7833	207.507	-23.5481	12069.3	30.4297
22.8	207.677	-23.5677	12068.8	31.1562
22.8167	207.922	-23.6057	12068.3	31.5234
22.8333	208.21	-23.6379	12067.8	31.9219
22.85	208.426	-23.6882	12067.2	32.1406
22.8667	208.709	-23.7282	12066.6	31.9414
22.8833	208.986	-23.7524	12066	31.5508
22.9	209.173	-23.7698	12065.5	31.5703
22.9167	209.314	-23.7917	12065	32.0273
22.9333	209.47	-23.7984	12064.5	32.3555
22.95	209.621	-23.8015	12064	32.6562
22.9667	209.776	-23.8223	12063.4	32.957
22.9833	209.945	-23.8514	12062.8	32.832
23	210.101	-23.8834	12062.2	32.3516
23.0167	210.255	-23.9227	12061.6	32.2891
23.0333	210.424	-23.9613	12061.1	32.4492
23.05	210.583	-24.001	12060.7	32.2148
23.0667	210.715	-24.0285	12060.1	32.3672
23.0833	210.791	-24.0459	12059.6	33.0469
23.1	210.856	-24.0653	12059.1	34.1094
23.1167	210.913	-24.0875	12058.5	35.0234
23.1333	210.983	-24.103	12057.9	35.7227
23.15	211.087	-24.1227	12057.2	36.2031
23.1667	211.258	-24.1478	12056.5	36.5039
23.1833	211.434	-24.1714	12055.8	37.0273
23.2	211.607	-24.1908	12055.1	38.2969
23.2167	211.773	-24.2077	12054.4	40.2539
23.2333	211.931	-24.2226	12053.8	42.5156
23.25	212.095	-24.2297	12053	44.4414
23.2667	212.254	-24.2536	12052	45.3906
23.2833	212.408	-24.2852	12051	45.4883
23.3	212.558	-24.3252	12050.1	45.3281
23.3167	212.722	-24.3547	12049.2	45.4258
23.3333	212.869	-24.3996	12048.4	45.5117
23.35	213.024	-24.4362	12047.7	46.0625
23.3667	213.185	-24.4679	12047	46.9141
23.3833	213.351	-24.4867	12046.2	48.2695
23.4	213.507	-24.5153	12045.4	49.3008
23.4167	213.681	-24.5444	12044.6	50.2344
23.4333	213.851	-24.5698	12043.6	50.8086
23.45	214.022	-24.5858	12042.7	51.0781
23.4667	214.265	-24.6153	12041.7	51.5508
23.4833	214.532	-24.6423	12040.8	51.582
23.5	214.801	-24.6569	12040	51.9375
23.5167	214.985	-24.668	12039.1	52.3594
23.5333	215.146	-24.6903	12038.2	52.8945
23.55	215.23	-24.7064	12037.3	52.7305
23.5667	215.295	-24.7223	12036.4	53.0664
23.5833	215.35	-24.7494	12035.5	53.1641
23.6	215.497	-24.7828	12034.6	53.5703
23.6167	215.659	-24.8211	12033.7	54.3281
23.6333	215.824	-24.8679	12032.8	55.0039
23.65	215.995	-24.9126	12031.8	56
23.6667	216.159	-24.9572	12030.8	56.6875
23.6833	216.339	-24.9758	12029.8	57.168
23.7	216.514	-24.9894	12028.8	56.9688
23.7167	216.687	-24.9893	12027.8	57.0508
23.7333	216.922	-24.9925	12026.8	57.2305
23.75	217.196	-24.9814	12025.9	58.0859
23.7667	217.453	-24.9898	12024.9	59.0273
23.7833	217.722	-25.0031	12023.9	60.5156
23.8	217.987	-25.0234	12022.9	61.2578
23.8167	218.121	-25.0458	12021.7	61.1484
23.8333	218.168	-25.0973	12020.5	60.9141
23.85	218.221	-25.1462	12019.4	60.3008
23.8667	218.277	-25.1811	12018.5	59.418
23.8833	218.332	-25.221	12017.5	58.9883
23.9	218.448	-25.2696	12016.6	59.0859
23.9167	218.629	-25.2968	12015.7	59.2695
23.9333	218.807	-25.3194	12014.8	59.8438
23.95	218.978	-25.3474	12013.8	60.793
23.9667	219.158	-25.3636	12012.8	62.168
23.9833	219.331	-25.386	12011.7	63.4648
24	219.502	-25.4077	12010.6	64.918
24.0167	219.674	-25.4235	12009.4	66.3047
24.0333	219.912	-25.4434	12008.2	67.1328
24.05	220.18	-25.4695	12006.9	67.4688
24.0667	220.45	-25.4731	12005.6	67.5547
24.0833	220.722	-25.4882	12004.4	67.3438
24.1	220.979	-25.5113	12003.2	66.7695
24.1167	221.171	-25.5381	12002.1	66.6523
24.1333	221.335	-25.5753	12001	66.3203
24.15	221.43	-25.6158	12000	66.1523
24.1667	221.564	-25.6395	11998.9	65.8008
24.1833	221.725	-25.659	11997.8	65.5352
24.2	221.791	-25.68	11996.8	65.8125
24.2167	221.843	-25.6941	11995.7	66.2578
24.2333	221.974	-25.711	11994.7	66.668
24.25	222.062	-25.7394	11993.6	67.6875
24.2667	222.129	-25.7728	11992.4	68.4258
24.2833	222.295	-25.8021	11991.3	68.6602
24.3	222.473	-25.8285	11990	69.1562
24.3167	222.646	-25.8545	11988.8	69.5742
24.3333	222.811	-25.8783	11987.6	69.5391
24.35	222.98	-25.9097	11986.4	69.5742
24.3667	223.146	-25.9276	11985.2	69.6523
24.3833	223.318	-25.9408	11984	69.2695
24.4	223.489	-25.9629	11982.9	69.1797
24.4167	223.708	-25.9896	11981.7	69.4258
24.4333	223.983	-26.013	11980.6	69.7734
24.45	224.261	-26.045	11979.4	69.8242
24.4667	224.527	-26.0834	11978.2	69.8398
24.4833	224.807	-26.107	11977	69.5508
24.5	225.023	-26.1195	11975.9	68.9062
24.5167	225.176	-26.1492	11974.7	68.3125
24.5333	225.298	-26.1942	11973.6	67.7031
24.55	225.344	-26.2421	11972.6	67.543
24.5667	225.376	-26.2897	11971.5	67.7773
24.5833	225.437	-26.3198	11970.5	68.3398
24.6	225.513	-26.3367	11969.4	68.7227
24.6167	225.721	-26.3234	11968.2	69.3359
24.6333	226.019	-26.3117	11967	69.7891
24.65	226.323	-26.3151	11965.8	69.7969
24.6667	226.603	-26.3313	11964.5	69.4141
24.6833	226.886	-26.349	11963.3	69.3438
24.7	227.049	-26.3875	11962.1	69.1719
24.7167	227.209	-26.4262	11961	68.9609
24.7333	227.353	-26.4533	11959.9	68.6562
24.75	227.507	-26.4899	11958.7	68.5508
24.7667	227.661	-26.5267	11957.6	68.0352
24.7833	227.816	-26.5705	11956.5	67.5625
24.8	227.873	-26.5879	11955.4	67.4023
24.8167	227.934	-26.607	11954.3	67.5312
24.8333	227.996	-26.6325	11953.3	67.3164
24.85	228.046	-26.6555	11952.2	67.6328
24.8667	228.119	-26.661	11951	67.2656
24.8833	228.288	-26.6894	11949.9	67.2852
24.9	228.461	-26.7186	11948.8	67.0547
24.9167	228.641	-26.73	11947.7	67.1562
24.9333	228.892	-26.7442	11946.6	67.2461
24.95	229.161	-26.7721	11945.5	67.6328
24.9667	229.449	-26.7913	11944.4	68.0312
24.9833	229.728	-26.8143	11943.2	68.4219
25	229.985	-26.8458	11942	67.8047
25.0167	230.171	-26.8866	11940.8	67
25.0333	230.309	-26.93	11939.6	66.1797
25.05	230.442	-26.9626	11938.6	64.5117
25.0667	230.592	-26.99	11937.6	63.0625
25.0833	230.733	-27.0346	11936.6	62.8281
25.1	230.796	-27.0549	11935.7	62.7227
25.1167	230.88	-27.0655	11934.9	62.7344
25.1333	230.944	-27.0961	11933.8	63.6953
25.15	231.01	-27.136	11932.8	64.168
25.1667	231.105	-27.1647	11931.7	64.6367
25.1833	231.281	-27.1972	11930.5	64.9453
25.2	231.456	-27.235	11929.4	65.2734
25.2167	231.637	-27.25	11928.3	65.3047
25.2333	231.812	-27.2639	11927.1	65.6406
25.25	231.982	-27.2809	11926	65.3906
25.2667	232.147	-27.3152	11924.9	65.1602
25.2833	232.314	-27.3289	11923.8	64.8555
25.3	232.478	-27.3577	11922.7	63.9883
25.3167	232.639	-27.3761	11921.6	63.1875
25.3333	232.798	-27.3837	11920.6	62.8359
25.35	232.959	-27.378	11919.6	62.2891
25.3667	233.115	-27.3949	11918.7	61.6602
25.3833	233.273	-27.4269	11917.7	61.3242
25.4	233.484	-27.4625	11916.7	61.3281
25.4167	233.75	-27.4962	11915.8	60.5664
25.4333	234.018	-27.5219	11914.8	60.1836
25.45	234.29	-27.5445	11913.8	60.1133
25.4667	234.564	-27.5484	11912.9	59.8516
25.4833	234.749	-27.5612	11911.9	59.4844
25.5	234.795	-27.5882	11910.9	59.6289
25.5167	234.845	-27.6205	11910	59.5352
25.5333	234.895	-27.6493	11909	59.5273
25.55	234.947	-27.6881	11908	59.4805
25.5667	235.043	-27.7136	11907	59.7109
25.5833	235.222	-27.7415	11906	59.7891
25.6	235.492	-27.7801	11905	59.6875
25.6167	235.779	-27.8103	11903.9	59.3867
25.6333	236.046	-27.8339	11902.9	59.5117
25.65	236.31	-27.8668	11901.9	59.0938
25.6667	236.583	-27.9008	11901	58.5586
25.6833	236.759	-27.9264	11899.9	58.0078
25.7	236.903	-27.9684	11899	57.3164
25.7167	237.068	-28.0115	11898.1	56.3398
25.7333	237.235	-28.0441	11897.2	56.082
25.75	237.387	-28.07	11896.4	56.082
25.7667	237.514	-28.0918	11895.6	56.4961
25.7833	237.572	-28.1137	11894.7	57.0039
25.8	237.631	-28.133	11893.7	57.7227
25.8167	237.684	-28.1674	11892.7	57.875
25.8333	237.75	-28.1905	11891.7	58.1797
25.85	237.848	-28.2195	11890.6	58.4141
25.8667	238.029	-28.2438	11889.7	58.8359
25.8833	238.208	-28.2805	11888.6	59.0859
25.9	238.386	-28.3005	11887.6	59.4062
25.9167	238.564	-28.3193	11886.6	59.3594
25.9333	238.73	-28.3427	11885.6	59.0781
25.95	238.896	-28.3656	11884.5	58.6914
25.9667	239.056	-28.3892	11883.5	58.707
25.9833	239.218	-28.4136	11882.6	58.6328
26	239.381	-28.4356	11881.7	58.4102
26.0167	239.552	-28.4434	11880.7	58.207
26.0333	239.718	-28.457	11879.7	57.7383
26.05	239.918	-28.4641	11878.8	56.668
26.0667	240.187	-28.4738	11877.8	55.7109
26.0833	240.464	-28.5015	11876.9	55.2422
26.1	240.722	-28.5381	11876.2	55.2734
26.1167	240.974	-28.5676	11875.4	55.1797
26.1333	241.202	-28.5952	11874.5	55.1953
26.15	241.353	-28.6384	11873.6	54.8867
26.1667	241.443	-28.6719	11872.7	54.6914
26.1833	241.498	-28.6984	11871.7	54.1875
26.2	241.567	-28.7221	11870.9	53.8711
26.2167	241.635	-28.7506	11870	54.4258
26.2333	241.708	-28.7806	11869.1	55.2695
26.25	241.837	-28.8167	11868.2	55.8516
26.2667	242.018	-28.8619	11867.3	56.4922
26.2833	242.206	-28.9003	11866.2	57.2422
26.3	242.386	-28.9312	11865.2	57.5781
26.3167	242.563	-28.962	11864.1	57.5391
26.3333	242.728	-28.991	11863.1	57.4453
26.35	242.905	-29.0041	11862.1	57.1719
26.3667	243.065	-29.0199	11861.1	56.7188
26.3833	243.227	-29.0405	11860.2	55.6953
26.4	243.388	-29.0559	11859.3	54.8516
26.4167	243.554	-29.0683	11858.4	54.4258
26.4333	243.706	-29.0959	11857.6	54.2188
26.45	243.866	-29.1182	11856.8	53.9492
26.4667	244.021	-29.1444	11856	54.7109
26.4833	244.186	-29.1651	11855.1	55.8203
26.5	244.348	-29.1764	11854.2	56.3906
26.5167	244.516	-29.1931	11853.2	56.668
26.5333	244.685	-29.2161	11852.1	57.2852
26.55	244.859	-29.2321	11851.1	57.3438
26.5667	245.025	-29.2521	11850.2	57.0117
26.5833	245.206	-29.2813	11849.1	57.125
26.6	245.382	-29.3112	11848.2	57.4766
26.6167	245.566	-29.3424	11847.3	57.8711
26.6333	245.743	-29.3797	11846.3	58.3242
26.65	245.917	-29.4085	11845.3	58.625
26.6667	246.083	-29.4452	11844.2	58.4922
26.6833	246.256	-29.4783	11843.2	58.0039
26.7	246.413	-29.5209	11842.2	57.4766
26.7167	246.581	-29.5558	11841.2	57.5469
26.7333	246.751	-29.5881	11840.3	57.8672
26.75	246.92	-29.6109	11839.4	58.1719
26.7667	247.084	-29.6252	11838.5	58.4727
26.7833	247.245	-29.6399	11837.5	58.5898
26.8	247.405	-29.6607	11836.5	58.3438
26.8167	247.568	-29.6837	11835.5	57.9141
26.8333	247.739	-29.6983	11834.5	57.8359
26.85	247.904	-29.7256	11833.6	58.3203
26.8667	248.086	-29.7523	11832.7	58.4688
26.8833	248.256	-29.7739	11831.7	58.4453
26.9	248.426	-29.806	11830.7	58.7891
26.9167	248.59	-29.8375	11829.7	59.0625
26.9333	248.756	-29.8644	11828.7	59.082
26.95	248.918	-29.8833	11827.7	59.3164
26.9667	249.091	-29.9006	11826.7	59.8516
26.9833	249.264	-29.9252	11825.7	59.8203
27	249.428	-29.9679	11824.7	60.0312
27.0167	249.603	-29.9911	11823.6	60.043
27.0333	249.769	-30.0224	11822.6	59.9844
27.05	249.933	-30.0522	11821.6	59.5469
27.0667	250.106	-30.0698	11820.5	59.5977
27.0833	250.278	-30.0813	11819.6	59.4102
27.1	250.446	-30.1002	11818.7	59.4531
27.1167	250.623	-30.1154	11817.7	59.5273
27.1333	250.79	-30.1487	11816.7	59.5547
27.15	250.954	-30.1812	11815.7	59.793
27.1667	251.118	-30.2094	11814.7	60.1719
27.1833	251.287	-30.2422	11813.7	60.7188
27.2	251.451	-30.2737	11812.7	61.6172
27.2167	251.621	-30.2928	11811.6	62.6641
27.2333	251.783	-30.3196	11810.5	63.4805
27.25	251.946	-30.3625	11809.4	64.0195
27.2667	252.114	-30.3992	11808.2	64.1484
27.2833	252.281	-30.4365	11807	64.207
27.3	252.451	-30.4748	11805.9	63.8086
27.3167	252.633	-30.4911	11804.8	63.3438
27.3333	252.81	-30.5001	11803.8	63.2812
27.35	252.978	-30.5207	11802.8	63.6445
27.3667	253.144	-30.5414	11801.8	64.2852
27.3833	253.316	-30.5636	11800.7	65.457
27.4	253.478	-30.5973	11799.6	67.043
27.4167	253.645	-30.6377	11798.5	68.2734
27.4333	253.815	-30.6812	11797.2	69.3086
27.45	253.985	-30.717	11795.9	69.7461
27.4667	254.153	-30.7383	11794.6	69.9531
27.4833	254.322	-30.7587	11793.3	70.1172
27.5	254.497	-30.7668	11792.1	70.5156
27.5167	254.673	-30.7729	11791	70.6758
27.5333	254.845	-30.7893	11789.8	71.1406
27.55	255.011	-30.8232	11788.6	71.8398
27.5667	255.175	-30.8706	11787.4	72.082
27.5833	255.344	-30.9089	11786.2	72.1406
27.6	255.504	-30.9419	11784.9	72.0742
27.6167	255.675	-30.9733	11783.6	72.3984
27.6333	255.853	-30.9868	11782.4	72.9141
27.65	256.026	-31.0036	11781.2	73.3672
27.6667	256.196	-31.0184	11780	73.8906
27.6833	256.367	-31.0396	11778.7	74.707
27.7	256.545	-31.0522	11777.5	75.3398
27.7167	256.708	-31.0883	11776.2	75.4453
27.7333	256.878	-31.1203	11774.9	75.6641
27.75	257.052	-31.1495	11773.6	75.6836
27.7667	257.226	-31.166	11772.3	75.9102
27.7833	257.386	-31.1981	11771	75.707
27.8	257.563	-31.2227	11769.7	76.1797
27.8167	257.729	-31.2396	11768.4	76.3359
27.8333	257.894	-31.2615	11767.2	77.082
27.85	258.071	-31.2847	11765.9	77.4648
27.8667	258.244	-31.3109	11764.6	77.9531
27.8833	258.401	-31.3446	11763.2	78.2891
27.9	258.568	-31.3701	11761.9	78.9609
27.9167	258.735	-31.3998	11760.5	79.0859
27.9333	258.894	-31.4307	11759.2	79.3438
27.95	259.059	-31.4546	11757.8	79.7734
27.9667	259.22	-31.4836	11756.4	79.875
27.9833	259.388	-31.5105	11755.1	79.8359
28	259.549	-31.5389	11753.7	80.1719
28.0167	259.707	-31.5714	11752.4	80.543
28.0333	259.871	-31.6024	11751.1	80.9844
28.05	260.039	-31.6275	11749.7	81.4883
28.0667	260.207	-31.6488	11748.3	81.8477
28.0833	260.372	-31.6751	11746.9	82.1836
28.1	260.542	-31.706	11745.5	82.9688
28.1167	260.709	-31.7386	11744.1	83.4531
28.1333	260.882	-31.7608	11742.7	83.8281
28.15	261.05	-31.7935	11741.2	84.5664
28.1667	261.225	-31.8167	11739.8	85.4219
28.1833	261.398	-31.8361	11738.3	85.8281
28.2	261.565	-31.8619	11736.8	86.6289
28.2167	261.731	-31.8818	11735.3	87.6211
28.2333	261.895	-31.9051	11733.8	88.2969
28.25	262.057	-31.9402	11732.3	89.0117
28.2667	262.221	-31.9668	11730.7	89.7109
28.2833	262.391	-31.9799	11729.1	90.1328
28.3	262.557	-32.0093	11727.6	90.0938
28.3167	262.733	-32.0387	11726	90.3203
28.3333	262.899	-32.0647	11724.4	90.7227
28.35	263.059	-32.1018	11723	91.1562
28.3667	263.224	-32.133	11721.4	92.1523
28.3833	263.395	-32.1504	11719.9	93.5078
28.4	263.552	-32.1662	11718.3	95.3398
28.4167	263.724	-32.1762	11716.7	96.293
28.4333	263.894	-32.1898	11715	97.2227
28.45	264.058	-32.2084	11713.1	97.9336
28.4667	264.219	-32.2377	11711.4	98.6211
28.4833	264.39	-32.2645	11709.7	99.2227
28.5	264.552	-32.2936	11708	100.016
28.5167	264.717	-32.327	11706.3	100.875
28.5333	264.886	-32.3627	11704.6	101.48
28.55	265.053	-32.3919	11702.8	102.078
28.5667	265.214	-32.4345	11701	102.152
28.5833	265.377	-32.4807	11699.3	102.594
28.6	265.538	-32.5148	11697.5	103.238
28.6167	265.705	-32.5458	11695.8	103.723
28.6333	265.876	-32.5736	11694.1	104.441
28.65	266.047	-32.5802	11692.3	105.031
28.6667	266.211	-32.5894	11690.5	105.109
28.6833	266.386	-32.5944	11688.7	104.699
28.7	266.546	-32.6136	11686.9	104.227
28.7167	266.706	-32.6409	11685.1	103.844
28.7333	266.865	-32.6749	11683.5	103.855
28.75	267.026	-32.7066	11681.8	104.301
28.7667	267.186	-32.7411	11680.2	104.898
28.7833	267.349	-32.7702	11678.4	106.086
28.8	267.513	-32.7931	11676.6	106.852
28.8167	267.673	-32.8326	11674.8	107.516
28.8333	267.841	-32.8591	11672.9	108.773
28.85	268.009	-32.8715	11671	110.02
28.8667	268.177	-32.8876	11669.1	111.512
28.8833	268.339	-32.9142	11667.1	113.52
28.9	268.507	-32.9333	11665.1	115.164
28.9167	268.708	-32.9589	11663.1	116.914
28.9333	268.967	-33.0035	11660.9	118.535
28.95	269.137	-33.0329	11658.8	120.355
28.9667	269.326	-33.0407	11656.6	121.621
28.9833	269.595	-33.0471	11654.5	123.453
29	269.777	-33.0661	11652.2	124.883
29.0167	269.937	-33.0868	11650	126.781
29.0333	270.184	-33.1158	11647.8	128.605
29.05	270.417	-33.1536	11645.5	130.402
29.0667	270.549	-33.1744	11643.2	131.949
29.0833	270.657	-33.1957	11640.8	133.91
29.1	270.728	-33.2091	11638.5	135.582
29.1167	270.803	-33.227	11636.1	137.234
29.1333	270.88	-33.2576	11633.7	139.367
29.15	270.993	-33.297	11631.3	141.613
29.1667	271.27	-33.3376	11628.8	143.633
29.1833	271.547	-33.3854	11626.2	145.707
29.2	271.809	-33.4294	11623.6	147.512
29.2167	272.065	-33.4656	11621	148.641
29.2333	272.329	-33.5056	11618.3	150.07
29.25	272.487	-33.532	11615.7	151.297
29.2667	272.584	-33.5525	11613.1	152.375
29.2833	272.672	-33.5705	11610.4	153.5
29.3	272.848	-33.5775	11607.8	154.484
29.3167	273.005	-33.5915	11605.2	155.91
29.3333	273.177	-33.612	11602.5	157.059
29.35	273.406	-33.6372	11599.8	158.445
29.3667	273.668	-33.6668	11597.1	159.855
29.3833	273.854	-33.6992	11594.3	161.293
29.4	274.016	-33.7383	11591.5	161.762
29.4167	274.18	-33.7765	11588.7	162.297
29.4333	274.358	-33.8042	11585.9	163
29.45	274.51	-33.8282	11583.2	163.711
29.4667	274.659	-33.8635	11580.4	164.523
29.4833	274.846	-33.8868	11577.6	165.969
29.5	275.019	-33.8964	11574.9	167.391
29.5167	275.182	-33.9238	11572	168.598
29.5333	275.356	-33.951	11569.1	169.43
29.55	275.527	-33.982	11566.1	170.297
29.5667	275.658	-34.0072	11563.2	170.371
29.5833	275.819	-34.0476	11560.3	170.301
29.6	275.986	-34.0851	11557.3	170.867
29.6167	276.154	-34.1246	11554.5	171.734
29.6333	276.317	-34.1485	11551.7	172.648
29.65	276.491	-34.1749	11548.8	173.801
29.6667	276.651	-34.1955	11545.8	175.316
29.6833	276.809	-34.2103	11542.8	175.699
29.7	276.914	-34.2128	11539.8	175.648
29.7167	276.983	-34.2221	11536.7	176.168
29.7333	277.066	-34.2398	11533.8	176.734
29.75	277.183	-34.2663	11530.8	177.059
29.7667	277.261	-34.3002	11527.9	177.797
29.7833	277.395	-34.342	11524.8	178.637
29.8	277.568	-34.3943	11521.9	179.281
29.8167	277.747	-34.4285	11518.8	180.062
29.8333	277.922	-34.4626	11515.8	180.996
29.85	278.193	-34.4824	11512.7	181.754
29.8667	278.464	-34.515	11509.6	182.48
29.8833	278.721	-34.5312	11506.5	182.711
29.9	278.983	-34.5442	11503.4	182.68
29.9167	279.199	-34.553	11500.2	182.984
29.9333	279.348	-34.581	11497.2	183.211
29.95	279.492	-34.6053	11494.1	183.219
29.9667	279.667	-34.6283	11491.1	183.195
29.9833	279.823	-34.6579	11488	183.227
30	279.967	-34.6939	11485	183.145
30.0167	280.136	-34.7103	11481.9	182.832
30.0333	280.224	-34.7307	11478.9	182.797
30.05	280.283	-34.7499	11475.9	183.109
30.0667	280.353	-34.7827	11472.8	183.797
30.0833	280.544	-34.8053	11469.8	184.207
30.1	280.695	-34.8436	11466.7	184.902
30.1167	280.861	-34.8749	11463.6	185.586
30.1333	281.047	-34.9159	11460.5	185.996
30.15	281.228	-34.9483	11457.3	186.59
30.1667	281.406	-34.9807	11454.1	187.215
30.1833	281.605	-35.0025	11451	187.98
30.2	281.883	-35.0087	11447.8	188.688
30.2167	282.153	-35.0159	11444.6	189.285
30.2333	282.395	-35.0411	11441.3	189.633
30.25	282.548	-35.0762	11438.1	189.371
30.2667	282.689	-35.119	11434.9	189.199
30.2833	282.832	-35.1719	11431.7	189.262
30.3	282.969	-35.2122	11428.6	189.398
30.3167	283.126	-35.2335	11425.4	189.738
30.3333	283.313	-35.2407	11422.3	190.273
30.35	283.495	-35.2486	11419.1	190.832
30.3667	283.669	-35.2638	11415.9	191.07
30.3833	283.861	-35.2885	11412.7	191.141
30.4	284.044	-35.3212	11409.5	191.082
30.4167	284.19	-35.3626	11406.3	191.051
30.4333	284.342	-35.3982	11403.1	191
30.45	284.511	-35.4362	11399.9	190.875
30.4667	284.67	-35.476	11396.8	191.043
30.4833	284.84	-35.5084	11393.6	190.695
30.5	285.035	-35.5325	11390.4	190.332
30.5167	285.221	-35.5674	11387.2	190.066
30.5333	285.392	-35.594	11384.1	189.551
30.55	285.554	-35.6141	11381	189.066
30.5667	285.721	-35.6375	11377.8	188.879
30.5833	285.868	-35.6595	11374.7	189.141
30.6	286.025	-35.6672	11371.6	189.086
30.6167	286.177	-35.6746	11368.5	189
30.6333	286.34	-35.7067	11365.3	189.289
30.65	286.518	-35.7288	11362.2	189.445
30.6667	286.677	-35.7582	11359	189.312
30.6833	286.854	-35.785	11355.8	189.508
30.7	287.027	-35.8237	11352.7	189.637
30.7167	287.199	-35.8407	11349.5	189.766
30.7333	287.329	-35.8717	11346.3	189.348
30.75	287.407	-35.8889	11343.1	188.754
30.7667	287.471	-35.9169	11339.9	187.848
30.7833	287.552	-35.9331	11336.9	187.148
30.8	287.622	-35.9786	11333.8	186.73
30.8167	287.738	-36.0106	11330.8	186.578
30.8333	287.955	-36.0496	11327.7	187.598
30.85	288.245	-36.0791	11324.7	188.145
30.8667	288.517	-36.1143	11321.6	189.379
30.8833	288.791	-36.1215	11318.3	189.844
30.9	289.085	-36.1355	11314.8	190.348
30.9167	289.283	-36.1575	11311.8	189.629
30.9333	289.437	-36.1816	11308.6	189.172
30.95	289.574	-36.207	11305.3	188.68
30.9667	289.736	-36.226	11302.3	187.926
30.9833	289.865	-36.2542	11299.2	187.41
31	289.917	-36.2821	11296.1	187.34
31.0167	289.972	-36.3122	11293.1	187.66
31.0333	290.062	-36.3476	11290	187.82
31.05	290.141	-36.4014	11286.6	187.918
31.0667	290.296	-36.4373	11283.7	188.066
31.0833	290.592	-36.4653	11280.6	188.062
31.1	290.849	-36.4931	11277.1	187.906
31.1167	291.012	-36.509	11274.2	187.895
31.1333	291.277	-36.5273	11271.1	187.953
31.15	291.509	-36.5437	11267.7	188.188
31.1667	291.656	-36.574	11264.6	188.367
31.1833	291.846	-36.6033	11261.8	188.18
31.2	292.113	-36.6369	11258.6	187.531
31.2167	292.284	-36.6632	11255.4	186.625
31.2333	292.45	-36.6938	11252	185.66
31.25	292.595	-36.7187	11249.3	185.133
31.2667	292.776	-36.7515	11246	184.562
31.2833	292.901	-36.7652	11243.3	184.68
31.3	292.99	-36.7881	11239.9	185.242
31.3167	293.049	-36.8149	11237.2	186.074
31.3333	293.194	-36.8602	11233.9	186.488
31.35	293.36	-36.8967	11230.7	187.57
31.3667	293.453	-36.935	11227.5	187.969
31.3833	293.627	-36.9636	11224.3	188.297
31.4	293.791	-36.9852	11221.4	188.211
31.4167	293.921	-36.9964	11218.2	188.277
31.4333	294.006	-37.024	11215	188.469
31.45	294.193	-37.0628	11211.5	188.594
31.4667	294.365	-37.0949	11208.4	188.539
31.4833	294.533	-37.1404	11205.2	188.434
31.5	294.687	-37.1653	11202.4	188.281
31.5167	294.854	-37.194	11199.2	187.984
31.5333	295.017	-37.2228	11196.1	187.715
31.55	295.202	-37.2561	11192.7	187.594
31.5667	295.355	-37.2752	11189.9	187.645
31.5833	295.533	-37.3028	11186.5	187.852
31.6	295.679	-37.3196	11183.7	187.879
31.6167	295.846	-37.3307	11180.6	188.422
31.6333	296.019	-37.3526	11177.1	188.691
31.65	296.197	-37.376	11174	188.992
31.6667	296.441	-37.389	11171.1	189.074
31.6833	296.69	-37.4045	11167.6	189.441
31.7	296.849	-37.4244	11164.4	189.418
31.7167	296.99	-37.454	11161.6	189.719
31.7333	297.178	-37.4993	11158.1	189.734
31.75	297.229	-37.5392	11155.2	190.133
31.7667	297.351	-37.5789	11151.7	189.785
31.7833	297.513	-37.6154	11148.9	189.859
31.8	297.694	-37.6461	11145.6	190.148
31.8167	297.862	-37.6633	11142.5	190.758
31.8333	298.05	-37.6681	11139.3	191.484
31.85	298.244	-37.6818	11136.1	192.117
31.8667	298.526	-37.7029	11132.9	193.164
31.8833	298.823	-37.725	11129.3	193.336
31.9	299.063	-37.7504	11126.3	193.508
31.9167	299.319	-37.8032	11123	193.34
31.9333	299.574	-37.8583	11119.4	193.27
31.95	299.701	-37.8903	11116.5	193.328
31.9667	299.86	-37.9293	11113	193.773
31.9833	300.004	-37.9599	11110.1	194.285
32	300.163	-37.9926	11106.9	195.004
32.0167	300.333	-38.0315	11103.3	195.758
32.0333	300.503	-38.0637	11100	196.195
32.05	300.69	-38.0863	11096.6	196.473
32.0667	300.828	-38.105	11093.6	196.637
32.0833	301	-38.1174	11090.3	196.965
32.1	301.217	-38.1252	11086.6	197.926
32.1167	301.358	-38.1419	11083.7	198.875
32.1333	301.539	-38.162	11080	200.523
32.15	301.703	-38.1752	11077	202.047
32.1667	301.898	-38.1893	11073.2	204.133
32.1833	302.054	-38.2234	11069.6	205.566
32.2	302.244	-38.2483	11066	206.973
32.2167	302.408	-38.2816	11062.4	207.578
32.2333	302.545	-38.3195	11058.8	208.34
32.25	302.594	-38.3675	11055.2	208.684
32.2667	302.662	-38.4078	11051.6	209.578
32.2833	302.728	-38.4502	11048.1	210.191
32.3	302.816	-38.4783	11044.6	211.508
32.3167	302.923	-38.4986	11041	212.668
32.3333	303.111	-38.5213	11037.5	213.656
32.35	303.3	-38.5356	11033.8	214.473
32.3667	303.565	-38.5396	11030.1	215.605
32.3833	303.762	-38.5738	11026.4	216.871
32.4	304.014	-38.621	11022.8	217.848
32.4167	304.279	-38.6621	11019.1	219.219
32.4333	304.522	-38.7048	11015.3	220.496
32.45	304.686	-38.7523	11011.6	221.297
32.4667	304.901	-38.7812	11007.8	221.836
32.4833	305.066	-38.7906	11004	222.105
32.5	305.222	-38.795	11000.2	222.543
32.5167	305.383	-38.8029	10996.5	223.008
32.5333	305.512	-38.8233	10992.8	223.918
32.55	305.693	-38.8537	10989	225.195
32.5667	305.857	-38.9082	10985.2	226.922
32.5833	306.027	-38.9539	10981.4	228.516
32.6	306.213	-38.9887	10977.5	230.41
32.6167	306.436	-39.0079	10973.5	232.062
32.6333	306.604	-39.0185	10969.5	233.926
32.65	306.787	-39.0212	10965.4	235.77
32.6667	306.962	-39.0347	10961.3	237.73
32.6833	307.116	-39.0587	10957.2	239.262
32.7	307.277	-39.0971	10953.1	240.504
32.7167	307.456	-39.1342	10948.9	241.238
32.7333	307.63	-39.1535	10944.7	241.598
32.75	307.804	-39.1783	10940.6	242.285
32.7667	307.98	-39.2108	10936.5	242.879
32.7833	308.156	-39.2345	10932.4	244.055
32.8	308.297	-39.2548	10928.4	245.082
32.8167	308.382	-39.2869	10924.3	246.469
32.8333	308.433	-39.3324	10920.1	248.055
32.85	308.504	-39.3676	10915.9	249.52
32.8667	308.571	-39.4018	10911.6	250.918
32.8833	308.661	-39.4476	10907.3	252.445
32.9	308.817	-39.4849	10903	254.141
32.9167	309.013	-39.5007	10898.7	255.066
32.9333	309.194	-39.5283	10894.3	255.492
32.95	309.452	-39.5656	10889.9	255.867
32.9667	309.643	-39.5811	10885.5	255.352
32.9833	309.815	-39.5918	10881.2	254.211
33	309.977	-39.6085	10876.9	252.871
33.0167	310.15	-39.6127	10872.8	251.91
[truncated: 1,317 more rows]
