# Supplementary material for: Room temperature all-solid-state lithium batteries based on a soluble organic cage ionic conductor
Source: Nat Commun. 2022 Apr 19;13:2031. doi: 10.1038/s41467-022-29743-1 (PMC9018795; doi:10.1038/s41467-022-29743-1)
Supplement: Supplementary file 2 — Source Data [file 41467_2022_29743_MOESM2_ESM.zip › Raw Data files/Fig.2/Fig 2a.xlsx]

## Sheet: Sheet1
8		11.8		11		11.5		10		12		13		14		4		6
0.02949	1.8635	0.9216	1.04883	0.3999	2.0769	0.33596	1.18737	0.1826	1.36867	0.07667	0.36489	0.32346	1.51299	0.28124	1.33992	18.6796	92.5615	8.94718	29.3312
-0.03963	4.3853	1.28362	1.1786	0.76694	2.60633	0.31187	1.58174	0.26786	1.9602	0.07744	0.51332	0.20336	2.05699	0.08844	1.73462	34.5813	125.322	17.5865	40.3516
1.82729	5.16948	1.75087	1.16943	2.2479	5.16883	0.54811	1.9538	0.26723	2.90482	0.16208	0.77058	0.48247	2.32436	0.3093	2.06086	53.7831	174.312	32.942	50.726
2.22302	6.74332	2.01923	0.90928	3.79818	4.40319	0.71207	2.43327	1.46728	3.75666	0.38503	1.01414	0.55464	2.96139	0.33191	2.52198	102.901	230.383	47.6833	55.7268
3.45205	9.49475	2.23794	0.82379	5.84731	5.51299	1.73983	3.22373	1.9939	5.04241	0.78958	1.37969	1.58857	4.39107	0.95343	3.92993	155.759	280.268	69.0234	57.1404
7.31038	11.7793	2.41603	0.67937	7.02901	5.54952	2.3954	3.44453	3.436	6.50738	1.24495	1.6886	2.63933	4.68229	1.87743	4.38545	234.529	339.673	86.0301	51.0855
11.6799	14.3167	2.55064	0.5707	8.77539	5.30911	3.00765	3.64328	5.86319	8.09331	1.84735	1.83602	3.17288	5.01026	2.28185	4.92245	307.154	354.775	101.402	42.8556
16.6462	15.3829	2.63734	0.49414	10.174	4.33731	3.64341	3.75025	8.49711	8.73672	2.52315	1.76553	3.99223	5.81438	2.77383	5.97515	436.236	356.875	110.888	33.9535
20.9962	13.7127	2.71619	0.44103	10.6196	3.45193	4.54036	3.8705	11.4758	8.59969	3.04009	1.55879	5.52283	6.0652	3.71323	7.13309	514.975	345.076	117.365	26.8423
24.702	12.0316	2.80501	0.4183	11.5304	3.02183	5.33134	3.7207	14.1046	7.78304	3.45923	1.24553	6.64202	6.61306	4.89898	8.07515	606.419	307.587	120.979	21.3581
27.2445	9.03745	2.87496	0.41574	12.1785	2.64823	6.07972	3.34879	15.7875	6.26715	3.69516	0.95352	7.63055	6.6549	6.56226	8.83302	666.558	270.258	124.212	17.8391
28.8543	7.11725	2.96356	0.43058	12.5275	2.30149	6.68678	3.34746	17.0771	5.10271	3.8362	0.69367	8.93819	6.22603	8.33293	9.52927	712.419	238.863	126.525	15.9021
30.1139	5.49866	3.05022	0.46977	12.6924	1.89663	7.43605	2.69102	17.6601	4.3308	3.93735	0.51285	10.0349	5.99721	10.5711	9.85162	742.603	209.192	128.992	14.5866
30.7244	4.20756	3.14546	0.5299	13.3138	1.85919	7.42528	2.61005	18.0918	3.57737	3.96821	0.36404	10.9912	5.74758	12.6846	10.3481	771.09	192.938	131.443	14.2696
31.1441	3.45223	3.24964	0.59875	13.3239	2.0336	7.89108	2.11968	18.488	3.19639	4.00978	0.26787	11.8779	5.30915	14.779	9.10666	795.528	185.088	134.335	15.3101
31.4979	2.96908	3.37633	0.69728	13.8255	2.02739	8.11649	1.84293	18.8065	2.97488	4.01951	0.22073	12.4737	5.03342	16.1985	8.74119	821.637	192.222	137.474	17.2681
31.6754	2.65245	3.52884	0.82443	14.3453	2.25765	8.23633	1.55256	19.3191	2.9108	4.03966	0.182	13.219	4.65139	17.7598	7.26268	848.276	208.216	141.503	19.9126
32.1586	2.47056	3.70271	0.99356	14.6806	2.43982	8.42602	1.39909	19.7703	3.03044	4.06455	0.15574	13.9458	4.50524	18.9172	6.32427	881.337	232.686	145.544	23.687
32.4711	2.58924	3.90552	1.19084	15.0514	2.9723	8.62216	1.25686	20.2561	3.28389	4.0792	0.13938	14.534	4.27786	19.4437	5.25555	918.225	267.641	150.8	28.5387
32.9019	2.88847	4.17091	1.47891	15.6069	3.34387	8.72042	1.15056	20.8913	3.75481	4.09421	0.13544	14.8508	4.09312	19.9204	4.29688	968.09	312.505	157.012	35.0618
33.5609	3.3687	4.49215	1.81759	16.1931	4.43105	8.82021	1.01047	21.4928	4.3715	4.10789	0.14237	15.3377	3.95699	20.4145	3.81085	1019.26	366.216	164.098	42.8575
34.2759	3.87856			16.9025	4.98804	8.85499	1.00396	22.1849	5.1751	4.13862	0.15756	15.7826	4.07263	20.7169	3.30333	1094.51	440.959	173.097	53.3747
35.0978	4.60664			17.8471	6.05925	8.95858	0.94349	23.0282	6.28415	4.16343	0.18377	16.2521	4.01182	20.8942	2.7309	1157.8	516.732	184.309	66.2611
36.0699	5.34905			19.1934	7.26703	9.04848	0.86373	23.9975	7.64126	4.20243	0.201	16.6617	3.9809	21.2794	2.18102	1252.79	614.396	198.194	82.7907
37.3213	6.50624			20.2711	9.20117	9.14699	0.90469	25.0688	9.47975	4.24484	0.2429	17.1312	4.15454	21.3597	1.83468			215.697	103.526
38.792	7.57495			22.0175	11.5844	9.26359	0.91379	26.4659	11.9602	4.29956	0.28681	17.6136	4.23383	21.386	1.52019			239.714	129.063
40.4011	9.1517					9.35663	0.93407	28.0305	15.3166	4.35454	0.35622	17.9838	4.34024	21.4965	1.35839			269.072	160.859
42.2677	10.9853					9.4664	1.03709			4.43254	0.41578	18.2658	4.61007	21.4971	1.06675			306.832	199.068
44.5204	13.2428					9.60422	1.00902			4.52502	0.51837	18.7433	4.96729	21.7171	1.2171			355.228	244.46
												4.6458	0.61637	21.5956	0.99994
												4.77117	0.73848	21.4736	0.75041
												4.94636	0.88918	21.3396	0.87689
												5.13376	1.06094	21.2943	0.85697
												5.37402	1.26716	21.354	0.87546
												5.65804	1.51686	21.2368	0.86605
														21.2974	0.89748
														21.335	1.02023
														21.4843	1.09617
														21.7777	1.14376
														21.8709	1.28009
														22.0337	1.42252
														22.232	1.52117
														22.435	1.71451
														22.5912	1.90681
														22.7445	2.03107
														22.8745	2.24291
														23.0882	2.53399
														23.2836	2.7687
														23.65	3.03292
														24.0133	3.42262
														24.4816	3.71872
														24.971	4.2321
														25.5096	4.63729
														26.3169	5.0778
														26.7549	5.53345
														27.6968	6.07394
														28.5301	6.73475
														29.4425	7.3468
														30.504	7.99982
														31.6319	8.82603
