# Supplementary material for: Room temperature all-solid-state lithium batteries based on a soluble organic cage ionic conductor
Source: Nat Commun. 2022 Apr 19;13:2031. doi: 10.1038/s41467-022-29743-1 (PMC9018795; doi:10.1038/s41467-022-29743-1)
Supplement: Supplementary file 2 — Source Data [file 41467_2022_29743_MOESM2_ESM.zip › Raw Data files/Fig.2/Fig 2b.xlsx]

## Sheet: Sheet1
25℃		30℃		40℃		50℃		60℃		70℃		80℃
Re(Z)/Ohm	#NAME?	Re(Z)/Ohm	#NAME?	Re(Z)/Ohm	#NAME?	Re(Z)/Ohm	#NAME?	Re(Z)/Ohm	#NAME?	Re(Z)/Ohm	#NAME?	Re(Z)/Ohm	#NAME?
227.997	842.233	2713.01	1229.19	382.639	1019.11	640.288	779.633	593.327	753.951	534.629	173.464	334.869	67.3936
583.635	1782.79	3262.42	1196.22	2069.18	1938.77	1545.67	784.251	1425.21	703.513	626.337	188.941	353.197	66.8426
1090.22	1889.07	3789.63	1117.32	1940.1	1565.62	1501.86	614.564	1450.13	565.885	650.944	127.645	362.681	46.0079
1649.05	2387.52	4228.78	975.336	2356.16	1456.24	1616.49	553.684	1576.75	472.82	661.32	102.128	363.937	37.5454
2469.62	2808.72	4592.21	786.375	2836.52	1365.52	1759.4	397.306	1662.1	395.399	673.129	79.8384	368.931	31.3187
3450.59	2918.78	4827.38	617.801	3167.29	1083.19	1817.81	308.443	1738.48	296.157	682.149	62.4279	374.14	26.3474
4472.12	2743.46	4974.54	444.467	3376.81	800.005	1861.74	218.609	1781.41	208.906	688.845	46.3281	376.212	22.4032
5536.25	2406.36	5050.26	331.9	3439.22	576.959	1879.46	152.756	1793.06	144.097	692.073	39.3071	379.999	19.5243
6190.62	1913.18	5112.77	247.806	3510.44	443.753	1875.34	110.918	1799.3	102.086	695.781	33.2503	381.976	17.8187
6537.87	1455.57	5143.63	188.489	3516.82	346.212	1884.01	82.4318	1794.19	81.0269	699.198	28.8512	384.718	17.1959
6771.84	1050.71	5163.29	128.077	3531.93	290.124	1878.86	75.8857	1806.77	64.2656	701.729	30.2859	386.782	18.5194
6845.98	738.87	5173.9	105.935	3561.16	251.079	1898.35	78.8479	1810.17	72.8019	706.208	30.2821	390.241	20.9151
6884.76	508.19	5204.79	93.6732	3590.99	245.527	1893.68	88.8982	1812.66	74.0361	712.274	33.4008	393.641	23.5666
6925.91	425.536	5227.14	93.524	3610.2	238.662	1907.82	88.87	1825.8	65.6316	717.253	36.4657	397.943	26.9529
6911.14	376.371	5255.69	93.3233	3634.14	289.498	1919.04	117.839	1831.62	94.1401	724.6	40.8785	403.481	32.0658
6916.05	364.872	5274.56	104.103	3685.78	318.822	1937	135.212	1849.5	126.077	733.414	47.9887	410.361	37.9507
6978.04	426.968	5312.07	123.997	3752.67	372.129	1958.65	190.032	1869.52	159.968	742.347	54.0722	418.562	45.37
7047.91	488.733	5334.9	133.251	3822.89	474.732	1982.09	232.314	1892.5	199.936	755.635	62.3129	428.711	53.8867
7180.56	530.161	5383.2	165.648	3894.25	553.097	2018.64	287.907	1921.29	250.005	767.899	73.0598	440.192	62.7917
7228.21	695.314	5437.34	180.15	4011.59	658.303	2067.44	372.111	1972.93	335.778	784.342	82.7024	454.405	74.8688
7366.44	881.651	5485.17	232.609	4137.49	790.107	2128.78	497.213	2019.91	453.627	802.248	97.1426	472.009	87.2671
7495.65	1057.57	5559.39	272.204	4307.89	967.13	2209.73	659.097	2094.47	576.124	824.387	111.979
7704.61	1335.11	5644.22	329.106	4522.87	1138.31	2318.94	830.081	2199.84	746.439	848.876	126.975
7945.74	1687.89	5736.8	412.113	4775.21	1355.97	2480.44	1085.15	2333.29	959.801	878.593	148.943
8300.14	2139.62	5844.94	505.884	5090.36	1574.91	2678.57	1393.28	2508.97	1247.57	911.338	169.348
8760.04	2637.04	5986.95	619.958	5403.09	1871.99	2912.45	1773.46	2735.83	1610.02	949.723	196.658
9275.05	3350.95	6162.93	789.61	5838.03	2146.76	3263.14	2258.14	3049.9	2054.43	993.4	227.024
10217.6	4049.73	6376.64	990.484	6344.46	2358.31	3700.16	2874.75	3447.53	2611.04	1044.4	263.615
10976.2	5032.36	6679.48	1269.94	6887.71	2829.91	4276.64	3613.63			1101.53	305.653
12178.2	6025.33	7050.44	1588.94	7468.59	3253.96	5057.14	4484.88			1167.45	354.929
13728.7	7131.99	7516.68	2021.45	8073.5	3717.18					1242.5	415.499
15439.9	8325.86	8178.04	2526.45							1331.13	486.717
17423.3	9600.43	8997.46	3092.3							1435.66	576.716
19672.9	10993.8	10022.8	3854.71
22101.4	12536.4	11449.9	4673.05
24871	14493	13198.4	5676.09
27852.2	16922.5	15305.8	6685.45
31127	20073.8	17986	7676.66
34651.6	23920.2	21252.8	8747.27
39051.5	29841	24911.2	9832.75
44142	36937.6	29116	10875
51216.6	46510.5	33791.6	11850.6
59343.5	59052.3	1126240	974039
69912.8	74205.9	1349610	1120200
84370.2	93652.2	1622510	1250170
102804	119089	1908630	1317450
125625	150801	2161340	1607120
155154	188934
