# Supplementary material for: Room temperature all-solid-state lithium batteries based on a soluble organic cage ionic conductor
Source: Nat Commun. 2022 Apr 19;13:2031. doi: 10.1038/s41467-022-29743-1 (PMC9018795; doi:10.1038/s41467-022-29743-1)
Supplement: Supplementary file 2 — Source Data [file 41467_2022_29743_MOESM2_ESM.zip › Raw Data files/Fig.2/Fig 2c.xlsx]

## Sheet: Sheet1
PEO+Li-1-ClO4		PEO/LiClO4
Potential applied (V)	--		--
0.00244	-190.399	Ewe/V vs. SCE	--
0.00488	-171.234	0.02481	-117.874
0.00732	-156.128	0.02684	-110.311
0.00977	-143.799	0.02877	-103.641
0.01221	-133.514	0.03083	-97.7394
0.01465	-124.756	0.03279	-92.4765
0.01709	-117.218	0.0348	-87.758
0.01953	-110.626	0.0368	-83.497
0.02197	-104.828	0.03877	-79.6469
0.02441	-99.7009	0.04078	-76.1621
0.02686	-95.0928	0.04283	-72.9683
0.0293	-90.9119	0.04483	-70.0558
0.03174	-87.1582	0.04678	-67.3652
0.03418	-83.7097	0.04873	-64.8895
0.03662	-80.719	0.05075	-62.6036
0.03906	-77.8198	0.05282	-60.4732
0.0415	-75.1343	0.05476	-58.4968
0.04395	-72.6624	0.05679	-56.6751
0.04639	-70.343	0.0588	-54.9448
0.04883	-68.2068	0.06079	-53.3447
0.05127	-66.1621	0.06284	-51.8374
0.05371	-64.27	0.06481	-50.4231
0.05615	-62.4695	0.06681	-49.0853
0.05859	-60.7605	0.06883	-47.9112
0.06104	-59.1736	0.0708	-46.7281
0.06348	-57.6477	0.07276	-45.5969
0.06592	-56.2134	0.07476	-44.5299
0.06836	-54.8706	0.07677	-43.5155
0.0708	-53.5583	0.07878	-42.5525
0.07324	-52.3071	0.08078	-41.6342
0.07568	-51.1169	0.08276	-40.7565
0.07813	-50.0183	0.08482	-39.9099
0.08057	-48.8892	0.08683	-39.1077
0.08301	-47.8546	0.08872	-38.3418
0.08545	-46.8719	0.09083	-37.5974
0.08789	-45.9259	0.09281	-36.8885
0.09033	-45.0165	0.09481	-36.2112
0.09277	-44.1406	0.09679	-35.556
0.09521	-43.2983	0.09882	-34.9276
0.09766	-42.4896	0.10081	-34.3227
0.1001	-41.7053	0.10278	-33.7431
0.10254	-40.9546	0.10479	-33.1857
0.10498	-40.2344	0.10682	-32.6501
0.10742	-39.5325	0.1088	-32.1346
0.10986	-38.855	0.11083	-31.6302
0.1123	-38.205	0.1128	-31.1431
0.11475	-37.5671	0.11479	-30.6747
0.11719	-36.9537	0.11678	-30.2155
0.11963	-36.3556	0.11878	-29.7772
0.12207	-35.7819	0.12085	-29.3517
0.12451	-35.2203	0.12276	-28.9356
0.12695	-34.6771	0.1248	-28.5318
0.12939	-34.1492	0.1268	-28.1401
0.13184	-33.6365	0.12883	-27.7602
0.13428	-33.1451	0.13081	-27.3892
0.13672	-32.663	0.1328	-27.0291
0.13916	-32.1899	0.13483	-26.6804
0.1416	-31.7383	0.1368	-26.3366
0.14404	-31.2988	0.13877	-26.0024
0.14648	-30.8685	0.14079	-25.68
0.14893	-30.4535	0.1428	-25.3675
0.15137	-30.0446	0.14477	-25.0625
0.15381	-29.6448	0.14685	-24.7648
0.15625	-29.2511	0.1488	-24.4772
0.15869	-28.8757	0.15085	-24.1943
0.16113	-28.5065	0.15279	-23.9213
0.16357	-28.1494	0.15479	-23.6495
0.16602	-27.8015	0.15683	-23.3894
0.16846	-27.4628	0.15883	-23.1327
0.1709	-27.1301	0.16083	-22.8772
0.17334	-26.8066	0.1628	-22.633
0.17578	-26.4862	0.16483	-22.3923
0.17822	-26.1749	0.16677	-22.1576
0.18066	-25.8698	0.16877	-21.9259
0.18311	-25.5737	0.17077	-21.7026
0.18555	-25.2838	0.17278	-21.4844
0.18799	-25.0031	0.17477	-21.2694
0.19043	-24.7253	0.1768	-21.0595
0.19287	-24.4598	0.17882	-20.856
0.19531	-24.1943	0.18078	-20.6544
0.19775	-23.9349	0.18278	-20.4561
0.2002	-23.6847	0.18481	-20.2641
0.20264	-23.4375	0.18677	-20.0712
0.20508	-23.1934	0.18878	-19.883
0.20752	-22.9523	0.19079	-19.701
0.20996	-22.7203	0.19277	-19.521
0.2124	-22.4884	0.19481	-19.3471
0.21484	-22.2656	0.19679	-19.1724
0.21729	-22.0398	0.19879	-19.0033
0.21973	-21.8201	0.20082	-18.8329
0.22217	-21.6064	0.20277	-18.668
0.22461	-21.3959	0.20477	-18.5072
0.22705	-21.1914	0.20678	-18.3434
0.22949	-20.9869	0.2088	-18.1859
0.23193	-20.7886	0.21077	-18.0311
0.23438	-20.5933	0.21278	-17.8756
0.23682	-20.401	0.21478	-17.7266
0.23926	-20.2118	0.21674	-17.5802
0.2417	-20.0256	0.21883	-17.4356
0.24414	-19.8395	0.22078	-17.2941
0.24658	-19.6594	0.22278	-17.1562
0.24902	-19.4855	0.22475	-17.0207
0.25146	-19.3146	0.22677	-16.8833
0.25391	-19.1437	0.22879	-16.7489
0.25635	-18.9758	0.23077	-16.6171
0.25879	-18.811	0.23279	-16.4894
0.26123	-18.6493	0.2347	-16.3621
0.26367	-18.4937	0.23673	-16.2369
0.26611	-18.335	0.23878	-16.1118
0.26855	-18.1824	0.24074	-15.991
0.271	-18.0267	0.2428	-15.8733
0.27344	-17.8772	0.24473	-15.7547
0.27588	-17.7277	0.24679	-15.6399
0.27832	-17.5812	0.2487	-15.5263
0.28076	-17.4347	0.25074	-15.4112
0.2832	-17.2974	0.25275	-15.2956
0.28564	-17.157	0.25474	-15.1871
0.28809	-17.0197	0.25674	-15.0801
0.29053	-16.8823	0.25878	-14.9724
0.29297	-16.748	0.26069	-14.8687
0.29541	-16.6168	0.26275	-14.7616
0.29785	-16.4856	0.26475	-14.6566
0.30029	-16.3605	0.26681	-14.5518
0.30273	-16.2323	0.26874	-14.4496
0.30518	-16.1072	0.27074	-14.3488
0.30762	-15.9851	0.27279	-14.25
0.31006	-15.863	0.27476	-14.1508
0.3125	-15.741	0.27678	-14.0519
0.31494	-15.625	0.27874	-13.9557
0.31738	-15.506	0.28076	-13.8636
0.31982	-15.387	0.28277	-13.7696
0.32227	-15.274	0.28476	-13.6755
0.32471	-15.1581	0.28674	-13.5868
0.32715	-15.0482	0.28871	-13.4951
0.32959	-14.9323	0.29075	-13.403
0.33203	-14.8224	0.29275	-13.3111
0.33447	-14.7156	0.29469	-13.2252
0.33691	-14.6088	0.29671	-13.1414
0.33936	-14.505	0.29876	-13.0579
0.3418	-14.4012	0.30076	-12.9726
0.34424	-14.2975	0.30279	-12.8863
0.34668	-14.1968	0.30474	-12.8036
0.34912	-14.0961	0.30671	-12.7246
0.35156	-13.9923	0.30873	-12.6374
0.354	-13.8947	0.31072	-12.5582
0.35645	-13.797	0.31269	-12.4767
0.35889	-13.6993	0.3147	-12.3902
0.36133	-13.6017	0.31674	-12.3128
0.36377	-13.5071	0.31873	-12.236
0.36621	-13.4125	0.32076	-12.1565
0.36865	-13.3179	0.32275	-12.0833
0.37109	-13.2263	0.32475	-12.0052
0.37354	-13.1348	0.32671	-11.9312
0.37598	-13.0432	0.32879	-11.8556
0.37842	-12.9517	0.3308	-11.7784
0.38086	-12.8632	0.33272	-11.7069
0.3833	-12.7777	0.33477	-11.6387
0.38574	-12.6892	0.33673	-11.5704
0.38818	-12.6038	0.33877	-11.5032
0.39063	-12.5183	0.34068	-11.4295
0.39307	-12.4359	0.34272	-11.3624
0.39551	-12.3535	0.34471	-11.2936
0.39795	-12.2681	0.34674	-11.2233
0.40039	-12.1857	0.34873	-11.1596
0.40283	-12.1033	0.35071	-11.0908
0.40527	-12.0209	0.35275	-11.0282
0.40771	-11.9415	0.35472	-10.9585
0.41016	-11.8622	0.35672	-10.8918
0.4126	-11.7828	0.35873	-10.8294
0.41504	-11.6974	0.36075	-10.7621
0.41748	-11.6241	0.36272	-10.7005
0.41992	-11.5448	0.36469	-10.6361
0.42236	-11.4685	0.3667	-10.5699
0.4248	-11.3922	0.36873	-10.5084
0.42725	-11.3159	0.37073	-10.4477
0.42969	-11.2427	0.37276	-10.3836
0.43213	-11.1664	0.37478	-10.3226
0.43457	-11.0931	0.37673	-10.2623
0.43701	-11.0229	0.37874	-10.2023
0.43945	-10.9497	0.38073	-10.1418
0.44189	-10.8795	0.38277	-10.0829
0.44434	-10.8093	0.38469	-10.0247
0.44678	-10.7391	0.38673	-9.9674
0.44922	-10.6689	0.38871	-9.91069
0.45166	-10.6018	0.39069	-9.85297
0.4541	-10.5347	0.39266	-9.79521
0.45654	-10.4645	0.39472	-9.73528
0.45898	-10.3943	0.39671	-9.68367
0.46143	-10.3241	0.39871	-9.62593
0.46387	-10.26	0.40073	-9.57066
0.46631	-10.1959	0.40272	-9.51719
0.46875	-10.1288	0.40472	-9.46042
0.47119	-10.0647	0.4067	-9.40438
0.47363	-10.0037	0.40869	-9.34931
0.47607	-9.93958	0.41072	-9.29791
0.47852	-9.87549	0.41271	-9.24436
0.48096	-9.81445	0.41471	-9.19214
0.4834	-9.75037	0.41671	-9.13646
0.48584	-9.68933	0.41875	-9.08518
0.48828	-9.66492	0.42072	-9.03415
0.49072	-9.60388	0.42273	-8.98335
0.49316	-9.54285	0.4247	-8.93398
0.49561	-9.48181	0.42672	-8.88288
0.49805	-9.42383	0.4287	-8.83405
0.50049	-9.36584	0.43074	-8.78001
0.50293	-9.30786	0.43276	-8.73298
0.50537	-9.25293	0.43468	-8.68181
0.50781	-9.19495	0.43672	-8.63064
0.51025	-9.13696	0.43869	-8.58421
0.5127	-9.07898	0.44069	-8.53808
0.51514	-9.02405	0.44267	-8.4843
0.51758	-8.96606	0.44469	-8.43694
0.52002	-8.91113	0.4467	-8.38831
0.52246	-8.85315	0.44867	-8.34163
0.5249	-8.80127	0.45066	-8.29506
0.52734	-8.74634	0.45268	-8.24756
0.52979	-8.69141	0.45468	-8.20451
0.53223	-8.63953	0.45669	-8.15928
0.53467	-8.58459	0.45869	-8.11276
0.53711	-8.53271	0.46069	-8.06749
0.53955	-8.47778	0.4627	-8.02325
0.54199	-8.4259	0.46466	-7.97746
0.54443	-8.37402	0.46667	-7.93351
0.54688	-8.32214	0.4687	-7.88729
0.54932	-8.27026	0.4707	-7.84496
0.55176	-8.21838	0.47266	-7.80469
0.5542	-8.16956	0.47468	-7.76181
0.55664	-8.11768	0.47668	-7.7218
0.55908	-8.06885	0.47866	-7.68261
0.56152	-8.01697	0.48065	-7.63962
0.56396	-7.96509	0.48265	-7.5965
0.56641	-7.91626	0.48467	-7.55718
0.56885	-7.86743	0.48667	-7.51437
0.57129	-7.8186	0.48865	-7.47138
0.57373	-7.76978	0.49068	-7.43355
0.57617	-7.72095	0.49269	-7.3932
0.57861	-7.67212	0.49468	-7.35159
0.58105	-7.62024	0.49669	-7.31386
0.5835	-7.57141	0.49869	-7.27312
0.58594	-7.52258	0.50065	-7.2337
0.58838	-7.47375	0.50267	-7.19497
0.59082	-7.42493	0.50469	-7.1582
0.59326	-7.3761	0.50668	-7.12075
0.5957	-7.33032	0.5087	-7.0797
0.59814	-7.28455	0.51065	-7.04158
0.60059	-7.23572	0.51266	-7.0036
0.60303	-7.18994	0.51466	-6.9647
0.60547	-7.14417	0.51667	-6.92623
0.60791	-7.09839	0.51869	-6.88609
0.61035	-7.05566	0.52067	-6.8472
0.61279	-7.00989	0.52263	-6.80682
0.61523	-6.96411	0.52469	-6.77385
0.61768	-6.92139	0.52666	-6.7328
0.62012	-6.87561	0.52867	-6.6939
0.62256	-6.82983	0.53066	-6.65668
0.625	-6.78406	0.53268	-6.61811
0.62744	-6.74133	0.53465	-6.58142
0.62988	-6.69861	0.53666	-6.54444
0.63232	-6.65588	0.53863	-6.5033
0.63477	-6.61316	0.54064	-6.46682
0.63721	-6.57043	0.54263	-6.43052
0.63965	-6.52771	0.54465	-6.39331
0.64209	-6.48499	0.54669	-6.3552
0.64453	-6.43921	0.5487	-6.31951
0.64697	-6.39648	0.55064	-6.28335
0.64941	-6.35376	0.55269	-6.24842
0.65186	-6.30798	0.55469	-6.20824
0.6543	-6.26831	0.55664	-6.17604
0.65674	-6.22559	0.55868	-6.13998
0.65918	-6.18591	0.56067	-6.10482
0.66162	-6.14319	0.56264	-6.0738
0.66406	-6.10046	0.56463	-6.03645
0.6665	-6.05774	0.56667	-6.00449
0.66895	-6.01501	0.56864	-5.97127
0.67139	-5.97534	0.57066	-5.92971
0.67383	-5.93567	0.57266	-5.89675
0.67627	-5.89294	0.57466	-5.86103
0.67871	-5.85022	0.57662	-5.82746
0.68115	-5.81055	0.57863	-5.79313
0.68359	-5.76782	0.58067	-5.76074
0.68604	-5.72815	0.58264	-5.72837
0.68848	-5.68542	0.58465	-5.69314
0.69092	-5.64575	0.58666	-5.65758
0.69336	-5.60303	0.58867	-5.62681
0.6958	-5.56335	0.59065	-5.59121
0.69824	-5.52368	0.59266	-5.55695
0.70068	-5.48401	0.59461	-5.52759
0.70313	-5.44434	0.59664	-5.48871
0.70557	-5.40466	0.59862	-5.45589
0.70801	-5.36194	0.60063	-5.42338
0.71045	-5.32227	0.60264	-5.3873
0.71289	-5.28259	0.60469	-5.35486
0.71533	-5.23987	0.60666	-5.32318
0.71777	-5.2002	0.60865	-5.29166
0.72021	-5.16052	0.61063	-5.25752
0.72266	-5.12085	0.61266	-5.22569
0.7251	-5.08118	0.61465	-5.19378
0.72754	-5.0415	0.61665	-5.16341
0.72998	-5.00183	0.61865	-5.13103
0.73242	-4.96216	0.62065	-5.09955
0.73486	-4.91943	0.62262	-5.0661
0.7373	-4.88281	0.62466	-5.03405
0.73975	-4.84314	0.62666	-5.00331
0.74219	-4.80347	0.6286	-4.97217
0.74463	-4.76379	0.63065	-4.94141
0.74707	-4.72412	0.63258	-4.91081
0.74951	-4.68445	0.63465	-4.87964
0.75195	-4.64172	0.63665	-4.85367
0.75439	-4.6051	0.63864	-4.82254
0.75684	-4.56238	0.64063	-4.7929
0.75928	-4.52271	0.64263	-4.76161
0.76172	-4.48608	0.64462	-4.72959
0.76416	-4.44336	0.64667	-4.69849
0.7666	-4.40491	0.64865	-4.66895
0.76904	-4.36615	0.65064	-4.63644
0.77148	-4.32434	0.65266	-4.60745
0.77393	-4.28772	0.65464	-4.57564
0.77637	-4.24805	0.65663	-4.54715
0.77881	-4.20929	0.65859	-4.51741
0.78125	-4.16992	0.66061	-4.48627
0.78369	-4.13025	0.66263	-4.45571
0.78613	-4.09363	0.66463	-4.42607
0.78857	-4.05457	0.66663	-4.39714
0.79102	-4.01672	0.66864	-4.36939
0.79346	-3.97827	0.67061	-4.33894
0.7959	-3.93982	0.67264	-4.30705
0.79834	-3.90076	0.67465	-4.27847
0.80078	-3.86169	0.67663	-4.24774
0.80322	-3.82416	0.67861	-4.22062
0.80566	-3.78571	0.68062	-4.19181
0.80811	-3.74786	0.6826	-4.1622
0.81055	-3.70941	0.68462	-4.13536
0.81299	-3.67065	0.68657	-4.10508
0.81543	-3.63037	0.68862	-4.0747
0.81787	-3.59161	0.69065	-4.04769
0.82031	-3.55377	0.69263	-4.0174
0.82275	-3.51532	0.69461	-3.98916
0.8252	-3.47717	0.69663	-3.96003
0.82764	-3.43903	0.69862	-3.92966
0.83008	-3.4024	0.70059	-3.90285
0.83252	-3.36365	0.70258	-3.87217
0.83496	-3.32611	0.70458	-3.83993
0.8374	-3.28949	0.70665	-3.81283
0.83984	-3.25165	0.70861	-3.78402
0.84229	-3.21411	0.71061	-3.75757
0.84473	-3.17719	0.7126	-3.72825
0.84717	-3.13934	0.71459	-3.69722
0.84961	-3.1012	0.71655	-3.66901
0.85205	-3.06366	0.71858	-3.63918
0.85449	-3.02643	0.7206	-3.61252
0.85693	-2.98889	0.72259	-3.58223
0.85938	-2.95197	0.72461	-3.55092
0.86182	-2.91565	0.72662	-3.52348
0.86426	-2.87964	0.72858	-3.49488
0.8667	-2.84393	0.7306	-3.46353
0.86914	-2.8067	0.73257	-3.43807
0.87158	-2.77069	0.73462	-3.40745
0.87402	-2.7359	0.73655	-3.38092
0.87646	-2.69958	0.73854	-3.35206
0.87891	-2.66327	0.74057	-3.32226
0.88135	-2.62787	0.74259	-3.29291
0.88379	-2.59216	0.7446	-3.26219
0.88623	-2.55737	0.74654	-3.2346
0.88867	-2.52228	0.74855	-3.20685
0.89111	-2.4884	0.75056	-3.17449
0.89355	-2.45331	0.75254	-3.14657
0.896	-2.41882	0.7545	-3.11851
0.89844	-2.38525	0.75655	-3.08767
0.90088	-2.35229	0.75855	-3.05693
0.90332	-2.31964	0.76052	-3.02864
0.90576	-2.28668	0.76259	-2.99691
0.9082	-2.25464	0.76455	-2.96779
0.91064	-2.2226	0.76658	-2.9386
0.91309	-2.19055	0.76855	-2.90993
0.91553	-2.15881	0.77062	-2.87661
0.91797	-2.12677	0.77257	-2.84863
0.92041	-2.09595	0.77459	-2.81486
0.92285	-2.06665	0.77655	-2.78571
0.92529	-2.03766	0.77858	-2.75267
0.92773	-2.00806	0.78055	-2.72353
0.93018	-1.97937	0.78259	-2.69087
0.93262	-1.95068	0.78457	-2.65868
0.93506	-1.92139	0.78659	-2.62662
0.9375	-1.89301	0.78857	-2.59459
0.93994	-1.86615	0.79056	-2.56169
0.94238	-1.8399	0.79256	-2.52759
0.94482	-1.81396	0.79455	-2.49364
0.94727	-1.78864	0.79654	-2.46128
0.94971	-1.76331	0.79856	-2.42885
0.95215	-1.73767	0.80052	-2.39553
0.95459	-1.71204	0.80256	-2.36003
0.95703	-1.68671	0.80456	-2.32243
0.95947	-1.6629	0.80651	-2.28878
0.96191	-1.63879	0.80852	-2.25483
0.96436	-1.61591	0.81053	-2.21805
0.9668	-1.59332	0.81253	-2.18004
0.96924	-1.57135	0.81454	-2.14308
0.97168	-1.54938	0.8165	-2.1068
0.97412	-1.5271	0.81854	-2.06956
0.97656	-1.50482	0.82053	-2.03021
0.979	-1.48315	0.8225	-1.99202
0.98145	-1.46149	0.82454	-1.95263
0.98389	-1.44012	0.82656	-1.90909
0.98633	-1.41815	0.82855	-1.8717
0.98877	-1.39709	0.83057	-1.82981
0.99121	-1.37604	0.83255	-1.78951
0.99365	-1.35437	0.83452	-1.74762
0.99609	-1.33362	0.83656	-1.70511
0.99854	-1.31287	0.83853	-1.66187
1.00098	-1.29181	0.84055	-1.61707
1.00342	-1.27075	0.84252	-1.57093
1.00586	-1.25031	0.84456	-1.52652
1.0083	-1.22925	0.84653	-1.48026
1.01074	-1.20911	0.84854	-1.43239
1.01318	-1.18896	0.85049	-1.3851
1.01563	-1.16882	0.85252	-1.33449
1.01807	-1.14899	0.85452	-1.28669
1.02051	-1.12915	0.8565	-1.23466
1.02295	-1.1084	0.85852	-1.18381
1.02539	-1.08765	0.8605	-1.13281
1.02783	-1.06659	0.86256	-1.07779
1.03027	-1.04614	0.86455	-1.02477
1.03271	-1.02661	0.86649	-0.97029
1.03516	-1.00647	0.86851	-0.91381
1.0376	-0.98633	0.87052	-0.85798
1.04004	-0.96619	0.87256	-0.80035
1.04248	-0.94482	0.87447	-0.7408
1.04492	-0.92316	0.87652	-0.68053
1.04736	-0.90302	0.87852	-0.61666
1.0498	-0.88531	0.88051	-0.55202
1.05225	-0.86578	0.88256	-0.4885
1.05469	-0.84625	0.88452	-0.42657
1.05713	-0.8255	0.88651	-0.36149
1.05957	-0.80444	0.88853	-0.29318
1.06201	-0.78247	0.8905	-0.22572
1.06445	-0.76141	0.89254	-0.15701
1.06689	-0.74158	0.89451	-0.08633
1.06934	-0.72113	0.89648	-0.01381
1.07178	-0.70129	0.89846	0.05841
1.07422	-0.68176	0.90056	0.13349
1.07666	-0.66101	0.90252	0.21089
1.0791	-0.64117	0.90453	0.29148
1.08154	-0.62134	0.90649	0.37252
1.08398	-0.60181	0.90851	0.45237
1.08643	-0.58075	0.91049	0.5387
1.08887	-0.5603	0.91245	0.62157
1.09131	-0.53894	0.91446	0.70643
1.09375	-0.51819	0.91646	0.79589
1.09619	-0.49835	0.91844	0.89036
1.09863	-0.47729	0.92048	0.98954
1.10107	-0.45685	0.92247	1.0814
1.10352	-0.43671	0.92447	1.1764
1.10596	-0.41473	0.92648	1.2767
1.1084	-0.39459	0.92848	1.38238
1.11084	-0.37354	0.93051	1.48302
1.11328	-0.35278	0.93253	1.58761
1.11572	-0.33112	0.9345	1.69474
1.11816	-0.30945	0.93646	1.80279
1.12061	-0.29053	0.93851	1.91225
1.12305	-0.26977	0.94051	2.02079
1.12549	-0.25024	0.94249	2.13356
1.12793	-0.2301	0.94454	2.24746
1.13037	-0.21149	0.94649	2.36309
1.13281	-0.19257	0.94849	2.4793
1.13525	-0.17334	0.95048	2.59467
1.1377	-0.1535	0.95245	2.7117
1.14014	-0.13428	0.95448	2.83167
1.14258	-0.11627	0.95649	2.94542
1.14502	-0.09686	0.95848	3.05975
1.14746	-0.07706	0.96049	3.1754
1.1499	-0.05768	0.96248	3.28994
1.15234	-0.03781	0.96445	3.4053
1.15479	-0.01923	0.96645	3.51438
1.15723	-0.000549316	0.96846	3.62675
1.15967	0.01697	0.97048	3.73194
1.16211	0.0354	0.97248	3.83712
1.16455	0.05426	0.97447	3.94217
1.16699	0.07437	0.9765	4.04047
1.16943	0.09598	0.97846	4.1414
1.17188	0.11377	0.98054	4.24042
1.17432	0.13211	0.98246	4.33261
1.17676	0.15018	0.98451	4.42639
1.1792	0.16611	0.98649	4.51486
1.18164	0.18308	0.98846	4.60103
1.18408	0.19989	0.99045	4.68613
1.18652	0.21747	0.99246	4.76801
1.18896	0.23453	0.99446	4.84995
1.19141	0.25171	0.99647	4.92578
1.19385	0.26965	0.99845	5.00134
1.19629	0.28677	1.00046	5.07487
1.19873	0.30405	1.00244	5.14375
1.20117	0.3186	1.00446	5.21031
1.20361	0.33478	1.00641	5.27451
1.20605	0.35309	1.00843	5.33429
1.2085	0.37079	1.01046	5.39093
1.21094	0.38788	1.01244	5.44349
1.21338	0.40436	1.01445	5.49523
1.21582	0.42206	1.01643	5.54102
1.21826	0.43884	1.01844	5.58535
1.2207	0.45471	1.02045	5.62497
1.22314	0.47241	1.02243	5.6601
1.22559	0.48828	1.02447	5.69066
1.22803	0.50476	1.02636	5.71659
1.23047	0.52124	1.02839	5.74149
1.23291	0.5368	1.03044	5.76231
1.23535	0.55267	1.03242	5.77962
1.23779	0.56946	1.03447	5.78854
1.24023	0.58563	1.03637	5.7979
1.24268	0.6015	1.03841	5.8028
1.24512	0.61523	1.04046	5.80283
1.24756	0.63019	1.04243	5.80017
1.25	0.64545	1.0444	5.79449
1.25244	0.6604	1.04642	5.78652
1.25488	0.67596	1.04842	5.77524
1.25732	0.69031	1.05042	5.7615
1.25977	0.70526	1.05238	5.74338
1.26221	0.71991	1.05441	5.72547
1.26465	0.73425	1.05646	5.70376
1.26709	0.74921	1.05846	5.6839
1.26953	0.76325	1.06051	5.66005
1.27197	0.77728	1.06243	5.63297
1.27441	0.79132	1.06444	5.60649
1.27686	0.80566	1.06643	5.5797
1.2793	0.81848	1.06845	5.54957
1.28174	0.83313	1.07036	5.52108
1.28418	0.84686	1.07237	5.49229
1.28662	0.86151	1.07442	5.46127
1.28906	0.87677	1.07638	5.43104
1.2915	0.89142	1.07839	5.40358
1.29395	0.90607	1.08041	5.37105
1.29639	0.92041	1.08243	5.34683
1.29883	0.93384	1.0844	5.31775
1.30127	0.94635	1.08639	5.29092
1.30371	0.95917	1.08841	5.26162
1.30615	0.97351	1.09036	5.23484
1.30859	0.98785	1.09238	5.20782
1.31104	1.00189	1.09435	5.17986
1.31348	1.01624	1.09639	5.15743
1.31592	1.02875	1.09838	5.1326
1.31836	1.04095	1.10043	5.10643
1.3208	1.05316	1.10244	5.08426
1.32324	1.06659	1.10438	5.06245
1.32568	1.08063	1.10636	5.04025
1.32813	1.09497	1.10839	5.02006
1.33057	1.10809	1.1104	4.99958
1.33301	1.12122	1.11241	4.98161
1.33545	1.13373	1.11442	4.96455
1.33789	1.14624	1.11642	4.94491
1.34033	1.15845	1.11841	4.92816
1.34277	1.17065	1.1204	4.91028
1.34521	1.18256	1.12237	4.89408
1.34766	1.19476	1.1244	4.88009
1.3501	1.20758	1.12636	4.86344
1.35254	1.21948	1.12838	4.84893
1.35498	1.23138	1.13036	4.83476
1.35742	1.24359	1.13233	4.82091
1.35986	1.2561	1.13439	4.81293
1.3623	1.26862	1.13642	4.79935
1.36475	1.28082	1.1384	4.78875
1.36719	1.29333	1.14041	4.77835
1.36963	1.30585	1.14242	4.76863
1.37207	1.31866	1.14439	4.75868
1.37451	1.33087	1.14635	4.74978
1.37695	1.34338	1.14841	4.74074
1.37939	1.35559	1.15034	4.73253
1.38184	1.36841	1.15236	4.72522
1.38428	1.38062	1.15436	4.71949
1.38672	1.39252	1.15639	4.71271
1.38916	1.40411	1.1584	4.70511
1.3916	1.41632	1.16039	4.69975
1.39404	1.42853	1.16237	4.69383
1.39648	1.44012	1.16432	4.68845
1.39893	1.45172	1.1664	4.68372
1.40137	1.46332	1.16837	4.67725
1.40381	1.47491	1.17037	4.6712
1.40625	1.48621	1.1724	4.6684
1.40869	1.49719	1.17434	4.6631
1.41113	1.50787	1.17641	4.6591
1.41357	1.51825	1.17839	4.65568
1.41602	1.52924	1.18034	4.65244
1.41846	1.53931	1.18238	4.64849
1.4209	1.54968	1.18437	4.64731
1.42334	1.56189	1.1864	4.64565
1.42578	1.57318	1.18836	4.64191
1.42822	1.58478	1.19038	4.63907
1.43066	1.59729	1.1924	4.63796
1.43311	1.60858	1.19439	4.63509
1.43555	1.61926	1.1964	4.63201
1.43799	1.62994	1.19839	4.6309
1.44043	1.64124	1.20035	4.6279
1.44287	1.65222	1.20235	4.62512
1.44531	1.66229	1.20435	4.6245
1.44775	1.67297	1.20632	4.6222
1.4502	1.68457	1.20836	4.62015
1.45264	1.69586	1.21036	4.61788
1.45508	1.70685	1.21237	4.61769
1.45752	1.71722	1.21436	4.61557
1.45996	1.72729	1.21635	4.6135
1.4624	1.73737	1.21838	4.61135
1.46484	1.74744	1.22034	4.60991
1.46729	1.7572	1.2223	4.60703
1.46973	1.76727	1.22433	4.60494
1.47217	1.77673	1.22636	4.60473
1.47461	1.7868	1.22834	4.60039
1.47705	1.79688	1.23036	4.59895
1.47949	1.80664	1.23231	4.59679
1.48193	1.8161	1.23436	4.59517
1.48438	1.82617	1.23639	4.59579
1.48682	1.83624	1.23837	4.5926
1.48926	1.8457	1.24039	4.58944
1.4917	1.85486	1.24236	4.58737
1.49414	1.86401	1.24437	4.58396
1.49658	1.87317	1.24634	4.58215
1.49902	1.88263	1.24835	4.57828
1.50146	1.89178	1.25037	4.57635
1.50391	1.90033	1.25236	4.57373
1.50635	1.90979	1.25438	4.56977
1.50879	1.91895	1.25639	4.56644
1.51123	1.92871	1.25836	4.56351
1.51367	1.93817	1.26039	4.5617
1.51611	1.94794	1.26236	4.55883
1.51855	1.95801	1.26435	4.55557
1.521	1.96899	1.26634	4.55293
1.52344	1.97845	1.26834	4.54905
1.52588	1.98761	1.27035	4.5467
1.52832	1.99707	1.27237	4.54331
1.53076	2.00562	1.27432	4.53933
1.5332	2.01324	1.27636	4.53555
1.53564	2.02179	1.27834	4.53228
1.53809	2.03094	1.28034	4.52837
1.54053	2.04071	1.28234	4.52461
1.54297	2.05048	1.28433	4.52149
1.54541	2.06055	1.28632	4.52031
1.54785	2.07031	1.28837	4.51651
1.55029	2.07886	1.29038	4.51422
1.55273	2.0874	1.29238	4.50921
1.55518	2.09503	1.29438	4.50477
1.55762	2.10266	1.29635	4.50141
1.56006	2.11212	1.29835	4.49743
1.5625	2.12128	1.30035	4.49431
1.56494	2.13074	1.30232	4.49099
1.56738	2.13959	1.30434	4.48646
1.56982	2.14966	1.30633	4.48289
1.57227	2.15881	1.30836	4.47849
1.57471	2.16888	1.31033	4.47561
1.57715	2.17712	1.31237	4.4739
1.57959	2.18658	1.31434	4.46982
1.58203	2.19604	1.3164	4.46816
1.58447	2.2049	1.31836	4.46431
1.58691	2.21375	1.32033	4.46257
1.58936	2.22229	1.32238	4.45949
1.5918	2.23022	1.32432	4.45512
1.59424	2.23877	1.32632	4.45625
1.59668	2.24792	1.32833	4.45357
1.59912	2.25677	1.33041	4.45143
1.60156	2.26654	1.33236	4.44873
1.604	2.27661	1.33435	4.44678
1.60645	2.28638	1.33632	4.4453
1.60889	2.29645	1.33835	4.44579
1.61133	2.30652	1.34037	4.44429
1.61377	2.31598	1.34237	4.44361
1.61621	2.32422	1.34433	4.44173
1.61865	2.33307	1.34634	4.43938
1.62109	2.34131	1.34833	4.43902
1.62354	2.35077	1.35031	4.43605
1.62598	2.35931	1.3523	4.43529
1.62842	2.36877	1.35436	4.43651
1.63086	2.37793	1.35632	4.43559
1.6333	2.38708	1.35838	4.43567
1.63574	2.39685	1.36036	4.43343
1.63818	2.40662	1.3623	4.43291
1.64063	2.41669	1.36431	4.43525
1.64307	2.42706	1.36634	4.43587
1.64551	2.43683	1.36837	4.43562
1.64795	2.4469	1.3704	4.43753
1.65039	2.45728	1.37235	4.43655
1.65283	2.46704	1.37436	4.43704
1.65527	2.4765	1.37635	4.43574
1.65771	2.48688	1.37834	4.43821
1.66016	2.49603	1.38037	4.43922
1.6626	2.50641	1.38231	4.44088
1.66504	2.51556	1.38434	4.4422
1.66748	2.52502	1.38636	4.44248
1.66992	2.53479	1.38835	4.44439
1.67236	2.54456	1.39034	4.44814
1.6748	2.55524	1.39233	4.45071
1.67725	2.5647	1.39434	4.45211
1.67969	2.57599	1.39632	4.45401
1.68213	2.58575	1.39833	4.45741
1.68457	2.59613	1.40038	4.45895
1.68701	2.60498	1.40232	4.46125
1.68945	2.61475	1.40432	4.46371
1.69189	2.6236	1.40633	4.46689
1.69434	2.63245	1.40839	4.47031
1.69678	2.64374	1.41035	4.4717
1.69922	2.65472	1.41235	4.47652
1.70166	2.6651	1.41432	4.47846
1.7041	2.67487	1.41631	4.4821
1.70654	2.68341	1.41832	4.48652
1.70898	2.69226	1.42036	4.48766
1.71143	2.70264	1.42235	4.49212
1.71387	2.71332	1.42433	4.49555
1.71631	2.72461	1.42635	4.49989
1.71875	2.73621	1.42829	4.50268
1.72119	2.74567	1.43034	4.50536
1.72363	2.75391	1.43236	4.51098
1.72607	2.76306	1.43431	4.51449
1.72852	2.77405	1.43631	4.51856
1.73096	2.78442	1.43832	4.52131
1.7334	2.79663	1.44032	4.52952
1.73584	2.80609	1.44234	4.53197
1.73828	2.81616	1.44432	4.53726
1.74072	2.82562	1.44633	4.54078
1.74316	2.83417	1.44837	4.54641
1.74561	2.84302	1.45035	4.55005
1.74805	2.85309	1.45235	4.5543
1.75049	2.86285	1.45436	4.55849
1.75293	2.87323	1.45636	4.56351
1.75537	2.8833	1.45831	4.56731
1.75781	2.89368	1.46032	4.57103
1.76025	2.90405	1.46234	4.57466
1.7627	2.91412	1.46432	4.57918
1.76514	2.92419	1.4664	4.585
1.76758	2.93488	1.46834	4.58771
1.77002	2.94525	1.47032	4.59187
1.77246	2.95593	1.47231	4.59495
1.7749	2.96631	1.47433	4.59849
1.77734	2.97668	1.47633	4.60328
1.77979	2.98706	1.47833	4.60749
1.78223	2.99744	1.48031	4.61209
1.78467	3.00781	1.4823	4.61678
1.78711	3.02063	1.48432	4.61904
1.78955	3.0307	1.48637	4.62363
1.79199	3.04077	1.48834	4.62757
1.79443	3.05145	1.49033	4.63263
1.79688	3.06244	1.49234	4.63754
1.79932	3.07281	1.49435	4.64229
1.80176	3.0838	1.49635	4.64519
1.8042	3.09479	1.49833	4.64972
1.80664	3.10608	1.50032	4.65481
1.80908	3.11707	1.50234	4.6592
1.81152	3.12836	1.50433	4.66291
1.81396	3.13965	1.50629	4.66686
1.81641	3.15033	1.50834	4.67106
1.81885	3.16071	1.51031	4.67552
1.82129	3.17139	1.5123	4.67862
1.82373	3.18085	1.5143	4.68384
1.82617	3.19183	1.51632	4.68745
1.82861	3.20282	1.51833	4.69143
1.83105	3.21472	1.52031	4.6961
1.8335	3.22632	1.52231	4.69882
1.83594	3.237	1.5243	4.70435
1.83838	3.24799	1.5263	4.70743
1.84082	3.25836	1.52827	4.71077
1.84326	3.26935	1.53029	4.71553
1.8457	3.28033	1.53233	4.71914
1.84814	3.29071	1.53432	4.72354
1.85059	3.30139	1.53627	4.72591
1.85303	3.31238	1.53832	4.72942
1.85547	3.32367	1.54035	4.73403
1.85791	3.33405	1.54231	4.73828
1.86035	3.34595	1.54433	4.7415
1.86279	3.35693	1.54632	4.74385
1.86523	3.36853	1.54833	4.74687
1.86768	3.3786	1.55034	4.75152
1.87012	3.38928	1.55232	4.75389
1.87256	3.40027	1.55432	4.75649
1.875	3.41064	1.5563	4.7598
1.87744	3.42163	1.5583	4.76319
1.87988	3.43323	1.5603	4.76572
1.88232	3.4436	1.56231	4.7691
1.88477	3.45459	1.56424	4.77281
1.88721	3.46649	1.56633	4.77616
1.88965	3.47717	1.56835	4.77901
1.89209	3.48877	1.57029	4.78196
1.89453	3.49945	1.57232	4.78637
1.89697	3.51105	1.57427	4.78741
1.89941	3.52173	1.57629	4.79124
1.90186	3.5321	1.57828	4.79461
1.9043	3.5434	1.58024	4.7966
1.90674	3.55469	1.58229	4.79953
1.90918	3.56506	1.58431	4.80193
1.91162	3.57635	1.58631	4.80412
1.91406	3.58734	1.58829	4.80811
1.9165	3.59802	1.59021	4.8104
1.91895	3.60901	1.59225	4.8121
1.92139	3.6203	1.59428	4.81874
1.92383	3.63129	1.59631	4.8202
1.92627	3.64166	1.59826	4.82364
1.92871	3.65204	1.60026	4.82617
1.93115	3.66119	1.60229	4.82796
1.93359	3.67096	1.60428	4.83158
1.93604	3.67981	1.60631	4.8331
1.93848	3.68988	1.60827	4.83568
1.94092	3.69965	1.61025	4.83863
1.94336	3.71033	1.61228	4.84024
1.9458	3.7204	1.61433	4.84376
1.94824	3.73016	1.61631	4.84511
1.95068	3.73962	1.61826	4.84613
1.95313	3.74969	1.62024	4.84883
1.95557	3.75793	1.62221	4.85201
1.95801	3.7677	1.62428	4.85449
1.96045	3.77533	1.62626	4.85727
1.96289	3.78357	1.6282	4.85871
1.96533	3.79211	1.63024	4.86115
1.96777	3.80096	1.63223	4.86208
1.97021	3.80981	1.63426	4.86576
1.97266	3.81958	1.63624	4.86846
1.9751	3.8269	1.63823	4.87013
1.97754	3.83606	1.64022	4.87172
1.97998	3.84308	1.64222	4.87549
1.98242	3.85193	1.64424	4.87691
1.98486	3.85925	1.64624	4.88067
1.9873	3.86658	1.64828	4.883
1.98975	3.87482	1.65024	4.88373
1.99219	3.88214	1.65224	4.88679
1.99463	3.88977	1.65426	4.88903
1.99707	3.89679	1.65624	4.89143
1.99951	3.90533	1.65822	4.89405
2.00195	3.91205	1.66023	4.89698
2.00439	3.91937	1.66231	4.90018
2.00684	3.92609	1.66421	4.9026
2.00928	3.9328	1.66631	4.90558
2.01172	3.93982	1.66833	4.90856
2.01416	3.94714	1.67027	4.91057
2.0166	3.95233	1.67224	4.91351
2.01904	3.95935	1.67426	4.91757
2.02148	3.96667	1.67624	4.9204
2.02393	3.97156	1.67825	4.92415
2.02637	3.97736	1.68024	4.92687
2.02881	3.98315	1.68224	4.93014
2.03125	3.98865	1.68426	4.93398
2.03369	3.99323	1.68623	4.9382
2.03613	3.99811	1.68826	4.94165
2.03857	4.0036	1.6902	4.94639
2.04102	4.00818	1.69229	4.95041
2.04346	4.01337	1.69423	4.95456
2.0459	4.01764	1.69627	4.96053
2.04834	4.02283	1.69824	4.96447
2.05078	4.02863	1.70026	4.97048
2.05322	4.03198	1.70225	4.97323
2.05566	4.03595	1.70424	4.97758
2.05811	4.039	1.70625	4.98124
2.06055	4.04175	1.70825	4.9863
2.06299	4.04572	1.71022	4.99075
2.06543	4.0506	1.71224	4.99527
2.06787	4.05396	1.71427	5.00128
2.07031	4.05792	1.71627	5.0062
2.07275	4.06067	1.71826	5.0099
2.0752	4.06281	1.72026	5.01592
2.07764	4.06525	1.72228	5.02273
2.08008	4.06799	1.72427	5.02862
2.08252	4.06952	1.72626	5.0337
2.08496	4.07104	1.72829	5.03957
2.0874	4.07257	1.73029	5.04445
2.08984	4.0744	1.73232	5.05008
2.09229	4.07593	1.73429	5.05391
2.09473	4.07745	1.73627	5.06011
2.09717	4.07867	1.7383	5.06674
2.09961	4.07898	1.74028	5.07186
2.10205	4.0802	1.74227	5.07932
2.10449	4.07959	1.74429	5.08356
2.10693	4.0802	1.74631	5.09066
2.10938	4.0802	1.74832	5.09746
2.11182	4.0799	1.75025	5.10324
2.11426	4.07959	1.75229	5.10904
2.1167	4.07928	1.75432	5.11588
2.11914	4.07837	1.7563	5.12146
2.12158	4.07745	1.7583	5.12897
2.12402	4.07654	1.7603	5.13539
2.12646	4.07532	1.7623	5.14209
2.12891	4.0744	1.76426	5.14993
2.13135	4.07166	1.7663	5.15666
2.13379	4.06982	1.76825	5.16286
2.13623	4.06769	1.77029	5.16966
2.13867	4.06647	1.77228	5.17681
2.14111	4.06372	1.77429	5.18396
2.14355	4.06189	1.77628	5.191
2.146	4.05945	1.77827	5.19799
2.14844	4.05731	1.78029	5.20482
2.15088	4.05579	1.78234	5.21202
2.15332	4.05273	1.7843	5.21887
2.15576	4.04877	1.78627	5.22702
2.1582	4.04419	1.78835	5.23379
2.16064	4.03992	1.79026	5.24236
2.16309	4.03625	1.79228	5.24948
2.16553	4.0332	1.79429	5.25789
2.16797	4.02954	1.79623	5.26476
2.17041	4.02557	1.7983	5.27295
2.17285	4.021	1.8003	5.2806
2.17529	4.01642	1.80231	5.28844
2.17773	4.01093	1.80427	5.29384
2.18018	4.00635	1.80632	5.30252
2.18262	4.00055	1.80829	5.30962
2.18506	3.99536	1.81029	5.3156
2.1875	3.99048	1.81227	5.32461
2.18994	3.98499	1.81426	5.3316
2.19238	3.9798	1.81626	5.33861
2.19482	3.97461	1.81826	5.34486
2.19727	3.96851	1.82027	5.35187
2.19971	3.96271	1.82224	5.35857
2.20215	3.95569	1.82417	5.36435
2.20459	3.94989	1.82627	5.37328
2.20703	3.94287	1.82822	5.37986
2.20947	3.93616	1.83025	5.38611
2.21191	3.92944	1.83227	5.39392
2.21436	3.92242	1.83423	5.39978
2.2168	3.91663	1.83621	5.40605
2.21924	3.909	1.83819	5.41405
2.22168	3.90198	1.84023	5.42124
2.22412	3.89404	1.84224	5.42766
2.22656	3.88702	1.84419	5.43485
2.229	3.87939	1.84622	5.44195
2.23145	3.87299	1.84823	5.4489
2.23389	3.86505	1.85026	5.45781
2.23633	3.85773	1.85224	5.46425
2.23877	3.8501	1.85425	5.4718
2.24121	3.84186	1.85626	5.47841
2.24365	3.83453	1.85822	5.4854
2.24609	3.82721	1.86023	5.49164
2.24854	3.81989	1.8623	5.49758
2.25098	3.81287	1.86427	5.50406
2.25342	3.80585	1.86625	5.51063
2.25586	3.79852	1.86825	5.51705
2.2583	3.79059	1.87026	5.52246
2.26074	3.78296	1.87222	5.5289
2.26318	3.77502	1.87425	5.53522
2.26563	3.76587	1.87626	5.54168
2.26807	3.75854	1.87827	5.54676
2.27051	3.75183	1.88026	5.55259
2.27295	3.74451	1.88226	5.55903
2.27539	3.73627	1.88425	5.56411
2.27783	3.72711	1.88625	5.569
2.28027	3.71796	1.88823	5.57294
2.28271	3.71033	1.89023	5.57859
2.28516	3.703	1.89222	5.58281
2.2876	3.69476	1.89421	5.5877
2.29004	3.68744	1.89621	5.59384
2.29248	3.68073	1.89825	5.59925
2.29492	3.67249	1.90017	5.60489
2.29736	3.66425	1.9023	5.61207
2.2998	3.65601	1.90425	5.61629
2.30225	3.64777	1.90624	5.62133
2.30469	3.64105	1.90823	5.62676
2.30713	3.63312	1.91016	5.63148
2.30957	3.62518	1.91219	5.63635
2.31201	3.61755	1.91423	5.64154
2.31445	3.61084	1.91621	5.6453
2.31689	3.60291	1.91824	5.65038
2.31934	3.59528	1.92025	5.65424
2.32178	3.58826	1.92223	5.65917
2.32422	3.58093	1.9243	5.66362
2.32666	3.5733	1.9262	5.66739
2.3291	3.56506	1.9282	5.67181
2.33154	3.55804	1.93025	5.67594
2.33398	3.55042	1.93224	5.67855
2.33643	3.54218	1.93421	5.68238
2.33887	3.53455	1.93621	5.68453
2.34131	3.52722	1.93822	5.68722
2.34375	3.51837	1.94025	5.68933
2.34619	3.51074	1.9422	5.69216
2.34863	3.50403	1.94422	5.69382
2.35107	3.49701	1.94622	5.69645
2.35352	3.4906	1.94824	5.6986
2.35596	3.48419	1.95021	5.70137
2.3584	3.47687	1.95214	5.70331
2.36084	3.46924	1.95424	5.70523
2.36328	3.46191	1.95625	5.70691
2.36572	3.45306	1.95823	5.70831
2.36816	3.44635	1.96022	5.70866
2.37061	3.43964	1.96223	5.71066
2.37305	3.43353	1.96421	5.7113
2.37549	3.42682	1.96624	5.71182
2.37793	3.41827	1.96822	5.71331
2.38037	3.41064	1.97019	5.71281
2.38281	3.4024	1.97222	5.71183
2.38525	3.396	1.97416	5.71153
2.3877	3.38867	1.97625	5.70999
2.39014	3.38226	1.97823	5.71065
2.39258	3.37555	1.98021	5.70784
2.39502	3.36853	1.9822	5.70669
2.39746	3.36121	1.98423	5.70511
2.3999	3.3551	1.9862	5.7029
2.40234	3.34839	1.98817	5.70139
2.40479	3.34045	1.99019	5.69799
2.40723	3.33435	1.99215	5.69679
2.40967	3.32733	1.99418	5.69363
2.41211	3.32031	1.99623	5.68998
2.41455	3.3139	1.99822	5.68717
2.41699	3.30688	2.00023	5.68193
2.41943	3.30109	2.00216	5.67887
2.42188	3.29529	2.00424	5.67756
2.42432	3.28888	2.00625	5.67322
2.42676	3.284	2.00818	5.66875
2.4292	3.27728	2.01023	5.66523
2.43164	3.27209	2.01221	5.65978
2.43408	3.26508	2.01421	5.6561
2.43652	3.25714	2.01623	5.64977
2.43896	3.25195	2.01822	5.64612
2.44141	3.24615	2.02022	5.64144
2.44385	3.24097	2.0222	5.63568
2.44629	3.23578	2.02419	5.63076
2.44873	3.23029	2.02618	5.62591
2.45117	3.22449	2.02816	5.61997
2.45361	3.21777	2.03015	5.61417
2.45605	3.21259	2.03217	5.60931
2.4585	3.20679	2.03422	5.60429
2.46094	3.20221	2.0362	5.59842
2.46338	3.19824	2.03817	5.59269
2.46582	3.19244	2.04013	5.58607
2.46826	3.18756	2.0422	5.58055
2.4707	3.18207	2.04422	5.57368
2.47314	3.17596	2.0462	5.56765
2.47559	3.16986	2.04815	5.56044
2.47803	3.16467	2.05014	5.55323
2.48047	3.15979	2.05216	5.54614
2.48291	3.1546	2.05419	5.54064
2.48535	3.14941	2.05617	5.53324
2.48779	3.14484	2.05817	5.52762
2.49023	3.13995	2.0602	5.51954
2.49268	3.13507	2.06222	5.51279
2.49512	3.13049	2.06416	5.5055
2.49756	3.12592	2.06616	5.49922
2.5	3.12195	2.06815	5.4912
2.50244	3.11737	2.07015	5.48425
2.50488	3.1131	2.07215	5.47571
2.50732	3.10822	2.07419	5.46906
2.50977	3.10394	2.07618	5.46002
2.51221	3.09906	2.07815	5.45189
2.51465	3.09418	2.08014	5.44276
2.51709	3.08868	2.08215	5.43392
2.51953	3.08533	2.08416	5.42472
2.52197	3.08014	2.08617	5.41596
2.52441	3.07648	2.08813	5.40771
2.52686	3.0722	2.09015	5.39974
2.5293	3.06915	2.09214	5.38998
2.53174	3.06549	2.09417	5.38164
2.53418	3.06244	2.09616	5.37195
2.53662	3.05847	2.09814	5.36232
2.53906	3.0542	2.10015	5.35348
2.5415	3.04932	2.10213	5.34315
2.54395	3.04565	2.10413	5.33367
2.54639	3.04169	2.10615	5.32642
2.54883	3.03864	2.10816	5.31573
2.55127	3.03528	2.11019	5.30548
2.55371	3.03253	2.11218	5.29629
2.55615	3.02979	2.11418	5.28626
2.55859	3.02673	2.11611	5.27739
2.56104	3.02368	2.11817	5.26663
2.56348	3.02094	2.12016	5.25586
2.56592	3.01697	2.12214	5.24627
2.56836	3.01331	2.12413	5.23595
2.5708	3.00964	2.12615	5.22829
2.57324	3.00659	2.12817	5.21679
2.57568	3.00354	2.13012	5.2083
2.57813	3.00049	2.13214	5.19988
2.58057	2.99744	2.1342	5.18975
2.58301	2.995	2.13614	5.18056
2.58545	2.99194	2.13812	5.17151
2.58789	2.9895	2.14015	5.16037
2.59033	2.98615	2.14214	5.15144
2.59277	2.98401	2.14418	5.13997
2.59521	2.98035	2.14616	5.13153
2.59766	2.97852	2.14817	5.12391
2.6001	2.97577	2.15016	5.11417
2.60254	2.97333	2.15213	5.10271
2.60498	2.97058	2.15419	5.09395
2.60742	2.96844	2.15614	5.08301
2.60986	2.96692	2.15815	5.07295
2.6123	2.96448	2.16014	5.06276
2.61475	2.96173	2.16215	5.05365
2.61719	2.96082	2.16412	5.04499
2.61963	2.95868	2.16612	5.03529
2.62207	2.95624	2.1682	5.02571
2.62451	2.95441	2.1702	5.01566
2.62695	2.95258	2.17217	5.00601
2.62939	2.95166	2.17423	4.99656
2.63184	2.94891	2.17615	4.98723
2.63428	2.94708	2.17817	4.97807
2.63672	2.94525	2.18014	4.96757
2.63916	2.9425	2.18222	4.95831
2.6416	2.94037	2.18416	4.94938
2.64404	2.93823	2.18615	4.94089
2.64648	2.9361	2.18816	4.92967
2.64893	2.93457	2.19015	4.92184
2.65137	2.93304	2.19211	4.91261
2.65381	2.93213	2.19414	4.90357
2.65625	2.93182	2.19616	4.89554
2.65869	2.9303	2.19815	4.88714
2.66113	2.92816	2.20024	4.8779
2.66357	2.92633	2.20219	4.86934
2.66602	2.9248	2.20414	4.86006
2.66846	2.92328	2.20619	4.8521
2.6709	2.92267	2.20823	4.84496
2.67334	2.92175	2.21017	4.83683
2.67578	2.92145	2.21216	4.82631
2.67822	2.92084	2.21417	4.81813
2.68066	2.91992	2.21621	4.80915
2.68311	2.91992	2.21814	4.80137
2.68555	2.91901	2.22018	4.79178
2.68799	2.9187	2.22216	4.78395
2.69043	2.91809	2.22413	4.77501
2.69287	2.91809	2.22618	4.76578
2.69531	2.91779	2.22817	4.75751
2.69775	2.91718	2.23018	4.74885
2.7002	2.91687	2.23213	4.74073
2.70264	2.91565	2.23414	4.73361
2.70508	2.91565	2.23618	4.72452
2.70752	2.91534	2.23813	4.71717
2.70996	2.91473	2.24009	4.70981
2.7124	2.91504	2.24217	4.7024
2.71484	2.91504	2.24417	4.69422
2.71729	2.91504	2.24614	4.68667
2.71973	2.91473	2.24814	4.67961
2.72217	2.91382	2.25014	4.67097
2.72461	2.91412	2.25214	4.66345
2.72705	2.91382	2.25415	4.65515
2.72949	2.91321	2.25617	4.6463
2.73193	2.91351	2.25814	4.6397
2.73438	2.91351	2.26018	4.63299
2.73682	2.91351	2.26213	4.62511
2.73926	2.9129	2.26412	4.61779
2.7417	2.9129	2.26615	4.60993
2.74414	2.91351	2.26813	4.6038
2.74658	2.9126	2.27014	4.59557
2.74902	2.9126	2.27218	4.5882
2.75146	2.91321	2.27418	4.5812
2.75391	2.91473	2.27615	4.57519
2.75635	2.91504	2.27812	4.56745
2.75879	2.91626	2.28013	4.56166
2.76123	2.91718	2.28211	4.5539
2.76367	2.91748	2.28411	4.54654
2.76611	2.91748	2.28611	4.54044
2.76855	2.91809	2.28812	4.53544
2.771	2.91809	2.29013	4.52838
2.77344	2.91931	2.29214	4.52147
2.77588	2.92084	2.29413	4.51396
2.77832	2.92175	2.29616	4.50715
2.78076	2.92358	2.29809	4.50165
2.7832	2.92358	2.30014	4.4951
2.78564	2.9248	2.30211	4.48884
2.78809	2.92633	2.3041	4.48243
2.79053	2.92603	2.30615	4.47583
2.79297	2.92694	2.30812	4.46972
2.79541	2.92755	2.31011	4.46336
2.79785	2.92847	2.31213	4.45668
2.80029	2.92999	2.31413	4.45176
2.80273	2.92969	2.31608	4.44435
2.80518	2.93152	2.31815	4.43812
2.80762	2.93213	2.32016	4.4336
2.81006	2.93335	2.32211	4.42674
2.8125	2.93518	2.32413	4.42155
2.81494	2.9361	2.32612	4.41634
2.81738	2.93823	2.32813	4.41041
2.81982	2.93823	2.33013	4.40481
2.82227	2.93976	2.33211	4.39947
2.82471	2.94067	2.33411	4.3937
2.82715	2.94342	2.33611	4.38762
2.82959	2.94434	2.33812	4.38283
2.83203	2.94617	2.3401	4.37648
2.83447	2.94769	2.3421	4.37036
2.83691	2.94952	2.34412	4.36432
2.83936	2.95166	2.34611	4.3584
2.8418	2.95349	2.34812	4.3527
2.84424	2.95563	2.35012	4.34719
2.84668	2.95715	2.35206	4.34172
2.84912	2.9599	2.3541	4.33574
2.85156	2.96204	2.35609	4.33082
2.854	2.96417	2.35808	4.32515
2.85645	2.9657	2.36007	4.3193
2.85889	2.96783	2.36208	4.31523
2.86133	2.96875	2.3641	4.30889
2.86377	2.97028	2.3661	4.30419
2.86621	2.97241	2.36808	4.29867
2.86865	2.97455	2.37006	4.29275
2.87109	2.97729	2.37209	4.28725
2.87354	2.97943	2.37412	4.28128
2.87598	2.98187	2.37612	4.2764
2.87842	2.98462	2.37807	4.27081
2.88086	2.98706	2.38009	4.26469
2.8833	2.98889	2.38209	4.25978
2.88574	2.99042	2.38412	4.25484
2.88818	2.99347	2.38612	4.24887
2.89063	2.995	2.38812	4.2448
2.89307	2.99683	2.39013	4.23894
2.89551	2.99866	2.3921	4.23299
2.89795	3.00079	2.39408	4.22708
2.90039	3.00354	2.39606	4.22176
2.90283	3.00568	2.39809	4.21551
2.90527	3.00812	2.40011	4.2107
2.90771	3.01056	2.40205	4.20426
2.91016	3.01392	2.40405	4.1991
2.9126	3.01727	2.40614	4.19344
2.91504	3.01941	2.40808	4.18773
2.91748	3.02277	2.41008	4.1826
2.91992	3.02582	2.41209	4.17689
2.92236	3.02887	2.41414	4.1721
2.9248	3.03131	2.41608	4.16494
2.92725	3.03375	2.4181	4.1597
2.92969	3.0365	2.42014	4.15335
2.93213	3.03894	2.42209	4.14723
2.93457	3.04169	2.42406	4.14114
2.93701	3.04504	2.42613	4.13603
2.93945	3.04901	2.42813	4.12979
2.94189	3.05328	2.43016	4.12348
2.94434	3.05725	2.43211	4.11782
2.94678	3.06061	2.4341	4.11231
2.94922	3.06427	2.43612	4.10708
2.95166	3.06702	2.43804	4.10071
2.9541	3.06976	2.44009	4.09596
2.95654	3.07251	2.44208	4.09006
2.95898	3.07556	2.44408	4.08468
2.96143	3.07892	2.44613	4.07887
2.96387	3.0835	2.4481	4.07372
2.96631	3.08685	2.45008	4.06844
2.96875	3.09174	2.45209	4.06323
2.97119	3.09509	2.45411	4.05829
2.97363	3.09906	2.45611	4.05237
2.97607	3.10211	2.45809	4.04693
2.97852	3.10516	2.46004	4.04134
2.98096	3.10852	2.46205	4.03495
2.9834	3.11188	2.46411	4.03116
2.98584	3.11523	2.46611	4.02526
2.98828	3.1189	2.46813	4.01991
2.99072	3.12317	2.47006	4.01411
2.99316	3.12744	2.47209	4.00895
2.99561	3.13141	2.47409	4.00322
2.99805	3.13568	2.4761	3.99747
3.00049	3.14026	2.47808	3.99215
3.00293	3.14514	2.48009	3.98646
3.00537	3.1485	2.48205	3.98066
3.00781	3.15186	2.48406	3.97512
3.01025	3.15674	2.48611	3.96998
3.0127	3.16101	2.4881	3.96487
3.01514	3.16467	2.49006	3.95972
3.01758	3.16864	2.4921	3.95446
3.02002	3.17322	2.49407	3.94969
3.02246	3.17719	2.49609	3.94451
3.0249	3.18207	2.49808	3.93919
3.02734	3.18634	2.50008	3.93415
3.02979	3.19031	2.5021	3.9286
3.03223	3.19519	2.50409	3.92384
3.03467	3.19946	2.50609	3.91886
3.03711	3.20404	2.5081	3.91455
3.03955	3.20862	2.51008	3.90959
3.04199	3.21381	2.51205	3.90427
3.04443	3.21899	2.51406	3.90004
3.04688	3.22357	2.51608	3.89538
3.04932	3.22784	2.51809	3.89054
3.05176	3.23242	2.52005	3.88636
3.0542	3.23669	2.52211	3.88108
3.05664	3.24036	2.52411	3.87646
3.05908	3.24524	2.52604	3.87155
3.06152	3.2489	2.52808	3.86683
3.06396	3.25439	2.5301	3.86224
3.06641	3.25928	2.53205	3.85741
3.06885	3.26477	2.53408	3.85301
3.07129	3.26935	2.53606	3.84846
3.07373	3.27332	2.53808	3.84333
3.07617	3.2782	2.54009	3.83907
3.07861	3.28278	2.54212	3.83535
3.08105	3.28827	2.54408	3.83056
3.0835	3.29437	2.54611	3.82513
3.08594	3.30109	2.54809	3.82083
3.08838	3.30505	2.55007	3.81561
3.09082	3.31207	2.55212	3.81068
3.09326	3.31726	2.55404	3.80702
3.0957	3.32275	2.55607	3.80213
3.09814	3.32794	2.55809	3.79826
3.10059	3.33313	2.56007	3.79266
3.10303	3.33862	2.5621	3.78852
3.10547	3.34473	2.56407	3.78411
3.10791	3.35022	2.56604	3.77945
3.11035	3.35632	2.56809	3.77622
3.11279	3.36212	2.57009	3.7717
3.11523	3.36792	2.57213	3.76707
3.11768	3.37402	2.57408	3.76301
3.12012	3.38013	2.57609	3.75813
3.12256	3.38623	2.57806	3.75307
3.125	3.39264	2.58009	3.7495
3.12744	3.39905	2.58208	3.74396
3.12988	3.40576	2.5841	3.7399
3.13232	3.41156	2.58612	3.73533
3.13477	3.41797	2.58802	3.73037
3.13721	3.42346	2.59011	3.72609
3.13965	3.42987	2.59209	3.7215
3.14209	3.43567	2.59406	3.7171
3.14453	3.44208	2.59607	3.71314
3.14697	3.44879	2.59805	3.70867
3.14941	3.45551	2.60006	3.70461
3.15186	3.461	2.60206	3.70064
3.1543	3.4671	2.60405	3.69622
3.15674	3.47443	2.60607	3.69245
3.15918	3.48145	2.60806	3.68803
3.16162	3.48785	2.61011	3.68411
3.16406	3.49487	2.6121	3.68065
3.1665	3.50159	2.61404	3.67565
3.16895	3.50861	2.61605	3.67181
3.17139	3.51563	2.61808	3.66929
3.17383	3.52264	2.62002	3.66513
3.17627	3.52905	2.62203	3.66195
3.17871	3.53638	2.62412	3.65813
3.18115	3.5437	2.6261	3.65464
3.18359	3.55103	2.62809	3.6505
3.18604	3.55743	2.63004	3.64695
3.18848	3.56415	2.63204	3.64336
3.19092	3.57147	2.63405	3.64015
3.19336	3.5788	2.63603	3.6368
3.1958	3.58551	2.63804	3.63366
3.19824	3.59222	2.64007	3.63066
3.20068	3.59802	2.64207	3.62691
3.20313	3.60382	2.64407	3.62431
3.20557	3.60992	2.64604	3.62138
3.20801	3.61725	2.64807	3.61796
3.21045	3.62488	2.65006	3.6148
3.21289	3.6319	2.65203	3.61163
3.21533	3.63922	2.654	3.60891
3.21777	3.64532	2.65602	3.60555
3.22021	3.65204	2.65808	3.60301
3.22266	3.65784	2.66008	3.60005
3.2251	3.66455	2.66209	3.59693
3.22754	3.67218	2.66403	3.59454
3.22998	3.6795	2.66605	3.59113
3.23242	3.68683	2.66803	3.58759
3.23486	3.69354	2.67003	3.58553
3.2373	3.70056	2.67206	3.58251
3.23975	3.70636	2.67403	3.5796
3.24219	3.71307	2.67605	3.5773
3.24463	3.72009	2.67806	3.57415
3.24707	3.72589	2.68009	3.57102
3.24951	3.7323	2.68199	3.56846
3.25195	3.7381	2.68402	3.56641
3.25439	3.74512	2.686	3.56348
3.25684	3.75214	2.688	3.56054
3.25928	3.75824	2.69005	3.55861
3.26172	3.76434	2.692	3.55685
3.26416	3.77075	2.69402	3.55427
3.2666	3.77686	2.69601	3.55232
3.26904	3.78265	2.69804	3.55007
3.27148	3.78876	2.70005	3.54747
3.27393	3.79517	2.70203	3.54483
3.27637	3.80035	2.70404	3.54259
3.27881	3.80615	2.70603	3.53975
3.28125	3.81165	2.70799	3.53767
3.28369	3.81744	2.71004	3.53596
3.28613	3.82263	2.71195	3.53423
3.28857	3.82782	2.71399	3.53237
3.29102	3.83331	2.71603	3.53057
3.29346	3.8385	2.718	3.5287
3.2959	3.84369	2.72001	3.52741
3.29834	3.84888	2.72202	3.52656
3.30078	3.85376	2.72403	3.52363
3.30322	3.85773	2.726	3.52228
3.30566	3.86169	2.72799	3.52061
3.30811	3.86566	2.73004	3.51948
3.31055	3.86932	2.73198	3.51787
3.31299	3.87482	2.73407	3.5169
3.31543	3.88	2.73598	3.51453
3.31787	3.88519	2.73799	3.51334
3.32031	3.88885	2.74003	3.51246
3.32275	3.89252	2.74199	3.51109
3.3252	3.89557	2.744	3.50984
3.32764	3.89893	2.746	3.50911
3.33008	3.90259	2.74802	3.50805
3.33252	3.90656	2.75003	3.50736
3.33496	3.91083	2.75198	3.50602
3.3374	3.91449	2.75403	3.50519
3.33984	3.91846	2.75598	3.50482
3.34229	3.91998	2.75801	3.50416
3.34473	3.92273	2.76004	3.50371
3.34717	3.92426	2.762	3.50333
3.34961	3.9267	2.76398	3.50224
3.35205	3.92761	2.76599	3.50197
3.35449	3.92914	2.768	3.50112
3.35693	3.93005	2.76998	3.50081
3.35938	3.93188	2.77198	3.50165
3.36182	3.93311	2.774	3.50073
3.36426	3.93524	2.776	3.50133
3.3667	3.93646	2.778	3.50078
3.36914	3.93768	2.78003	3.50038
3.37158	3.9389	2.78204	3.49976
3.37402	3.93982	2.784	3.49913
3.37646	3.93982	2.786	3.49962
3.37891	3.94043	2.78804	3.49977
3.38135	3.94104	2.79002	3.49951
3.38379	3.94104	2.79203	3.49943
3.38623	3.94135	2.79402	3.50028
3.38867	3.94135	2.79601	3.5
3.39111	3.94073	2.79804	3.5002
3.39355	3.94012	2.8	3.50041
3.396	3.93982	2.802	3.50019
3.39844	3.93799	2.80402	3.50108
3.40088	3.93707	2.80601	3.50141
3.40332	3.93616	2.80799	3.50147
3.40576	3.93463	2.81	3.50177
3.4082	3.9325	2.81201	3.502
3.41064	3.93036	2.81396	3.50275
3.41309	3.92792	2.81603	3.50272
3.41553	3.92517	2.81802	3.50354
3.41797	3.92151	2.81998	3.50467
3.42041	3.91998	2.82204	3.50589
3.42285	3.91663	2.82397	3.50764
3.42529	3.91418	2.82598	3.5081
3.42773	3.91144	2.82802	3.50883
3.43018	3.90839	2.83002	3.50992
3.43262	3.90625	2.83204	3.5107
3.43506	3.9032	2.83402	3.51098
3.4375	3.90045	2.83601	3.51202
3.43994	3.8974	2.83803	3.51325
3.44238	3.89313	2.84	3.51428
3.44482	3.88916	2.84201	3.51581
3.44727	3.88428	2.84399	3.5163
3.44971	3.88031	2.846	3.51765
3.45215	3.87543	2.84801	3.51881
3.45459	3.87085	2.85	3.52069
3.45703	3.86658	2.85201	3.52263
3.45947	3.86292	2.85403	3.52408
3.46191	3.85803	2.85601	3.52549
3.46436	3.85376	2.85796	3.52783
3.4668	3.84827	2.86003	3.52877
3.46924	3.84277	2.86202	3.53143
3.47168	3.83667	2.86403	3.5332
3.47412	3.83087	2.86602	3.53538
3.47656	3.82477	2.86798	3.5372
3.479	3.81958	2.86995	3.53962
3.48145	3.81439	2.87196	3.54139
3.48389	3.81012	2.87399	3.54461
3.48633	3.80493	2.87602	3.54689
3.48877	3.79944	2.87804	3.54974
3.49121	3.79486	2.88001	3.55197
3.49365	3.78967	2.88202	3.55375
3.49609	3.78296	2.88402	3.55616
3.49854	3.77716	2.88597	3.55804
3.50098	3.77136	2.88798	3.56007
3.50342	3.76495	2.88996	3.56217
3.50586	3.75854	2.89202	3.56401
3.5083	3.75244	2.89403	3.56608
3.51074	3.74634	2.89597	3.56826
3.51318	3.74023	2.89799	3.57053
3.51563	3.73413	2.89998	3.57355
3.51807	3.72833	2.902	3.5769
3.52051	3.72223	2.90396	3.5793
3.52295	3.71643	2.90599	3.58206
3.52539	3.71033	2.90797	3.58471
3.52783	3.70422	2.90998	3.58713
3.53027	3.69812	2.91199	3.5902
3.53271	3.69263	2.91397	3.59305
3.53516	3.68591	2.91599	3.59605
3.5376	3.67981	2.91796	3.59883
3.54004	3.6734	2.91993	3.60245
3.54248	3.66699	2.92197	3.60503
3.54492	3.66089	2.924	3.60826
3.54736	3.65448	2.92604	3.61257
3.5498	3.64868	2.92797	3.61564
3.55225	3.64227	2.92995	3.61875
3.55469	3.63617	2.93205	3.62181
3.55713	3.63037	2.93401	3.62529
3.55957	3.62244	2.93602	3.62834
3.56201	3.61694	2.93802	3.63169
3.56445	3.61053	2.93997	3.63505
3.56689	3.60352	2.94198	3.63953
3.56934	3.59589	2.94399	3.64279
3.57178	3.58887	2.94595	3.64602
3.57422	3.58246	2.94797	3.64961
3.57666	3.57605	2.94999	3.65382
3.5791	3.57056	2.95198	3.65702
3.58154	3.56476	2.95396	3.66168
3.58398	3.55835	2.95599	3.66565
3.58643	3.55103	2.95797	3.66977
3.58887	3.54492	2.95997	3.67341
3.59131	3.5376	2.96198	3.67741
3.59375	3.53119	2.96399	3.68196
3.59619	3.5257	2.96593	3.68623
3.59863	3.52051	2.96798	3.69058
3.60107	3.51563	2.97002	3.69488
3.60352	3.50952	2.97196	3.69805
3.60596	3.50342	2.97397	3.70247
3.6084	3.49701	2.97596	3.70788
3.61084	3.49091	2.97798	3.71256
3.61328	3.48541	2.97999	3.71686
3.61572	3.47931	2.98197	3.72188
3.61816	3.4729	2.98394	3.72614
3.62061	3.4671	2.986	3.73138
3.62305	3.46069	2.98798	3.73459
3.62549	3.4549	2.98998	3.74043
3.62793	3.4491	2.99201	3.74455
3.63037	3.4433	2.9939	3.74925
3.63281	3.4375	2.99594	3.75437
3.63525	3.43231	2.99799	3.75954
3.6377	3.42712	2.99997	3.7641
3.64014	3.42163	3.00201	3.76979
3.64258	3.41583	3.00395	3.77415
3.64502	3.40973	3.00599	3.77836
3.64746	3.40424	3.00795	3.78335
3.6499	3.39874	3.00996	3.78839
3.65234	3.39294	3.01198	3.79266
3.65479	3.38776	3.01394	3.7981
3.65723	3.38196	3.01595	3.80304
3.65967	3.37585	3.01796	3.80787
3.66211	3.36975	3.01992	3.81319
3.66455	3.36487	3.02195	3.81865
3.66699	3.35999	3.02397	3.82311
3.66943	3.35602	3.02597	3.82813
3.67188	3.35144	3.02797	3.83488
3.67432	3.34564	3.03	3.8401
3.67676	3.34045	3.03199	3.8453
3.6792	3.33496	3.034	3.85088
3.68164	3.32916	3.03599	3.85546
3.68408	3.32428	3.03794	3.86058
3.68652	3.32062	3.0399	3.8652
3.68896	3.31696	3.04197	3.87075
3.69141	3.31238	3.04394	3.87613
3.69385	3.30872	3.04596	3.88133
3.69629	3.30383	3.04792	3.886
3.69873	3.29926	3.04992	3.892
3.70117	3.29376	3.05195	3.89635
3.70361	3.28979	3.05396	3.90153
3.70605	3.28491	3.05592	3.90599
3.7085	3.28156	3.05793	3.91008
3.71094	3.2782	3.06	3.91472
3.71338	3.27423	3.06196	3.92016
3.71582	3.27057	3.06394	3.92437
3.71826	3.2663	3.0659	3.92955
3.7207	3.26294	3.06794	3.93407
3.72314	3.25928	3.06995	3.93865
3.72559	3.25623	3.07193	3.9426
3.72803	3.25317	3.07392	3.94745
3.73047	3.24951	3.07597	3.9522
3.73291	3.24646	3.07795	3.95793
3.73535	3.24432	3.07995	3.96274
3.73779	3.24158	3.08199	3.96686
3.74023	3.23853	3.08395	3.9719
3.74268	3.23578	3.08596	3.97647
3.74512	3.23334	3.08794	3.9811
3.74756	3.22968	3.09001	3.98536
3.75	3.22601	3.09198	3.98989
3.75244	3.22235	3.09397	3.9939
3.75488	3.2193	3.09592	3.99786
3.75732	3.21716	3.09796	4.00277
3.75977	3.21442	3.09992	4.00707
3.76221	3.21259	3.10197	4.01174
3.76465	3.21045	3.10394	4.01639
3.76709	3.20862	3.10594	4.02098
3.76953	3.20587	3.10792	4.02534
3.77197	3.20251	3.1099	4.03026
3.77441	3.2016	3.11195	4.034
3.77686	3.19946	3.11395	4.03921
3.7793	3.19855	3.11593	4.04265
3.78174	3.19794	3.11795	4.04767
3.78418	3.19641	3.11992	4.05136
3.78662	3.1955	3.12194	4.05609
3.78906	3.19366	3.12393	4.05999
3.7915	3.19275	3.12591	4.06416
3.79395	3.19122	3.12796	4.06796
3.79639	3.1897	3.12999	4.07354
3.79883	3.18817	3.13197	4.07658
3.80127	3.18726	3.13398	4.08035
3.80371	3.18604	3.13597	4.08339
3.80615	3.18542	3.13797	4.08691
3.80859	3.18481	3.13994	4.08992
3.81104	3.1839	3.14192	4.09263
3.81348	3.18359	3.14392	4.09594
3.81592	3.18329	3.14598	4.09928
3.81836	3.18237	3.14796	4.10164
3.8208	3.18237	3.14991	4.10441
3.82324	3.18146	3.15192	4.10688
3.82568	3.18176	3.1539	4.10827
3.82813	3.18054	3.15591	4.11092
3.83057	3.18115	3.15793	4.11379
3.83301	3.18054	3.15992	4.11515
3.83545	3.18146	3.16192	4.11708
3.83789	3.18268	3.1639	4.11965
3.84033	3.18268	3.16599	4.12119
3.84277	3.18329	3.16797	4.12228
3.84521	3.18207	3.16994	4.12398
3.84766	3.18237	3.17192	4.12524
3.8501	3.18237	3.17392	4.12621
3.85254	3.1842	3.17591	4.1277
3.85498	3.18512	3.17797	4.12956
3.85742	3.18634	3.17995	4.13107
3.85986	3.18695	3.18198	4.13182
3.8623	3.18726	3.18395	4.13206
3.86475	3.18695	3.18598	4.13241
3.86719	3.18878	3.18793	4.13318
3.86963	3.19031	3.18997	4.13392
3.87207	3.19214	3.19194	4.13389
3.87451	3.19366	3.19399	4.1336
3.87695	3.19489	3.19596	4.13374
3.87939	3.19611	3.19797	4.13418
3.88184	3.19763	3.19995	4.13311
3.88428	3.19763	3.20193	4.13307
3.88672	3.19946	3.20393	4.13341
3.88916	3.20099	3.20594	4.13216
3.8916	3.20282	3.20802	4.13147
3.89404	3.20435	3.20994	4.13081
3.89648	3.20618	3.21198	4.12948
3.89893	3.20801	3.21395	4.12874
3.90137	3.20984	3.21597	4.12766
3.90381	3.21136	3.21797	4.12714
3.90625	3.21411	3.21995	4.12545
3.90869	3.21625	3.22192	4.12479
3.91113	3.21838	3.22392	4.12323
3.91357	3.22052	3.22591	4.1225
3.91602	3.22296	3.22793	4.12146
3.91846	3.22571	3.22993	4.12017
3.9209	3.22815	3.23193	4.1195
3.92334	3.2309	3.23394	4.11829
3.92578	3.23364	3.23593	4.1168
3.92822	3.23578	3.23797	4.11504
3.93066	3.23792	3.23996	4.113
3.93311	3.23975	3.24193	4.11155
3.93555	3.24127	3.24391	4.10935
3.93799	3.24432	3.24595	4.10831
3.94043	3.2486	3.24792	4.1064
3.94287	3.25195	3.24997	4.10456
3.94531	3.25439	3.25198	4.10283
3.94775	3.25592	3.25391	4.10138
3.9502	3.25897	3.25589	4.09948
3.95264	3.26141	3.25789	4.09718
3.95508	3.26538	3.25992	4.09592
3.95752	3.26965	3.26191	4.095
3.95996	3.27209	3.26391	4.0936
3.9624	3.27454	3.26591	4.09198
3.96484	3.27576	3.26793	4.09096
3.96729	3.2782	3.2699	4.08835
3.96973	3.28064	3.27192	4.0874
3.97217	3.2843	3.27388	4.08655
3.97461	3.28796	3.27591	4.08481
3.97705	3.29132	3.27785	4.08375
3.97949	3.29407	3.27993	4.08221
3.98193	3.29651	3.28189	4.08108
3.98438	3.29865	3.28392	4.08087
3.98682	3.30139	3.28591	4.07982
3.98926	3.30353	3.28791	4.07868
3.9917	3.30719	3.28989	4.07758
3.99414	3.31024	3.29188	4.0761
3.99658	3.3136	3.29392	4.07486
3.99902	3.31665	3.29593	4.07406
4.00146	3.32062	3.29789	4.07288
4.00391	3.32336	3.2999	4.07236
4.00635	3.32611	3.30193	4.07125
4.00879	3.32947	3.3039	4.07093
4.01123	3.3316	3.3059	4.07006
4.01367	3.33496	3.30788	4.0688
4.01611	3.33771	3.30994	4.06998
4.01855	3.33862	3.31192	4.06907
4.021	3.34137	3.31392	4.06852
4.02344	3.34229	3.31592	4.06882
4.02588	3.34534	3.31788	4.06839
4.02832	3.3493	3.31992	4.0685
4.03076	3.35236	3.32191	4.06795
4.0332	3.35449	3.32392	4.06869
4.03564	3.35632	3.32591	4.06902
4.03809	3.35846	3.32791	4.0694
4.04053	3.3609	3.32996	4.06981
4.04297	3.36304	3.33198	4.07113
4.04541	3.36548	3.33392	4.07195
4.04785	3.36823	3.33595	4.07215
4.05029	3.37158	3.3379	4.07255
4.05273	3.37341	3.33998	4.07191
4.05518	3.37524	3.34193	4.07335
4.05762	3.37585	3.34394	4.07399
4.06006	3.3783	3.34591	4.07465
4.0625	3.37982	3.34791	4.07487
4.06494	3.38104	3.34987	4.07519
4.06738	3.38257	3.35189	4.07587
4.06982	3.38409	3.35396	4.07663
4.07227	3.38562	3.3559	4.07791
4.07471	3.38745	3.35795	4.07862
4.07715	3.38898	3.35994	4.08073
4.07959	3.39111	3.36195	4.08132
4.08203	3.39325	3.36395	4.08274
4.08447	3.39417	3.36597	4.08376
4.08691	3.39569	3.36792	4.0847
4.08936	3.39661	3.36994	4.08605
4.0918	3.39783	3.37195	4.08656
4.09424	3.39905	3.37396	4.08831
4.09668	3.39966	3.3759	4.08819
4.09912	3.40088	3.37795	4.09037
4.10156	3.40271	3.37996	4.09161
4.104	3.40332	3.38192	4.09262
4.10645	3.40424	3.38392	4.09393
4.10889	3.40576	3.38597	4.0964
4.11133	3.40668	3.38799	4.09782
4.11377	3.40698	3.38998	4.09905
4.11621	3.40881	3.39195	4.10065
4.11865	3.41003	3.39395	4.10139
4.12109	3.41125	3.39601	4.10297
4.12354	3.41217	3.39794	4.10387
4.12598	3.41248	3.39999	4.10562
4.12842	3.4137	3.402	4.10669
4.13086	3.414	3.40397	4.10814
4.1333	3.41431	3.40596	4.10936
4.13574	3.414	3.408	4.11058
4.13818	3.41461	3.40997	4.11162
4.14063	3.41553	3.41194	4.11327
4.14307	3.41675	3.41392	4.1145
4.14551	3.41797	3.41595	4.11548
4.14795	3.41919	3.41797	4.11672
4.15039	3.4198	3.41996	4.11747
4.15283	3.4198	3.42194	4.11865
4.15527	3.41888	3.42397	4.11896
4.15771	3.41827	3.42595	4.12066
4.16016	3.41888	3.42798	4.12157
4.1626	3.4198	3.42994	4.12186
4.16504	3.42072	3.43195	4.12312
4.16748	3.42163	3.43397	4.12352
4.16992	3.42316	3.43595	4.12458
4.17236	3.42316	3.43793	4.12578
4.1748	3.42438	3.43995	4.12656
4.17725	3.42407	3.44193	4.12703
4.17969	3.42499	3.444	4.12808
4.18213	3.42499	3.44594	4.12835
4.18457	3.4256	3.44793	4.12821
4.18701	3.42499	3.44989	4.12897
4.18945	3.42529	3.45196	4.12903
4.19189	3.4256	3.45392	4.12915
4.19434	3.4259	3.45596	4.12941
4.19678	3.42621	3.45795	4.12904
4.19922	3.42651	3.45999	4.12922
4.20166	3.42743	3.46195	4.12885
4.2041	3.42804	3.46396	4.12958
4.20654	3.42834	3.46593	4.12886
4.20898	3.42804	3.46795	4.12865
4.21143	3.42834	3.46992	4.12751
4.21387	3.42896	3.47196	4.12775
4.21631	3.42926	3.47393	4.12701
4.21875	3.42865	3.47591	4.12615
4.22119	3.42804	3.47796	4.12567
4.22363	3.42773	3.47994	4.12492
4.22607	3.42743	3.48196	4.12438
4.22852	3.42712	3.48395	4.12406
4.23096	3.4259	3.48593	4.12297
4.2334	3.42468	3.48794	4.12342
4.23584	3.42438	3.48996	4.12218
4.23828	3.42499	3.49191	4.12086
4.24072	3.42468	3.49391	4.11944
4.24316	3.42407	3.49595	4.11844
4.24561	3.42438	3.49792	4.11687
4.24805	3.42346	3.49999	4.11569
4.25049	3.42224	3.50196	4.11381
4.25293	3.42133	3.50393	4.11207
4.25537	3.42255	3.50593	4.11018
4.25781	3.42224	3.50792	4.10858
4.26025	3.42316	3.50994	4.10695
4.2627	3.42224	3.5119	4.1053
4.26514	3.42102	3.51394	4.10483
4.26758	3.41919	3.51591	4.10341
4.27002	3.41827	3.51791	4.10219
4.27246	3.41766	3.51993	4.10099
4.2749	3.41675	3.52196	4.09952
4.27734	3.41736	3.5239	4.09767
4.27979	3.41736	3.52593	4.09606
4.28223	3.41736	3.52794	4.09453
4.28467	3.41675	3.52991	4.09281
4.28711	3.41675	3.53191	4.09091
4.28955	3.41553	3.53388	4.08887
4.29199	3.41492	3.5359	4.08691
4.29443	3.41492	3.53798	4.08758
4.29688	3.41492	3.53991	4.09502
4.29932	3.41431	3.54193	4.09333
4.30176	3.4137	3.54395	4.08927
4.3042	3.41309	3.54589	4.08866
4.30664	3.41248	3.54793	4.08089
4.30908	3.41217	3.54994	4.07486
4.31152	3.41125	3.55187	4.0731
4.31396	3.41064	3.55389	4.07172
4.31641	3.41034	3.5559	4.07018
4.31885	3.41003	3.55788	4.06824
4.32129	3.40942	3.55992	4.06654
4.32373	3.40912	3.56188	4.06467
4.32617	3.40851	3.56386	4.06255
4.32861	3.4079	3.5659	4.06112
4.33105	3.40729	3.56788	4.05919
4.3335	3.40698	3.56992	4.0574
4.33594	3.40668	3.57188	4.05577
4.33838	3.40607	3.5739	4.05318
4.34082	3.40607	3.57589	4.05131
4.34326	3.40576	3.57788	4.04908
4.3457	3.40515	3.57982	4.04679
4.34814	3.40485	3.58188	4.04499
4.35059	3.40515	3.58386	4.04277
4.35303	3.40363	3.5859	4.04038
4.35547	3.40271	3.58785	4.03872
4.35791	3.40118	3.58987	4.0368
4.36035	3.40057	3.5919	4.03502
4.36279	3.40027	3.59384	4.0329
4.36523	3.39905	3.59589	4.0304
4.36768	3.39844	3.5979	4.02872
4.37012	3.39752	3.59987	4.02627
4.37256	3.3963	3.60186	4.02417
4.375	3.396	3.60389	4.02237
4.37744	3.3963	3.60588	4.02046
4.37988	3.39661	3.60788	4.01795
4.38232	3.39691	3.60989	4.01626
4.38477	3.39722	3.61185	4.01373
4.38721	3.39691	3.61385	4.01173
4.38965	3.39661	3.61592	4.01015
4.39209	3.39539	3.61786	4.00848
4.39453	3.39447	3.61983	4.00703
4.39697	3.39386	3.62186	4.00524
4.39941	3.39294	3.62391	4.00408
4.40186	3.39172	3.62587	4.00279
4.4043	3.39142	3.62784	4.00101
4.40674	3.39142	3.62987	4.00007
4.40918	3.3902	3.63187	3.99865
4.41162	3.3902	3.63385	3.9975
4.41406	3.38989	3.63585	3.99616
4.4165	3.38959	3.63786	3.99463
4.41895	3.38959	3.63986	3.99319
4.42139	3.38928	3.64186	3.99272
4.42383	3.38898	3.64392	3.99109
4.42627	3.38928	3.64589	3.98995
4.42871	3.38989	3.64786	3.98846
4.43115	3.38959	3.64987	3.98756
4.43359	3.38867	3.65187	3.98625
4.43604	3.38928	3.65388	3.98478
4.43848	3.38898	3.65583	3.98381
4.44092	3.38776	3.65787	3.98318
4.44336	3.38867	3.65987	3.98208
4.4458	3.38898	3.66187	3.9809
4.44824	3.38806	3.6639	3.97986
4.45068	3.38776	3.66583	3.97909
4.45313	3.38898	3.66786	3.97897
4.45557	3.38837	3.66982	3.97857
4.45801	3.38898	3.67179	3.9783
4.46045	3.38867	3.67388	3.97779
4.46289	3.38959	3.67585	3.97735
4.46533	3.3902	3.67785	3.97778
4.46777	3.39111	3.67981	3.9775
4.47021	3.3905	3.68183	3.97789
4.47266	3.3905	3.68382	3.97807
4.4751	3.38928	3.68588	3.97779
4.47754	3.38898	3.68785	3.97822
4.47998	3.38928	3.68983	3.9782
4.48242	3.38959	3.69182	3.97886
4.48486	3.3905	3.69378	3.97998
4.4873	3.39111	3.69584	3.9801
4.48975	3.39172	3.69786	3.9806
4.49219	3.39233	3.69982	3.98141
4.49463	3.39172	3.70187	3.98193
4.49707	3.39233	3.70385	3.98255
4.49951	3.39111	3.70585	3.98345
4.50195	3.3905	3.70785	3.9845
4.50439	3.39111	3.70986	3.98531
4.50684	3.39172	3.71185	3.98593
4.50928	3.39325	3.71385	3.98725
4.51172	3.39325	3.71587	3.98882
4.51416	3.39447	3.71785	3.98997
4.5166	3.39508	3.71981	3.99167
4.51904	3.396	3.72185	3.99294
4.52148	3.39661	3.72385	3.99446
4.52393	3.39722	3.72583	3.99647
4.52637	3.39722	3.72787	3.99784
4.52881	3.39844	3.72984	3.99943
4.53125	3.39874	3.73182	4.00108
4.53369	3.39874	3.73383	4.00361
4.53613	3.39996	3.73582	4.00577
4.53857	3.40088	3.73783	4.00833
4.54102	3.40149	3.73983	4.01064
4.54346	3.4024	3.74185	4.01314
4.5459	3.40332	3.74383	4.01657
4.54834	3.40424	3.74583	4.01959
4.55078	3.40454	3.74785	4.02238
4.55322	3.40515	3.74979	4.02518
4.55566	3.40607	3.75188	4.02867
4.55811	3.40698	3.75385	4.03194
4.56055	3.40698	3.75586	4.03511
4.56299	3.4079	3.75783	4.03877
4.56543	3.40912	3.75984	4.04252
4.56787	3.40942	3.76185	4.04609
4.57031	3.41064	3.76383	4.05016
4.57275	3.41187	3.76582	4.05401
4.5752	3.41339	3.76782	4.05822
4.57764	3.41461	3.76979	4.06271
4.58008	3.41553	3.77185	4.06592
4.58252	3.41705	3.77385	4.06999
4.58496	3.41797	3.77584	4.07375
4.5874	3.41949	3.77784	4.07714
4.58984	3.42072	3.77982	4.08081
4.59229	3.42133	3.78181	4.08453
4.59473	3.42224	3.78382	4.08869
4.59717	3.42346	3.78581	4.09278
4.59961	3.42529	3.7878	4.09641
4.60205	3.42651	3.78981	4.10133
4.60449	3.42773	3.79183	4.10515
4.60693	3.42957	3.79383	4.10982
4.60938	3.43048	3.79581	4.11605
4.61182	3.43109	3.79788	4.12132
4.61426	3.43262	3.79985	4.12522
4.6167	3.43384	3.80183	4.12948
4.61914	3.43567	3.80387	4.13387
4.62158	3.43811	3.80583	4.13918
4.62402	3.43964	3.80781	4.14364
4.62646	3.44086	3.80977	4.1482
4.62891	3.44177	3.81182	4.15287
4.63135	3.4433	3.81381	4.15791
4.63379	3.44513	3.81581	4.16293
4.63623	3.44727	3.81776	4.16797
4.63867	3.45032	3.81979	4.17308
4.64111	3.45245	3.82184	4.17876
4.64355	3.45459	3.82386	4.18422
4.646	3.45642	3.82584	4.18927
4.64844	3.45825	3.82781	4.19458
4.65088	3.45978	3.82983	4.20003
4.65332	3.46069	3.83185	4.20594
4.65576	3.46313	3.83382	4.21127
4.6582	3.46558	3.83578	4.21739
4.66064	3.46893	3.83781	4.22307
4.66309	3.47137	3.83983	4.22888
4.66553	3.47351	3.84179	4.23502
4.66797	3.47626	3.84383	4.24066
4.67041	3.47809	3.84579	4.24715
4.67285	3.48022	3.84783	4.25337
4.67529	3.48358	3.84981	4.25963
4.67773	3.48602	3.85183	4.26527
4.68018	3.48907	3.85382	4.27137
4.68262	3.49213	3.85578	4.2777
4.68506	3.49487	3.85781	4.28393
4.6875	3.49731	3.85978	4.29077
4.68994	3.50006	3.86181	4.29702
4.69238	3.50342	3.86382	4.30333
4.69482	3.50739	3.86581	4.31013
4.69727	3.50952	3.86782	4.31639
4.69971	3.51288	3.8698	4.32366
4.70215	3.51501	3.8718	4.33
4.70459	3.51715	3.87381	4.33722
4.70703	3.52051	3.8758	4.34491
4.70947	3.52295	3.8778	4.35193
4.71191	3.52722	3.87983	4.35962
4.71436	3.53058	3.88179	4.36651
4.7168	3.53363	3.88383	4.37286
4.71924	3.53638	3.88574	4.38028
4.72168	3.53943	3.88778	4.38779
4.72412	3.54156	3.88977	4.39559
4.72656	3.54614	3.89179	4.40317
4.729	3.5498	3.89378	4.41121
4.73145	3.55377	3.89578	4.41899
4.73389	3.55713	3.89778	4.42738
4.73633	3.56049	3.89977	4.43648
4.73877	3.56354	3.90177	4.4436
4.74121	3.5672	3.90377	4.45089
4.74365	3.57147	3.90577	4.45949
4.74609	3.57513	3.90781	4.46797
4.74854	3.58002	3.9098	4.47642
4.75098	3.58368	3.9118	4.48503
4.75342	3.58673	3.91383	4.49389
4.75586	3.58978	3.91573	4.50234
4.7583	3.59406	3.91778	4.51138
4.76074	3.59833	3.91975	4.52029
4.76318	3.60291	3.92178	4.53017
4.76563	3.60748	3.9238	4.53956
4.76807	3.61176	3.92578	4.54959
4.77051	3.61603	3.92779	4.55951
4.77295	3.61969	3.9298	4.56925
4.77539	3.62427	3.9318	4.57922
4.77783	3.62854	3.93379	4.58914
4.78027	3.63281	3.93576	4.59801
4.78271	3.63739	3.93773	4.60862
4.78516	3.64258	3.93976	4.61922
4.7876	3.64716	3.9417	4.62973
4.79004	3.65326	3.94375	4.64024
4.79248	3.65814	3.9458	4.65052
4.79492	3.66394	3.94773	4.66193
4.79736	3.66913	3.94984	4.67263
4.7998	3.67523	3.9518	4.68311
4.80225	3.68134	3.95378	4.69371
4.80469	3.68744	3.95577	4.70519
4.80713	3.69232	3.95778	4.71562
4.80957	3.69781	3.95975	4.7267
4.81201	3.70453	3.96177	4.7378
4.81445	3.71002	3.96379	4.74888
4.81689	3.71582	3.96576	4.76022
4.81934	3.72162	3.96777	4.77121
4.82178	3.72681	3.96978	4.78276
4.82422	3.73199	3.9718	4.79409
4.82666	3.73749	3.97374	4.80543
4.8291	3.74298	3.97577	4.81727
4.83154	3.74908	3.9777	4.82926
4.83398	3.75488	3.97976	4.8409
4.83643	3.76129	3.98179	4.85234
4.83887	3.7677	3.98379	4.86369
4.84131	3.77441	3.98576	4.87538
4.84375	3.78021	3.98776	4.88696
4.84619	3.78662	3.98977	4.89895
4.84863	3.79242	3.99176	4.91094
4.85107	3.79944	3.99375	4.92237
4.85352	3.80737	3.99577	4.93428
4.85596	3.815	3.99775	4.9464
4.8584	3.82172	3.99975	4.95815
4.86084	3.82843	4.00172	4.97058
4.86328	3.83453	4.00375	4.98212
4.86572	3.84186	4.00575	4.99357
4.86816	3.84827	4.00777	5.00591
4.87061	3.85651	4.0098	5.01788
4.87305	3.86414	4.01176	5.02994
4.87549	3.87115	4.01377	5.04285
4.87793	3.87817	4.01578	5.05553
[truncated: 993 more rows]
