# Supplementary material for: Room temperature all-solid-state lithium batteries based on a soluble organic cage ionic conductor
Source: Nat Commun. 2022 Apr 19;13:2031. doi: 10.1038/s41467-022-29743-1 (PMC9018795; doi:10.1038/s41467-022-29743-1)
Supplement: Supplementary file 2 — Source Data [file 41467_2022_29743_MOESM2_ESM.zip › Raw Data files/Fig.2/Fig 2d in.xlsx]

## Sheet: Sheet1
before		after
0.04739	0.40642	7.60345e-06	0.00202
0.05724	0.50459	-3.02824e-05	0.00286
0.0852	0.63032	-6.63254e-05	0.0043
0.11916	0.8015	-0.000114485	0.00648
0.23374	1.03352	-0.000179801	0.00979
0.38545	1.21359	0.000172065	0.01476
0.533	1.46072	0.000382692	0.02143
0.79521	1.73252	0.00119	0.03129
1.27523	1.97645	0.000766949	0.04665
1.72557	2.15445	0.00272	0.06636
2.21437	2.20575	0.0023	0.09593
2.7096	2.17636	0.00647	0.13931
3.15683	2.0332	0.01454	0.19798
3.53596	1.83533	0.02661	0.30089
3.83316	1.60637	0.05717	0.42041
4.05818	1.37985	0.09363	0.61258
4.21426	1.17895	0.20054	0.89734
4.33656	0.99738	0.37822	1.22157
4.41851	0.8426	0.71113	1.62104
4.47633	0.72791	1.27996	2.03119
4.52879	0.63262	1.99238	2.35004
4.57284	0.56062	2.87372	2.4026
4.61058	0.51811	3.6425	2.11002
4.64738	0.48654	4.19549	1.77536
4.68381	0.46989	4.61655	1.35959
4.71938	0.47182	4.81451	1.05185
4.75572	0.47753	4.95458	0.78665
4.80361	0.54995	5.09937	0.59843
4.85453	0.58726	5.18899	0.51639
4.90875	0.62983	5.21949	0.43968
4.96235	0.67708	5.29324	0.30067
5.02694	0.74297	4.87855	0.74573
5.11584	0.77651	5.41624	0.23795
5.20417	0.81609	5.51148	0.3228
5.30558	0.87252	5.53574	0.30333
		5.60316	0.34243
		5.73424	0.47524
		5.75995	0.37089
		5.84728	0.38679
		5.93905	0.3734
		6.01182	0.43617
		6.1297	0.46158
