# Supplementary material for: Room temperature all-solid-state lithium batteries based on a soluble organic cage ionic conductor
Source: Nat Commun. 2022 Apr 19;13:2031. doi: 10.1038/s41467-022-29743-1 (PMC9018795; doi:10.1038/s41467-022-29743-1)
Supplement: Supplementary file 2 — Source Data [file 41467_2022_29743_MOESM2_ESM.zip › Raw Data files/Fig.2/Fig 2d.xlsx]

## Sheet: Sheet1
	--
time/s	I/μA
85.895	6.77291
86.395	6.60558
86.895	6.52132
87.395	6.4673
87.895	6.43054
88.395	6.40181
88.895	6.38039
89.395	6.36312
89.895	6.34767
90.395	6.33711
90.895	6.32277
91.395	6.31417
91.895	6.3059
92.395	6.29464
92.895	6.28504
93.395	6.27609
93.895	6.27165
94.395	6.26201
94.895	6.25511
95.395	6.24774
95.895	6.24326
96.395	6.2356
96.895	6.2275
97.395	6.22407
97.895	6.21898
98.395	6.21912
98.895	6.21285
99.395	6.20433
99.895	6.19922
100.395	6.19558
100.895	6.19308
101.395	6.1883
101.895	6.18356
102.395	6.17872
102.895	6.17663
103.395	6.17436
103.895	6.16912
104.395	6.16467
104.895	6.16323
105.395	6.15738
105.895	6.15562
106.395	6.1534
106.895	6.14606
107.395	6.14524
107.895	6.13819
108.395	6.13547
108.895	6.13329
109.395	6.1316
109.895	6.12703
110.395	6.12567
110.895	6.12113
111.395	6.11873
111.895	6.1168
112.395	6.11414
112.895	6.11154
113.395	6.11235
113.895	6.10958
114.395	6.10777
114.895	6.10775
115.395	6.10635
115.895	6.10205
116.395	6.10104
116.895	6.09638
117.395	6.09616
117.895	6.09216
118.395	6.08861
118.895	6.08657
119.395	6.08741
119.895	6.08392
120.395	6.07372
120.895	6.07451
121.395	6.06866
121.895	6.08651
122.395	6.06698
122.895	6.03962
123.395	6.01213
123.895	6.06186
124.395	6.04603
124.895	6.091
125.395	6.04699
125.895	6.04693
126.395	6.06015
126.895	6.00772
127.395	6.09302
127.895	6.02186
128.395	6.00994
128.895	5.98518
129.395	6.05451
129.895	6.06139
130.395	6.03663
130.895	6.01373
131.395	6.04083
131.895	6.02996
132.395	6.05276
132.895	6.02637
133.395	6.0247
133.895	6.02462
134.395	6.02118
134.895	6.01761
135.395	6.01513
135.895	6.01327
136.395	6.00988
136.895	6.00888
137.395	6.00542
137.895	6.00333
138.395	6.00203
138.895	6.00057
139.395	5.99937
139.895	5.99895
140.395	5.99431
140.895	5.99191
141.395	5.99075
141.895	5.98766
142.395	5.9871
142.895	5.98712
143.395	5.98643
143.895	5.98357
144.395	5.98473
144.895	5.98278
145.395	5.97916
145.895	5.97784
146.395	5.97625
146.895	5.97404
147.395	5.97192
147.895	5.96781
148.395	5.96337
148.895	5.96455
149.395	5.96396
149.895	5.96459
150.395	5.96182
150.895	5.95717
151.395	5.95981
151.895	5.95934
152.395	5.95594
152.895	5.95218
153.395	5.94651
153.895	5.94908
154.395	5.94563
154.895	5.94287
155.395	5.94282
155.895	5.93993
156.395	5.94014
156.895	5.93797
157.395	5.93428
157.895	5.93749
158.395	5.9302
158.895	5.93311
159.395	5.93735
159.895	5.92844
160.395	5.92629
160.895	5.92446
161.395	5.92292
161.895	5.92197
162.395	5.91989
162.895	5.91989
163.395	5.92173
163.895	5.91711
164.395	5.91512
164.895	5.91595
165.395	5.91493
165.895	5.91416
166.395	5.91049
166.895	5.90708
167.395	5.9072
167.895	5.90469
168.395	5.90511
168.895	5.90215
169.395	5.89962
169.895	5.89604
170.395	5.90005
170.895	5.89518
171.395	5.89963
171.895	5.89845
172.395	5.893
172.895	5.89345
173.395	5.88839
173.895	5.88675
174.395	5.88344
174.895	5.88244
175.395	5.88502
175.895	5.88211
176.395	5.8808
176.895	5.87907
177.395	5.88032
177.895	5.88048
178.395	5.87175
178.895	5.87431
179.395	5.87355
179.895	5.86972
180.395	5.86639
180.895	5.86603
181.395	5.86291
181.895	5.86438
182.395	5.86132
182.895	5.86106
183.395	5.856
183.895	5.85533
184.395	5.85585
184.895	5.85241
185.395	5.85264
185.895	5.84468
186.395	5.84649
186.895	5.84589
187.395	5.84527
187.895	5.84286
188.395	5.84396
188.895	5.84332
189.395	5.84353
189.895	5.83869
190.395	5.83526
190.895	5.83497
191.395	5.83515
191.895	5.83499
192.395	5.83729
192.895	5.83889
193.395	5.83389
193.895	5.83622
194.395	5.83412
194.895	5.83449
195.395	5.82741
195.895	5.82622
196.395	5.82639
196.895	5.82589
197.395	5.81995
197.895	5.82084
198.395	5.81628
198.895	5.81613
199.395	5.81647
199.895	5.81387
200.395	5.81259
200.895	5.81201
201.395	5.81059
201.895	5.80986
202.395	5.80997
202.895	5.80774
203.395	5.8092
203.895	5.80772
204.395	5.80545
204.895	5.80159
205.395	5.80019
205.895	5.79909
206.395	5.79883
206.895	5.79907
207.395	5.79482
207.895	5.7895
208.395	5.79182
208.895	5.79314
209.395	5.79233
209.895	5.78958
210.395	5.79098
210.895	5.79205
211.395	5.79341
211.895	5.78889
212.395	5.79035
212.895	5.78732
213.395	5.78467
213.895	5.78429
214.395	5.78105
214.895	5.77816
215.395	5.7774
215.895	5.77274
216.395	5.77374
216.895	5.77517
217.395	5.77533
217.895	5.77216
218.395	5.77568
218.895	5.76746
219.395	5.76441
219.895	5.76683
220.395	5.76279
220.895	5.7646
221.395	5.76659
221.895	5.76665
222.395	5.76308
222.895	5.76538
223.395	5.76304
223.895	5.76069
224.395	5.76084
224.895	5.75839
225.395	5.76058
225.895	5.75775
226.395	5.75987
226.895	5.76125
227.395	5.75831
227.895	5.75713
228.395	5.75451
228.895	5.75091
229.395	5.74913
229.895	5.74832
230.395	5.74763
230.895	5.74697
231.395	5.74567
231.895	5.74631
232.395	5.74246
232.895	5.74331
233.395	5.74588
233.895	5.74088
234.395	5.74354
234.895	5.74217
235.395	5.74213
235.895	5.7369
236.395	5.73809
236.895	5.74001
237.395	5.73855
237.895	5.73453
238.395	5.73586
238.895	5.73426
239.395	5.73181
239.895	5.73123
240.395	5.72854
240.895	5.72885
241.395	5.72887
241.895	5.72844
242.395	5.72644
242.895	5.72331
243.395	5.72704
243.895	5.72573
244.395	5.7226
244.895	5.72148
245.395	5.72127
245.895	5.72064
246.395	5.71999
246.895	5.72117
247.395	5.72351
247.895	5.72091
248.395	5.72083
248.895	5.72164
249.395	5.72153
249.895	5.71837
250.395	5.71687
250.895	5.71758
251.395	5.71821
251.895	5.71584
252.395	5.71397
252.895	5.71111
253.395	5.71106
253.895	5.70972
254.395	5.71028
254.895	5.70726
255.395	5.70516
255.895	5.69921
256.395	5.70158
256.895	5.70183
257.395	5.70367
257.895	5.70301
258.395	5.70371
258.895	5.70364
259.395	5.69939
259.895	5.69411
260.395	5.69548
260.895	5.69645
261.395	5.69881
261.895	5.69401
262.395	5.69214
262.895	5.68961
263.395	5.68994
263.895	5.68465
264.395	5.68488
264.895	5.68773
265.395	5.68675
265.895	5.68776
266.395	5.68373
266.895	5.68336
267.395	5.68689
267.895	5.68145
268.395	5.68043
268.895	5.68101
269.395	5.68019
269.895	5.67837
270.395	5.67656
270.895	5.67518
271.395	5.67487
271.895	5.67299
272.395	5.67315
272.895	5.67351
273.395	5.67268
273.895	5.67029
274.395	5.67291
274.895	5.67103
275.395	5.66824
275.895	5.67253
276.395	5.66899
276.895	5.66514
277.395	5.66551
277.895	5.66511
278.395	5.66309
278.895	5.65852
279.395	5.66011
279.895	5.66149
280.395	5.65747
280.895	5.65472
281.395	5.65579
281.895	5.6511
282.395	5.65197
282.895	5.65001
283.395	5.64691
283.895	5.64878
284.395	5.64529
284.895	5.6477
285.395	5.64937
285.895	5.64929
286.395	5.6496
286.895	5.65046
287.395	5.64885
287.895	5.6492
288.395	5.64661
288.895	5.64776
289.395	5.64717
289.895	5.64986
290.395	5.64964
290.895	5.64801
291.395	5.64423
291.895	5.64491
292.395	5.64488
292.895	5.64701
293.395	5.64585
293.895	5.64279
294.395	5.64309
294.895	5.6422
295.395	5.63896
295.895	5.63687
296.395	5.63867
296.895	5.63661
297.395	5.63646
297.895	5.63264
298.395	5.63399
298.895	5.63277
299.395	5.63304
299.895	5.62828
300.395	5.62747
300.895	5.62656
301.395	5.62679
301.895	5.62835
302.395	5.62741
302.895	5.62769
303.395	5.62598
303.895	5.62296
304.395	5.62547
304.895	5.62384
305.395	5.62049
305.895	5.62098
306.395	5.6243
306.895	5.62088
307.395	5.62026
307.895	5.61902
308.395	5.62087
308.895	5.6183
309.395	5.61778
309.895	5.61612
310.395	5.61783
310.895	5.6149
311.395	5.61436
311.895	5.61244
312.395	5.61107
312.895	5.60942
313.395	5.6103
313.895	5.60822
314.395	5.61351
314.895	5.60839
315.395	5.61303
315.895	5.612
316.395	5.61608
316.895	5.61381
317.395	5.61104
317.895	5.60873
318.395	5.60881
318.895	5.60938
319.395	5.60936
319.895	5.60937
320.395	5.60883
320.895	5.60839
321.395	5.60411
321.895	5.60303
322.395	5.6019
322.895	5.59872
323.395	5.59858
323.895	5.60362
324.395	5.60185
324.895	5.60243
325.395	5.60035
325.895	5.60303
326.395	5.60106
326.895	5.59805
327.395	5.60125
327.895	5.59872
328.395	5.59719
328.895	5.59581
329.395	5.5948
329.895	5.5933
330.395	5.59235
330.895	5.59487
331.395	5.59525
331.895	5.59361
332.395	5.59604
332.895	5.59698
333.395	5.59267
333.895	5.59375
334.395	5.59501
334.895	5.59413
335.395	5.59245
335.895	5.59091
336.395	5.59056
336.895	5.58671
337.395	5.58668
337.895	5.58502
338.395	5.58666
338.895	5.58518
339.395	5.58573
339.895	5.58389
340.395	5.58176
340.895	5.5846
341.395	5.57926
341.895	5.58174
342.395	5.58309
342.895	5.58323
343.395	5.58184
343.895	5.58447
344.395	5.58222
344.895	5.57957
345.395	5.58049
345.895	5.58217
346.395	5.58258
346.895	5.58014
347.395	5.57878
347.895	5.57804
348.395	5.57413
348.895	5.57272
349.395	5.57114
349.895	5.56995
350.395	5.56837
350.895	5.56719
351.395	5.56953
351.895	5.56652
352.395	5.56865
352.895	5.56542
353.395	5.56905
353.895	5.56789
354.395	5.56745
354.895	5.56765
355.395	5.56156
355.895	5.56551
356.395	5.56322
356.895	5.56088
357.395	5.55829
357.895	5.557
358.395	5.55621
358.895	5.55525
359.395	5.5539
359.895	5.55303
360.395	5.55485
360.895	5.5549
361.395	5.55334
361.895	5.55466
362.395	5.55303
362.895	5.55523
363.395	5.55338
363.895	5.55257
364.395	5.55035
364.895	5.54794
365.395	5.54694
365.895	5.54891
366.395	5.54774
366.895	5.5482
367.395	5.54569
367.895	5.54458
368.395	5.54482
368.895	5.54351
369.395	5.54607
369.895	5.54266
370.395	5.54538
370.895	5.54466
371.395	5.54277
371.895	5.5454
372.395	5.5439
372.895	5.54733
373.395	5.54775
373.895	5.54578
374.395	5.54749
374.895	5.54649
375.395	5.54665
375.895	5.54533
376.395	5.54678
376.895	5.54595
377.395	5.54722
377.895	5.54571
378.395	5.5444
378.895	5.54453
379.395	5.5438
379.895	5.54574
380.395	5.5446
380.895	5.54376
381.395	5.54443
381.895	5.5426
382.395	5.54392
382.895	5.54273
383.395	5.54133
383.895	5.54173
384.395	5.54124
384.895	5.54198
385.395	5.54119
385.895	5.54072
386.395	5.53923
386.895	5.5392
387.395	5.54134
387.895	5.53757
388.395	5.5395
388.895	5.54094
389.395	5.53768
389.895	5.53743
390.395	5.53522
390.895	5.5353
391.395	5.53569
391.895	5.53234
392.395	5.53509
392.895	5.53353
393.395	5.53218
393.895	5.53476
394.395	5.53708
394.895	5.53586
395.395	5.53535
395.895	5.53312
396.395	5.53317
396.895	5.53113
397.395	5.53546
397.895	5.53001
398.395	5.53381
398.895	5.52904
399.395	5.52811
399.895	5.53079
400.395	5.52558
400.895	5.52643
401.395	5.52378
401.895	5.52336
402.395	5.5263
402.895	5.52815
403.395	5.52553
403.895	5.52458
404.395	5.522
404.895	5.5207
405.395	5.52371
405.895	5.52221
406.395	5.51861
406.895	5.51833
407.395	5.51829
407.895	5.5153
408.395	5.512
408.895	5.51163
409.395	5.51095
409.895	5.5111
410.395	5.50795
410.895	5.50881
411.395	5.50671
411.895	5.50413
412.395	5.50304
412.895	5.50142
413.395	5.50193
413.895	5.50473
414.395	5.50187
414.895	5.49647
415.395	5.49467
415.895	5.49589
416.395	5.49468
416.895	5.49692
417.395	5.49951
417.895	5.49888
418.395	5.49791
418.895	5.4955
419.395	5.49255
419.895	5.49403
420.395	5.4921
420.895	5.49081
421.395	5.49393
421.895	5.49391
422.395	5.49534
422.895	5.49452
423.395	5.4934
423.895	5.49717
424.395	5.49642
424.895	5.4955
425.395	5.4973
425.895	5.49657
426.395	5.49603
426.895	5.50008
427.395	5.49806
427.895	5.49839
428.395	5.49333
428.895	5.49768
429.395	5.49783
429.895	5.49959
430.395	5.49733
430.895	5.49887
431.395	5.50089
431.895	5.49884
432.395	5.49592
432.895	5.4961
433.395	5.49542
433.895	5.49403
434.395	5.49454
434.895	5.4955
435.395	5.49399
435.895	5.49385
436.395	5.49147
436.895	5.49151
437.395	5.48934
437.895	5.48725
438.395	5.48894
438.895	5.48734
439.395	5.48642
439.895	5.48798
440.395	5.48869
440.895	5.48917
441.395	5.49262
441.895	5.487
442.395	5.48813
442.895	5.48679
443.395	5.48782
443.895	5.48679
444.395	5.49091
444.895	5.48957
445.395	5.48906
445.895	5.48811
446.395	5.48656
446.895	5.48681
447.395	5.48677
447.895	5.48701
448.395	5.48318
448.895	5.47823
449.395	5.47387
449.895	5.47422
450.395	5.46955
450.895	5.47194
451.395	5.47038
451.895	5.47023
452.395	5.47435
452.895	5.46931
453.395	5.4696
453.895	5.46862
454.395	5.46335
454.895	5.46361
455.395	5.46386
455.895	5.46389
456.395	5.46255
456.895	5.46501
457.395	5.46621
457.895	5.46535
458.395	5.4667
458.895	5.46935
459.395	5.46781
459.895	5.46871
460.395	5.46731
460.895	5.46564
461.395	5.46431
461.895	5.4639
462.395	5.46393
462.895	5.46423
463.395	5.46074
463.895	5.46102
464.395	5.46098
464.895	5.46143
465.395	5.46234
465.895	5.46151
466.395	5.4629
466.895	5.4596
467.395	5.46077
467.895	5.45932
468.395	5.45865
468.895	5.45887
469.395	5.46086
469.895	5.4579
470.395	5.46223
470.895	5.46207
471.395	5.46111
471.895	5.45751
472.395	5.45394
472.895	5.4551
473.395	5.45235
473.895	5.45155
474.395	5.44724
474.895	5.44585
475.395	5.44756
475.895	5.44783
476.395	5.44641
476.895	5.44912
477.395	5.44673
477.895	5.44649
478.395	5.44856
478.895	5.44802
479.395	5.44844
479.895	5.44781
480.395	5.44828
480.895	5.45079
481.395	5.44807
481.895	5.45091
482.395	5.44789
482.895	5.44781
483.395	5.44516
483.895	5.44207
484.395	5.44013
484.895	5.44091
485.395	5.43902
485.895	5.43735
486.395	5.43888
486.895	5.4361
487.395	5.43704
487.895	5.43899
488.395	5.43769
488.895	5.43751
489.395	5.43394
489.895	5.43795
490.395	5.43195
490.895	5.43135
491.395	5.43068
491.895	5.42959
492.395	5.43074
492.895	5.42871
493.395	5.42665
493.895	5.42713
494.395	5.42536
494.895	5.42537
495.395	5.42427
495.895	5.4277
496.395	5.42252
496.895	5.42019
497.395	5.42306
497.895	5.42084
498.395	5.42272
498.895	5.42485
499.395	5.42592
499.895	5.42635
500.395	5.42534
500.895	5.42405
501.395	5.42528
501.895	5.42179
502.395	5.42237
502.895	5.42191
503.395	5.42169
503.895	5.42078
504.395	5.41861
504.895	5.41733
505.395	5.41627
505.895	5.41524
506.395	5.41749
506.895	5.41773
507.395	5.417
507.895	5.41803
508.395	5.41908
508.895	5.4179
509.395	5.41835
509.895	5.41925
510.395	5.41976
510.895	5.41942
511.395	5.41925
511.895	5.42453
512.395	5.4201
512.895	5.42235
513.395	5.42006
513.895	5.41779
514.395	5.42483
514.895	5.42263
515.395	5.42201
515.895	5.42056
516.395	5.42799
516.895	5.43102
517.395	5.43001
517.895	5.4294
518.395	5.42817
518.895	5.42617
519.395	5.42692
519.895	5.42626
520.395	5.42866
520.895	5.42833
521.395	5.42644
521.895	5.42564
522.395	5.42399
522.895	5.42238
523.395	5.42286
523.895	5.42406
524.395	5.4253
524.895	5.42312
525.395	5.42192
525.895	5.42127
526.395	5.42418
526.895	5.42428
527.395	5.42184
527.895	5.42259
528.395	5.42301
528.895	5.42404
529.395	5.42279
529.895	5.42319
530.395	5.42453
530.895	5.4229
531.395	5.42404
531.895	5.4216
532.395	5.42299
532.895	5.42261
533.395	5.42398
533.895	5.42187
534.395	5.41932
534.895	5.41701
535.395	5.41496
535.895	5.41634
536.395	5.41741
536.895	5.41804
537.395	5.41989
537.895	5.41696
538.395	5.41653
538.895	5.41651
539.395	5.41584
539.895	5.41706
540.395	5.41698
540.895	5.41514
541.395	5.41576
541.895	5.41643
542.395	5.41448
542.895	5.4125
543.395	5.41739
543.895	5.41551
544.395	5.41577
544.895	5.41729
545.395	5.41392
545.895	5.41516
546.395	5.41372
546.895	5.41801
547.395	5.41747
547.895	5.41502
548.395	5.41538
548.895	5.41551
549.395	5.41643
549.895	5.41572
550.395	5.41673
550.895	5.42102
551.395	5.41722
551.895	5.41582
552.395	5.41671
552.895	5.41485
553.395	5.41695
553.895	5.4147
554.395	5.41267
554.895	5.41312
555.395	5.411
555.895	5.41051
556.395	5.41297
556.895	5.41354
557.395	5.41555
557.895	5.41315
558.395	5.41342
558.895	5.41199
559.395	5.41643
559.895	5.41212
560.395	5.41403
560.895	5.41708
561.395	5.40927
561.895	5.41188
562.395	5.40808
562.895	5.40851
563.395	5.4116
563.895	5.40954
564.395	5.40388
564.895	5.40471
565.395	5.4088
565.895	5.40594
566.395	5.40717
566.895	5.40774
567.395	5.40747
567.895	5.41163
568.395	5.40975
568.895	5.41121
569.395	5.40786
569.895	5.40803
570.395	5.4078
570.895	5.4059
571.395	5.40601
571.895	5.40334
572.395	5.40327
572.895	5.40578
573.395	5.40134
573.895	5.40037
574.395	5.39892
574.895	5.39796
575.395	5.3979
575.895	5.3981
576.395	5.39763
576.895	5.3974
577.395	5.39505
577.895	5.39618
578.395	5.39523
578.895	5.39689
579.395	5.39508
579.895	5.39448
580.395	5.39362
580.895	5.39255
581.395	5.39278
581.895	5.39091
582.395	5.39063
582.895	5.39268
583.395	5.39541
583.895	5.39546
584.395	5.39116
584.895	5.39198
585.395	5.39127
585.895	5.39117
586.395	5.39555
586.895	5.39643
587.395	5.39581
587.895	5.39343
588.395	5.39407
588.895	5.39214
589.395	5.39254
589.895	5.39364
590.395	5.39548
590.895	5.39582
591.395	5.39434
591.895	5.3907
592.395	5.39245
592.895	5.39243
593.395	5.39482
593.895	5.39476
594.395	5.39304
594.895	5.39461
595.395	5.39486
595.895	5.39403
596.395	5.3951
596.895	5.39184
597.395	5.39377
597.895	5.39425
598.395	5.39703
598.895	5.398
599.395	5.39652
599.895	5.39692
600.395	5.3946
600.895	5.39395
601.395	5.39234
601.895	5.39309
602.395	5.39681
602.895	5.39578
603.395	5.39527
603.895	5.395
604.395	5.39378
604.895	5.39439
605.395	5.39376
605.895	5.39236
606.395	5.38899
606.895	5.38601
607.395	5.38786
607.895	5.38664
608.395	5.38528
608.895	5.38368
609.395	5.38197
609.895	5.38149
610.395	5.38224
610.895	5.37885
611.395	5.37925
611.895	5.37609
612.395	5.37751
612.895	5.37719
613.395	5.37668
613.895	5.37496
614.395	5.37703
614.895	5.378
615.395	5.38009
615.895	5.37609
616.395	5.37434
616.895	5.37711
617.395	5.37719
617.895	5.37762
618.395	5.37378
618.895	5.37253
619.395	5.37063
619.895	5.36826
620.395	5.37027
620.895	5.37449
621.395	5.37352
621.895	5.37232
622.395	5.37424
622.895	5.37208
623.395	5.37299
623.895	5.37308
624.395	5.37334
624.895	5.37366
625.395	5.3746
625.895	5.3808
626.395	5.37984
626.895	5.37777
627.395	5.37714
627.895	5.37395
628.395	5.37373
628.895	5.37678
629.395	5.37401
629.895	5.37307
630.395	5.3695
630.895	5.37329
631.395	5.37538
631.895	5.37337
632.395	5.3728
632.895	5.3709
633.395	5.37373
633.895	5.37401
634.395	5.37185
634.895	5.37378
635.395	5.3732
635.895	5.3721
636.395	5.37777
636.895	5.37569
637.395	5.37358
637.895	5.36943
638.395	5.37266
638.895	5.37218
639.395	5.37482
639.895	5.37398
640.395	5.37455
640.895	5.37247
641.395	5.37348
641.895	5.37002
642.395	5.37153
642.895	5.36834
643.395	5.36425
643.895	5.36476
644.395	5.36507
644.895	5.36223
645.395	5.36389
645.895	5.35909
646.395	5.36006
646.895	5.35909
647.395	5.35801
647.895	5.36152
648.395	5.36245
648.895	5.36137
649.395	5.36478
649.895	5.36314
650.395	5.36455
650.895	5.36398
651.395	5.36452
651.895	5.36142
652.395	5.35938
652.895	5.36191
653.395	5.36105
653.895	5.36431
654.395	5.36392
654.895	5.36475
655.395	5.36046
655.895	5.36175
656.395	5.35645
656.895	5.35803
657.395	5.35643
657.895	5.35779
658.395	5.3602
658.895	5.35673
659.395	5.35799
659.895	5.35779
660.395	5.35624
660.895	5.35614
661.395	5.35822
661.895	5.35709
662.395	5.35421
662.895	5.3561
663.395	5.35766
663.895	5.3543
664.395	5.35512
664.895	5.35591
665.395	5.35604
665.895	5.3558
666.395	5.35781
666.895	5.35763
667.395	5.35901
667.895	5.3578
668.395	5.3572
668.895	5.35848
669.395	5.35913
669.895	5.36217
670.395	5.36114
670.895	5.35656
671.395	5.35916
671.895	5.35352
672.395	5.35266
672.895	5.35049
673.395	5.34638
673.895	5.34601
674.395	5.34735
674.895	5.34122
675.395	5.34164
675.895	5.34155
676.395	5.34326
676.895	5.34219
677.395	5.34662
677.895	5.3469
678.395	5.34855
678.895	5.3488
679.395	5.34843
679.895	5.34794
680.395	5.35392
680.895	5.35132
681.395	5.35378
681.895	5.34898
682.395	5.34652
682.895	5.34262
683.395	5.34493
683.895	5.34569
684.395	5.34721
684.895	5.34213
685.395	5.34516
685.895	5.34643
686.395	5.34737
686.895	5.3461
687.395	5.34244
687.895	5.34583
688.395	5.34493
688.895	5.34447
689.395	5.34174
689.895	5.34128
690.395	5.33989
690.895	5.33999
691.395	5.33974
691.895	5.33925
692.395	5.339
692.895	5.33774
693.395	5.33753
693.895	5.33676
694.395	5.3373
694.895	5.33706
695.395	5.33809
695.895	5.33772
696.395	5.33708
696.895	5.33411
697.395	5.33647
697.895	5.33319
698.395	5.3353
698.895	5.33332
699.395	5.33222
699.895	5.33238
700.395	5.33329
700.895	5.33487
701.395	5.33663
701.895	5.33497
702.395	5.33694
702.895	5.33098
703.395	5.33047
703.895	5.32918
704.395	5.32667
704.895	5.32547
705.395	5.32498
705.895	5.32952
706.395	5.32729
706.895	5.32936
707.395	5.32416
707.895	5.33037
708.395	5.33218
708.895	5.33213
709.395	5.32995
709.895	5.32662
710.395	5.32688
710.895	5.32776
711.395	5.3273
711.895	5.32815
712.395	5.32937
712.895	5.32945
713.395	5.32961
713.895	5.3292
714.395	5.32949
714.895	5.33147
715.395	5.33349
715.895	5.33041
716.395	5.33449
716.895	5.33353
717.395	5.33356
717.895	5.33466
718.395	5.33634
718.895	5.33193
719.395	5.33331
719.895	5.33744
720.395	5.33381
720.895	5.33455
721.395	5.33322
721.895	5.33625
722.395	5.33107
722.895	5.33233
723.395	5.33257
723.895	5.32951
724.395	5.32861
724.895	5.32871
725.395	5.3278
725.895	5.32826
726.395	5.32705
726.895	5.32558
727.395	5.32694
727.895	5.3265
728.395	5.33147
728.895	5.32753
729.395	5.32685
729.895	5.32726
730.395	5.32588
730.895	5.32659
731.395	5.32487
731.895	5.32713
732.395	5.32732
732.895	5.32581
733.395	5.329
733.895	5.3287
734.395	5.32758
734.895	5.32889
735.395	5.3267
735.895	5.3272
736.395	5.3267
736.895	5.3273
737.395	5.32517
737.895	5.32452
738.395	5.32612
738.895	5.32806
739.395	5.32584
739.895	5.32514
740.395	5.3258
740.895	5.32308
741.395	5.3236
741.895	5.32192
742.395	5.32274
742.895	5.32148
743.395	5.32154
743.895	5.32169
744.395	5.31882
744.895	5.31678
745.395	5.31639
745.895	5.32102
746.395	5.32062
746.895	5.32162
747.395	5.31674
747.895	5.31997
748.395	5.32062
748.895	5.31838
749.395	5.31646
749.895	5.31415
750.395	5.31555
750.895	5.31422
751.395	5.31362
751.895	5.3114
752.395	5.31216
752.895	5.31495
753.395	5.3144
753.895	5.31492
754.395	5.32158
754.895	5.32134
755.395	5.32428
755.895	5.32183
756.395	5.31997
756.895	5.32259
757.395	5.32075
757.895	5.3195
758.395	5.32223
758.895	5.3227
759.395	5.32528
759.895	5.32188
760.395	5.32217
760.895	5.32451
761.395	5.322
761.895	5.32178
762.395	5.3215
762.895	5.32025
763.395	5.32291
763.895	5.3219
764.395	5.32092
764.895	5.32151
765.395	5.32248
765.895	5.32123
766.395	5.32621
766.895	5.32761
767.395	5.32852
767.895	5.32807
768.395	5.32662
768.895	5.3223
769.395	5.32198
769.895	5.32298
770.395	5.32266
770.895	5.32115
771.395	5.32397
771.895	5.32136
772.395	5.32258
772.895	5.32243
773.395	5.32166
773.895	5.32361
774.395	5.32007
774.895	5.32153
775.395	5.32022
775.895	5.31915
776.395	5.31762
776.895	5.31468
777.395	5.31517
777.895	5.31339
778.395	5.31384
778.895	5.30949
779.395	5.31165
779.895	5.30777
780.395	5.30957
780.895	5.31122
781.395	5.31377
781.895	5.31331
782.395	5.31193
782.895	5.31049
783.395	5.30825
783.895	5.30969
784.395	5.31438
784.895	5.31114
785.395	5.31111
785.895	5.31187
786.395	5.31188
786.895	5.31034
787.395	5.30782
787.895	5.31236
788.395	5.31017
788.895	5.31021
789.395	5.31047
789.895	5.31031
790.395	5.30834
790.895	5.31283
791.395	5.3109
791.895	5.31612
792.395	5.31382
792.895	5.31557
793.395	5.31919
793.895	5.31557
794.395	5.31663
794.895	5.31529
795.395	5.31188
795.895	5.31324
796.395	5.31206
796.895	5.31657
797.395	5.31524
797.895	5.31457
798.395	5.31328
798.895	5.31539
799.395	5.31613
799.895	5.3158
800.395	5.31528
800.895	5.31671
801.395	5.31563
801.895	5.31279
802.395	5.31456
802.895	5.31035
803.395	5.31046
803.895	5.307
804.395	5.30704
804.895	5.30963
805.395	5.30842
805.895	5.30612
806.395	5.30673
806.895	5.30839
807.395	5.307
807.895	5.30602
808.395	5.31064
808.895	5.30909
809.395	5.30794
809.895	5.30758
810.395	5.30948
810.895	5.30826
811.395	5.30868
811.895	5.31046
812.395	5.31157
812.895	5.30916
813.395	5.3116
813.895	5.31301
814.395	5.31434
814.895	5.31515
815.395	5.31378
815.895	5.30946
816.395	5.30885
816.895	5.30926
817.395	5.30948
817.895	5.31211
818.395	5.31302
818.895	5.3108
819.395	5.30697
819.895	5.30604
820.395	5.30687
820.895	5.30607
821.395	5.30441
821.895	5.30631
822.395	5.3077
822.895	5.30581
823.395	5.30266
823.895	5.30155
824.395	5.3001
824.895	5.30119
825.395	5.30143
825.895	5.30088
826.395	5.29964
826.895	5.30067
827.395	5.29686
827.895	5.30162
828.395	5.30355
828.895	5.30312
829.395	5.30084
829.895	5.29882
830.395	5.30259
830.895	5.30274
831.395	5.30327
831.895	5.30337
832.395	5.30363
832.895	5.30544
833.395	5.30147
833.895	5.30213
834.395	5.30377
834.895	5.30354
835.395	5.30368
835.895	5.29958
836.395	5.3002
836.895	5.29829
837.395	5.29986
837.895	5.29903
838.395	5.30022
838.895	5.30075
839.395	5.29825
839.895	5.29908
840.395	5.29649
840.895	5.29586
841.395	5.29667
841.895	5.29397
842.395	5.29685
842.895	5.29496
843.395	5.29395
843.895	5.29381
844.395	5.29525
844.895	5.29451
845.395	5.29184
845.895	5.28924
846.395	5.29081
846.895	5.28912
847.395	5.28865
847.895	5.29087
848.395	5.28668
848.895	5.28934
849.395	5.2899
849.895	5.28664
850.395	5.29118
850.895	5.2908
851.395	5.281
851.895	5.2836
852.395	5.28821
852.895	5.28718
853.395	5.28565
853.895	5.28562
854.395	5.28893
854.895	5.28702
855.395	5.28855
855.895	5.2856
856.395	5.28686
856.895	5.28642
857.395	5.2842
857.895	5.28377
858.395	5.28302
858.895	5.28528
859.395	5.28524
859.895	5.28723
860.395	5.28618
860.895	5.28849
861.395	5.29049
861.895	5.2913
862.395	5.29094
862.895	5.29137
863.395	5.29087
863.895	5.29473
864.395	5.29608
864.895	5.2936
865.395	5.29439
865.895	5.29876
866.395	5.30008
866.895	5.29983
867.395	5.29991
867.895	5.30394
868.395	5.30484
868.895	5.30348
869.395	5.30446
869.895	5.30451
870.395	5.30401
870.895	5.3022
871.395	5.30181
871.895	5.30026
872.395	5.30125
872.895	5.29936
873.395	5.29977
873.895	5.29787
874.395	5.29956
874.895	5.30459
875.395	5.30019
875.895	5.30197
876.395	5.30258
876.895	5.30715
877.395	5.30601
877.895	5.30603
878.395	5.30303
878.895	5.30716
879.395	5.30438
879.895	5.30341
880.395	5.30377
880.895	5.30512
881.395	5.30429
881.895	5.30547
882.395	5.30573
882.895	5.3043
883.395	5.30522
883.895	5.30629
884.395	5.30656
884.895	5.30501
885.395	5.30819
885.895	5.30393
886.395	5.30589
886.895	5.30743
887.395	5.30696
887.895	5.30823
888.395	5.30399
888.895	5.3038
889.395	5.30559
889.895	5.30177
890.395	5.30231
890.895	5.30454
891.395	5.30358
891.895	5.30177
892.395	5.30133
892.895	5.29958
893.395	5.29961
893.895	5.29777
894.395	5.2991
894.895	5.29505
895.395	5.29462
895.895	5.28942
896.395	5.28732
896.895	5.28767
897.395	5.28931
897.895	5.28951
898.395	5.28853
898.895	5.28869
899.395	5.2873
899.895	5.28603
900.395	5.2868
900.895	5.28599
901.395	5.28588
901.895	5.28261
902.395	5.28499
902.895	5.28251
903.395	5.28276
903.895	5.28107
904.395	5.28401
904.895	5.28368
905.395	5.2815
905.895	5.28314
906.395	5.28436
906.895	5.28516
907.395	5.28741
907.895	5.28411
908.395	5.2813
908.895	5.28499
909.395	5.28064
909.895	5.28501
910.395	5.28359
910.895	5.27909
911.395	5.27843
911.895	5.27625
912.395	5.2767
912.895	5.27524
913.395	5.27498
913.895	5.27779
914.395	5.28093
914.895	5.27434
915.395	5.27562
915.895	5.27347
916.395	5.27106
916.895	5.27613
917.395	5.27593
917.895	5.27138
918.395	5.2732
918.895	5.27494
919.395	5.27384
919.895	5.27347
920.395	5.27524
920.895	5.27185
921.395	5.27341
921.895	5.27424
922.395	5.27314
922.895	5.27461
923.395	5.27254
923.895	5.27313
924.395	5.27424
924.895	5.27322
925.395	5.27143
925.895	5.27523
926.395	5.27599
926.895	5.27308
927.395	5.27302
927.895	5.27335
928.395	5.27406
928.895	5.27228
929.395	5.26997
929.895	5.27119
930.395	5.26428
930.895	5.26499
931.395	5.26588
931.895	5.26517
932.395	5.26328
932.895	5.26455
933.395	5.26717
933.895	5.26495
934.395	5.26362
934.895	5.26228
935.395	5.26295
935.895	5.26479
936.395	5.26724
936.895	5.26567
937.395	5.26631
937.895	5.26402
938.395	5.26556
938.895	5.26477
939.395	5.26738
939.895	5.26903
940.395	5.26984
940.895	5.26998
941.395	5.27072
941.895	5.27215
942.395	5.27261
942.895	5.27027
943.395	5.27212
943.895	5.27409
944.395	5.27178
944.895	5.27269
945.395	5.27397
945.895	5.27357
946.395	5.27232
946.895	5.27394
947.395	5.27608
947.895	5.27403
948.395	5.27592
948.895	5.27298
949.395	5.27527
949.895	5.27481
950.395	5.27514
950.895	5.27349
951.395	5.27246
951.895	5.27427
952.395	5.27591
952.895	5.27499
953.395	5.27496
953.895	5.27339
954.395	5.2733
954.895	5.27569
955.395	5.27328
955.895	5.27148
956.395	5.27094
956.895	5.27132
957.395	5.27438
957.895	5.27571
958.395	5.2785
958.895	5.27244
959.395	5.27122
959.895	5.26765
960.395	5.268
960.895	5.26654
961.395	5.26455
961.895	5.26611
962.395	5.26521
962.895	5.26645
963.395	5.2659
963.895	5.26442
964.395	5.26626
964.895	5.2663
965.395	5.26375
965.895	5.26526
966.395	5.26224
966.895	5.26472
967.395	5.26023
967.895	5.26247
968.395	5.25844
968.895	5.26149
969.395	5.26287
969.895	5.26402
970.395	5.26347
970.895	5.26249
971.395	5.2592
971.895	5.25923
972.395	5.26328
972.895	5.26436
973.395	5.26545
973.895	5.26559
974.395	5.264
974.895	5.26374
975.395	5.26196
975.895	5.25896
976.395	5.26086
976.895	5.26161
977.395	5.26013
977.895	5.26303
978.395	5.26346
978.895	5.26421
979.395	5.26295
979.895	5.2619
980.395	5.26142
980.895	5.26305
981.395	5.26359
981.895	5.26363
982.395	5.26284
982.895	5.26256
983.395	5.25832
983.895	5.25933
984.395	5.26024
984.895	5.25986
985.395	5.25831
985.895	5.25941
986.395	5.25914
986.895	5.25777
987.395	5.25786
987.895	5.2583
988.395	5.2608
988.895	5.26042
989.395	5.26191
989.895	5.26093
990.395	5.26218
990.895	5.26253
991.395	5.26267
991.895	5.26576
992.395	5.26233
992.895	5.26209
993.395	5.2653
993.895	5.2647
994.395	5.26744
994.895	5.26777
995.395	5.26914
995.895	5.26754
996.395	5.26753
996.895	5.26847
997.395	5.2668
997.895	5.26553
998.395	5.26564
998.895	5.26497
999.395	5.26675
999.895	5.26585
1000.39	5.26782
1000.89	5.26778
1001.39	5.26471
1001.89	5.26409
1002.39	5.26578
1002.89	5.26498
1003.39	5.26582
1003.89	5.26494
1004.39	5.26466
1004.89	5.26301
1005.39	5.26465
1005.89	5.26166
1006.39	5.26181
1006.89	5.2616
1007.39	5.2599
1007.89	5.25984
1008.39	5.26003
1008.89	5.25886
1009.39	5.25861
1009.89	5.26033
1010.39	5.2586
1010.89	5.25732
1011.39	5.25471
1011.89	5.25498
1012.39	5.25741
1012.89	5.25703
1013.39	5.25602
1013.89	5.25731
1014.39	5.25519
1014.89	5.25415
1015.39	5.25455
1015.89	5.25351
1016.39	5.25677
1016.89	5.25515
1017.39	5.25627
1017.89	5.25911
1018.39	5.25819
1018.89	5.25727
1019.39	5.2582
1019.89	5.25899
1020.39	5.25731
1020.89	5.25441
1021.39	5.25351
1021.89	5.25698
1022.39	5.25501
1022.89	5.25681
1023.39	5.25621
1023.89	5.25817
1024.39	5.258
1024.89	5.26066
1025.39	5.25778
1025.89	5.25888
1026.39	5.25598
1026.89	5.25656
1027.39	5.25959
1027.89	5.26132
1028.39	5.26334
1028.89	5.2615
1029.39	5.26119
1029.89	5.26037
1030.39	5.26198
1030.89	5.26043
1031.39	5.26371
1031.89	5.26641
1032.39	5.26233
1032.89	5.25952
1033.39	5.26102
1033.89	5.26068
1034.39	5.26235
1034.89	5.26476
1035.39	5.26309
1035.89	5.26403
1036.39	5.26582
1036.89	5.26478
1037.39	5.26545
1037.89	5.26291
1038.39	5.26347
1038.89	5.26129
1039.39	5.26119
1039.89	5.26009
1040.39	5.25839
1040.89	5.26231
1041.39	5.26276
1041.89	5.25862
1042.39	5.26707
1042.89	5.26195
1043.39	5.26155
1043.89	5.26233
1044.39	5.26279
1044.89	5.26216
1045.39	5.26187
1045.89	5.25857
1046.39	5.25521
1046.89	5.25443
1047.39	5.25507
1047.89	5.25988
1048.39	5.25873
1048.89	5.25782
1049.39	5.25819
1049.89	5.2579
1050.39	5.25843
1050.89	5.25849
1051.39	5.26088
1051.89	5.25979
1052.39	5.25897
1052.89	5.25531
1053.39	5.2542
1053.89	5.25692
1054.39	5.25809
1054.89	5.25836
1055.39	5.26222
1055.89	5.25847
1056.39	5.26119
1056.89	5.25694
1057.39	5.25686
1057.89	5.25589
1058.39	5.25615
1058.89	5.25693
1059.39	5.25525
1059.89	5.25483
1060.39	5.25705
1060.89	5.25356
1061.39	5.24936
1061.89	5.24923
1062.39	5.24805
1062.89	5.25084
1063.39	5.2512
1063.89	5.24746
1064.39	5.24657
1064.89	5.24776
1065.39	5.2504
1065.89	5.24669
1066.39	5.24599
1066.89	5.24872
1067.39	5.2508
1067.89	5.24964
1068.39	5.24746
1068.89	5.24627
1069.39	5.24589
1069.89	5.24973
1070.39	5.25315
1070.89	5.2538
1071.39	5.25455
1071.89	5.25364
1072.39	5.25073
1072.89	5.2503
1073.39	5.25677
1073.89	5.25425
1074.39	5.25861
1074.89	5.26224
1075.39	5.26184
1075.89	5.25952
1076.39	5.26072
1076.89	5.26079
1077.39	5.26085
1077.89	5.2592
1078.39	5.26194
1078.89	5.26064
1079.39	5.25879
1079.89	5.255
1080.39	5.2541
1080.89	5.25495
1081.39	5.25588
1081.89	5.25515
1082.39	5.25622
1082.89	5.25731
1083.39	5.25715
1083.89	5.25679
1084.39	5.25684
[truncated: 3,834 more rows]
