# Supplementary material for: Room temperature all-solid-state lithium batteries based on a soluble organic cage ionic conductor
Source: Nat Commun. 2022 Apr 19;13:2031. doi: 10.1038/s41467-022-29743-1 (PMC9018795; doi:10.1038/s41467-022-29743-1)
Supplement: Supplementary file 2 — Source Data [file 41467_2022_29743_MOESM2_ESM.zip › Raw Data files/Fig.3/Fig.3i.xlsx]

## Sheet: Sheet1
#
#Sputter Time (s)	CN-	ClO_3-	PO_3-
1.31072	0.30578	0.39412	0.30102
3.93216	0.42448	0.60651	0.40718
6.5536	0.55034	0.75856	0.48783
9.17504	0.62872	0.83546	0.54875
11.7965	0.69808	0.85253	0.57986
14.4179	0.74086	0.86455	0.60365
17.0394	0.76792	0.88	0.61536
19.6608	0.80853	0.8851	0.6276
22.2822	0.80053	0.88779	0.64134
24.9037	0.82421	0.91787	0.642
27.5251	0.82504	0.92729	0.65662
30.1466	0.83405	0.93264	0.65581
32.768	0.8596	0.94842	0.67015
35.3894	0.85294	0.9586	0.66797
38.0109	0.86169	0.96408	0.6758
40.6323	0.88096	0.96848	0.68203
43.2538	0.87535	0.97423	0.68155
45.8752	0.88766	0.97611	0.68967
48.4966	0.88368	0.97823	0.69547
51.1181	0.88255	0.97809	0.69729
53.7395	0.90523	0.99657	0.70732
56.361	0.88217	0.97986	0.70493
58.9824	0.88146	1	0.70563
61.6038	0.89298	0.98124	0.7121
64.2253	0.90905	0.98449	0.70938
66.8467	0.89178	0.97221	0.72317
69.4682	0.90519	0.98202	0.72364
72.0896	0.89951	0.96789	0.73224
74.711	0.89659	0.95992	0.72849
77.3325	0.88874	0.96737	0.73654
79.9539	0.88881	0.95899	0.73933
82.5754	0.90668	0.95359	0.74297
85.1968	0.92147	0.95209	0.74361
87.8182	0.9028	0.93652	0.74615
90.4397	0.91187	0.9456	0.75776
93.0611	0.89002	0.93487	0.76608
95.6826	0.89163	0.93406	0.75994
98.304	0.88233	0.93339	0.77284
100.925	0.8837	0.92307	0.76265
103.547	0.88604	0.92787	0.7753
106.168	0.87602	0.90561	0.77065
108.79	0.87627	0.91144	0.7761
111.411	0.88794	0.90303	0.78707
114.033	0.88599	0.89408	0.78703
116.654	0.86511	0.90959	0.78384
119.276	0.878	0.89355	0.79308
121.897	0.86333	0.88024	0.79344
124.518	0.87934	0.87226	0.79904
127.14	0.86067	0.87583	0.80655
129.761	0.84738	0.86823	0.80246
132.383	0.85309	0.87977	0.7982
135.004	0.84582	0.86404	0.81479
137.626	0.85052	0.86481	0.81334
140.247	0.84545	0.84754	0.81423
142.868	0.84406	0.84736	0.80595
145.49	0.84154	0.83558	0.81701
148.111	0.84269	0.84803	0.82872
150.733	0.834	0.8368	0.82776
153.354	0.83117	0.83076	0.8226
155.976	0.82647	0.83236	0.8298
158.597	0.83029	0.81622	0.82831
161.219	0.83027	0.81678	0.8404
163.84	0.81665	0.82239	0.84083
166.461	0.82578	0.81893	0.84777
169.083	0.80062	0.80377	0.84114
171.704	0.81411	0.79448	0.8344
174.326	0.82599	0.80203	0.84837
176.947	0.79542	0.79642	0.84004
179.569	0.80166	0.79021	0.85931
182.19	0.82424	0.79023	0.85256
184.812	0.79186	0.77794	0.85526
187.433	0.79303	0.77923	0.86272
190.054	0.81066	0.77368	0.8549
192.676	0.79205	0.76464	0.87461
195.297	0.80224	0.78146	0.87013
197.919	0.79257	0.77753	0.86204
200.54	0.78777	0.7527	0.86671
203.162	0.78065	0.76281	0.86719
205.783	0.78463	0.75659	0.87757
208.404	0.78448	0.74898	0.88047
211.026	0.78832	0.7498	0.8758
213.647	0.78461	0.74358	0.88046
216.269	0.75551	0.7387	0.87479
218.89	0.76472	0.73259	0.87858
221.512	0.76379	0.7397	0.89314
224.133	0.77184	0.73887	0.87789
226.755	0.76577	0.73935	0.89082
229.376	0.75939	0.72349	0.88901
231.997	0.75793	0.71738	0.8967
234.619	0.77101	0.73016	0.88681
237.24	0.74532	0.71083	0.90241
239.862	0.75678	0.71024	0.88497
242.483	0.75076	0.72061	0.89795
245.105	0.76577	0.7094	0.89661
247.726	0.74792	0.71406	0.89991
250.348	0.7469	0.71169	0.89593
252.969	0.74253	0.69541	0.90084
255.59	0.74626	0.68432	0.91262
258.212	0.75194	0.69498	0.91105
260.833	0.73491	0.70326	0.91014
263.455	0.75394	0.69553	0.91061
266.076	0.74139	0.69352	0.90458
268.698	0.74035	0.69389	0.9153
271.319	0.7296	0.69061	0.92958
273.94	0.73822	0.68369	0.92165
276.562	0.72607	0.66969	0.92094
279.183	0.73024	0.67552	0.92684
281.805	0.73308	0.67681	0.92121
284.426	0.72884	0.67183	0.93537
287.048	0.71764	0.66294	0.92502
289.669	0.73636	0.65477	0.93104
292.291	0.71888	0.65925	0.92642
294.912	0.72417	0.66263	0.92877
297.533	0.72128	0.64823	0.92519
300.155	0.71185	0.64092	0.93186
302.776	0.70025	0.64437	0.94635
305.398	0.72771	0.64709	0.93606
308.019	0.71537	0.64884	0.93624
310.641	0.7145	0.63604	0.9395
313.262	0.71249	0.64708	0.94344
315.884	0.71715	0.65319	0.93416
318.505	0.70665	0.64585	0.94034
321.126	0.70778	0.63285	0.94583
323.748	0.70875	0.62931	0.94613
326.369	0.70723	0.6281	0.93851
328.991	0.69913	0.6341	0.94939
331.612	0.69338	0.62945	0.94706
334.234	0.71753	0.6272	0.95066
336.855	0.71377	0.61744	0.95001
339.476	0.69921	0.62498	0.96094
342.098	0.71516	0.63019	0.95737
344.719	0.7099	0.61653	0.9556
347.341	0.6848	0.61571	0.95142
349.962	0.68719	0.6186	0.96721
352.584	0.70341	0.61083	0.95886
355.205	0.70469	0.62268	0.9624
357.827	0.70222	0.61353	0.93926
360.448	0.70166	0.60537	0.96393
363.069	0.69436	0.60261	0.9642
365.691	0.68244	0.61594	0.95978
368.312	0.69536	0.59604	0.95754
370.934	0.68451	0.60512	0.95309
373.555	0.69605	0.60369	0.961
376.177	0.6945	0.61056	0.9565
378.798	0.69662	0.59045	0.95994
381.42	0.68515	0.59374	0.96192
384.041	0.67388	0.58923	0.96043
386.662	0.69484	0.59893	0.96641
389.284	0.69397	0.60152	0.9676
391.905	0.68162	0.60195	0.96687
394.527	0.68074	0.59786	0.96584
397.148	0.68529	0.59854	0.97447
399.77	0.7015	0.60757	0.96538
402.391	0.6711	0.58695	0.97101
405.012	0.6733	0.59079	0.97391
407.634	0.67701	0.60021	0.97123
410.255	0.67782	0.57833	0.97003
412.877	0.68251	0.58934	0.96914
415.498	0.69366	0.58107	0.97442
418.12	0.68723	0.5892	0.97274
420.741	0.68321	0.57969	0.96748
423.363	0.69217	0.58291	0.97446
425.984	0.68432	0.58059	0.97022
428.605	0.67914	0.583	0.97252
431.227	0.69835	0.57165	0.98209
433.848	0.67283	0.58019	0.98056
436.47	0.68653	0.57215	0.97484
439.091	0.6869	0.58254	0.97942
441.713	0.68795	0.57895	0.97251
444.334	0.66551	0.59179	0.9793
446.956	0.67246	0.57634	0.98372
449.577	0.67489	0.57609	0.9822
452.198	0.66457	0.58189	0.98815
454.82	0.68375	0.56977	0.97573
457.441	0.66828	0.564	0.97686
460.063	0.67268	0.5661	0.97983
462.684	0.67299	0.57461	0.96898
465.306	0.68635	0.56393	0.98185
467.927	0.68191	0.56713	0.97776
470.548	0.65852	0.56265	0.97171
473.17	0.66614	0.56646	0.98425
475.791	0.67091	0.5739	0.98186
478.413	0.68349	0.57276	0.97925
481.034	0.69533	0.56749	0.97723
483.656	0.66852	0.56708	0.98047
486.277	0.66434	0.55335	0.97647
488.899	0.6691	0.56801	0.98258
491.52	0.68429	0.56049	0.98821
494.141	0.68403	0.56398	0.98564
496.763	0.68958	0.55572	0.96891
499.384	0.6742	0.55191	0.98876
502.006	0.68373	0.55964	1
504.627	0.68173	0.55483	0.98734
507.249	0.67696	0.564	0.98705
509.87	0.6813	0.5613	0.99059
512.492	0.68385	0.55002	0.98301
515.113	0.66703	0.55007	0.98434
517.734	0.68148	0.56094	0.99001
520.356	0.67568	0.55002	0.98157
522.977	0.66687	0.55241	0.97656
525.599	0.68736	0.56344	0.99334
528.22	0.68427	0.56138	0.98429
530.842	0.67646	0.55628	0.98746
533.463	0.67671	0.5626	0.99206
536.084	0.66625	0.55967	0.98592
538.706	0.67459	0.55239	0.98699
541.327	0.67514	0.55821	0.98621
543.949	0.68542	0.54687	0.98835
546.57	0.67454	0.55462	0.98283
549.192	0.67023	0.5524	0.98531
551.813	0.67954	0.54627	0.99591
554.435	0.68527	0.54591	0.98293
557.056	0.66819	0.55155	0.98857
559.677	0.6872	0.55492	0.98718
562.299	0.6815	0.55246	0.98885
564.92	0.68383	0.54872	0.98773
567.542	0.6813	0.55954	0.99744
570.163	0.6811	0.54184	0.99313
572.785	0.67784	0.54418	0.99531
575.406	0.68037	0.54451	0.98846
578.028	0.67736	0.54003	0.98892
580.649	0.67258	0.53938	0.98945
583.27	0.68075	0.55543	0.99497
585.892	0.6763	0.54903	0.98654
588.513	0.66596	0.54109	0.99316
591.135	0.68	0.54532	0.9922
593.756	0.67328	0.54373	0.9939
596.378	0.68209	0.54731	0.97627
598.999	0.66908	0.54329	0.99298
601.62	0.6882	0.53785	0.98632
604.242	0.68226	0.53099	0.98588
606.863	0.67769	0.54351	0.98446
609.485	0.70009	0.55095	0.98949
612.106	0.67707	0.54132	0.98726
614.728	0.67507	0.55116	0.99053
617.349	0.67897	0.54254	0.99638
619.971	0.68666	0.53755	0.98368
622.592	0.6926	0.54043	0.9901
625.213	0.68584	0.54554	0.98179
627.835	0.68659	0.55499	0.987
630.456	0.6824	0.55276	0.9896
633.078	0.69327	0.54586	0.99668
635.699	0.693	0.54965	0.98416
638.321	0.67753	0.54755	0.98767
640.942	0.69328	0.53705	0.98838
643.564	0.69626	0.54394	0.992
646.185	0.6896	0.53417	0.98555
648.806	0.70033	0.54594	0.98878
651.428	0.69839	0.53641	0.97615
654.049	0.69816	0.54305	0.97744
656.671	0.70913	0.54904	0.99957
659.292	0.6795	0.53959	0.98008
661.914	0.7031	0.53838	0.98073
664.535	0.6891	0.54262	0.98665
667.156	0.69453	0.53517	0.97563
669.778	0.6975	0.55093	0.97772
672.399	0.68135	0.54878	0.98671
675.021	0.71391	0.54733	0.98566
677.642	0.69387	0.5438	0.98991
680.264	0.71419	0.55213	0.97631
682.885	0.69298	0.54684	0.9851
685.507	0.71418	0.54813	0.98643
688.128	0.70597	0.54904	0.9763
690.749	0.68265	0.55396	0.98544
693.371	0.70684	0.53952	0.98045
695.992	0.7074	0.55246	0.975
698.614	0.70568	0.55401	0.98453
701.235	0.71183	0.5491	0.98636
703.857	0.70985	0.53996	0.98525
706.478	0.71901	0.55001	0.98004
709.1	0.7267	0.55031	0.97376
711.721	0.70422	0.55226	0.98145
714.342	0.69482	0.54865	0.98114
716.964	0.72128	0.54789	0.9804
719.585	0.72534	0.55184	0.98578
722.207	0.70976	0.55026	0.98482
724.828	0.69213	0.53386	0.98241
727.45	0.71312	0.54414	0.99028
730.071	0.71434	0.55308	0.98758
732.692	0.72478	0.55116	0.97816
735.314	0.71338	0.53491	0.98741
737.935	0.7174	0.54979	0.98156
740.557	0.71618	0.55994	0.97555
743.178	0.71522	0.5522	0.97572
745.8	0.7134	0.55044	0.98374
748.421	0.71705	0.55291	0.98058
751.043	0.71418	0.54765	0.98542
753.664	0.72522	0.54868	0.97605
756.285	0.71763	0.55233	0.97116
758.907	0.72608	0.54653	0.98839
761.528	0.71422	0.54676	0.96787
764.15	0.72137	0.54379	0.97238
766.771	0.72301	0.55226	0.97856
769.393	0.73012	0.55262	0.97961
772.014	0.72359	0.54352	0.97641
774.636	0.7126	0.54208	0.98441
777.257	0.71584	0.54287	0.98076
779.878	0.72764	0.54586	0.98463
782.5	0.73298	0.54972	0.96977
785.121	0.71622	0.55814	0.97188
787.743	0.71899	0.55127	0.97185
790.364	0.72474	0.53935	0.96774
792.986	0.72595	0.54753	0.97083
795.607	0.72888	0.54813	0.96714
798.228	0.73227	0.55041	0.97606
800.85	0.72759	0.55128	0.9781
803.471	0.71022	0.55042	0.96425
806.093	0.71624	0.54722	0.97218
808.714	0.72419	0.53991	0.97656
811.336	0.72033	0.54356	0.97182
813.957	0.71844	0.55466	0.97593
816.579	0.72121	0.55167	0.96547
819.2	0.72155	0.55034	0.97032
821.821	0.7181	0.54655	0.96905
824.443	0.7259	0.54742	0.95807
827.064	0.72466	0.5489	0.97307
829.686	0.72481	0.54583	0.98262
832.307	0.72808	0.55101	0.96334
834.929	0.74015	0.54092	0.96072
837.55	0.71626	0.54334	0.97492
840.172	0.72414	0.54724	0.95667
842.793	0.73692	0.55277	0.95517
845.414	0.72814	0.55207	0.96847
848.036	0.73355	0.54946	0.96674
850.657	0.72548	0.55575	0.97368
853.279	0.73267	0.55106	0.9702
855.9	0.74042	0.54547	0.96404
858.522	0.74049	0.55096	0.96502
861.143	0.73509	0.54538	0.96114
863.764	0.74509	0.5573	0.96478
866.386	0.73137	0.55389	0.97073
869.007	0.74469	0.54547	0.96252
871.629	0.72352	0.55184	0.96669
874.25	0.73795	0.54828	0.96324
876.872	0.74537	0.55399	0.97485
879.493	0.7278	0.5455	0.95592
882.115	0.73533	0.54757	0.95041
884.736	0.73695	0.55403	0.97013
887.357	0.73886	0.5478	0.96059
889.979	0.7475	0.54915	0.9667
892.6	0.73147	0.55135	0.96027
895.222	0.74921	0.56168	0.96442
897.843	0.73792	0.55527	0.96117
900.465	0.73239	0.55069	0.96406
903.086	0.72477	0.54634	0.95902
905.708	0.72372	0.5494	0.96445
908.329	0.74071	0.54925	0.94873
910.95	0.73781	0.55628	0.961
913.572	0.74161	0.55838	0.95648
916.193	0.74194	0.56103	0.96797
918.815	0.73891	0.5559	0.94749
921.436	0.74934	0.55583	0.95367
924.058	0.76017	0.56006	0.96234
926.679	0.74637	0.55217	0.95181
929.3	0.74001	0.5557	0.95517
931.922	0.7549	0.55465	0.95715
934.543	0.73977	0.5537	0.95531
937.165	0.75801	0.55301	0.95797
939.786	0.75733	0.55021	0.96459
942.408	0.73854	0.55434	0.95482
945.029	0.73095	0.55453	0.9576
947.651	0.73786	0.55303	0.95732
950.272	0.76139	0.56124	0.95754
952.893	0.748	0.56107	0.95413
955.515	0.7361	0.56267	0.94589
958.136	0.76384	0.55338	0.9571
960.758	0.72399	0.54528	0.95703
963.379	0.74233	0.56547	0.94861
966.001	0.75423	0.54932	0.95406
968.622	0.75455	0.55913	0.95506
971.244	0.75447	0.56167	0.9538
973.865	0.74724	0.56036	0.95932
976.486	0.77016	0.54888	0.9511
979.108	0.74492	0.55079	0.95382
981.729	0.74822	0.55772	0.9517
984.351	0.76829	0.55503	0.95005
986.972	0.75187	0.54885	0.95898
989.594	0.77405	0.5583	0.94631
992.215	0.74527	0.55913	0.95541
994.836	0.75645	0.56346	0.94376
997.458	0.75218	0.55825	0.95331
1000.08	0.74025	0.55854	0.94016
1002.7	0.76002	0.54224	0.94935
1005.32	0.75574	0.55445	0.94967
1007.94	0.74982	0.55293	0.94749
1010.57	0.74619	0.55859	0.94805
1013.19	0.76786	0.56331	0.94563
1015.81	0.75641	0.56416	0.9394
1018.43	0.75512	0.55987	0.95015
1021.05	0.76702	0.54976	0.94317
1023.67	0.7477	0.5585	0.94475
1026.29	0.75519	0.55589	0.95133
1028.92	0.76755	0.57116	0.956
1031.54	0.75913	0.55361	0.94229
1034.16	0.75088	0.55989	0.94908
1036.78	0.75632	0.5642	0.94587
1039.4	0.75717	0.56269	0.93848
1042.02	0.76851	0.5635	0.94037
1044.64	0.75538	0.56553	0.95043
1047.27	0.75063	0.56183	0.94492
1049.89	0.7517	0.55918	0.93941
1052.51	0.75229	0.56022	0.93928
1055.13	0.76163	0.56884	0.94023
1057.75	0.76356	0.56719	0.95113
1060.37	0.76318	0.56507	0.94601
1062.99	0.76795	0.56022	0.94287
1065.62	0.76069	0.55971	0.94247
1068.24	0.75121	0.55825	0.93436
1070.86	0.74982	0.56503	0.94521
1073.48	0.75984	0.56597	0.93183
1076.1	0.75557	0.56488	0.94154
1078.72	0.76381	0.56934	0.94065
1081.34	0.76769	0.56339	0.92692
1083.97	0.76963	0.57141	0.93605
1086.59	0.77265	0.56178	0.94823
1089.21	0.76036	0.56478	0.9392
1091.83	0.7721	0.55855	0.95408
1094.45	0.7498	0.56629	0.95001
1097.07	0.7589	0.56023	0.94214
1099.69	0.77261	0.57431	0.94054
1102.32	0.76136	0.57053	0.94788
1104.94	0.76769	0.56399	0.93922
1107.56	0.76482	0.56996	0.93274
1110.18	0.78159	0.56431	0.93743
1112.8	0.77843	0.56659	0.94053
1115.42	0.76093	0.56676	0.94057
1118.04	0.77346	0.56893	0.9451
1120.67	0.77393	0.56986	0.93966
1123.29	0.76086	0.56079	0.94152
1125.91	0.78386	0.56852	0.94112
1128.53	0.76289	0.56312	0.9356
1131.15	0.75652	0.57254	0.93208
1133.77	0.7591	0.58601	0.92936
1136.39	0.77242	0.56262	0.93049
1139.02	0.77195	0.57387	0.93206
1141.64	0.7749	0.57026	0.94155
1144.26	0.76891	0.57767	0.94284
1146.88	0.7774	0.56846	0.92702
1149.5	0.77639	0.56972	0.94254
1152.12	0.76413	0.57017	0.93664
1154.74	0.76133	0.57992	0.92992
1157.37	0.76484	0.56432	0.9334
1159.99	0.76185	0.57199	0.93611
1162.61	0.77052	0.56094	0.93584
1165.23	0.76506	0.57169	0.94151
1167.85	0.7705	0.57472	0.93357
1170.47	0.77578	0.57331	0.93436
1173.09	0.77234	0.569	0.93416
1175.72	0.76942	0.57487	0.93048
1178.34	0.76928	0.58132	0.92317
1180.96	0.76241	0.57378	0.92004
1183.58	0.76753	0.57683	0.93059
1186.2	0.7468	0.56912	0.93814
1188.82	0.78049	0.56967	0.92832
1191.44	0.7662	0.57582	0.92863
1194.07	0.76096	0.56603	0.9386
1196.69	0.77415	0.57237	0.93089
1199.31	0.79336	0.57549	0.93637
1201.93	0.77994	0.5688	0.9382
1204.55	0.76521	0.57635	0.92361
1207.17	0.78048	0.57229	0.92587
1209.79	0.78031	0.57107	0.92764
1212.42	0.77919	0.58485	0.92624
1215.04	0.77478	0.57174	0.92375
1217.66	0.77769	0.57411	0.92561
1220.28	0.79268	0.57436	0.92332
1222.9	0.7681	0.56986	0.93441
1225.52	0.7944	0.57339	0.93239
1228.14	0.77851	0.58694	0.94082
1230.77	0.77128	0.58114	0.91968
1233.39	0.77574	0.56854	0.91883
1236.01	0.77249	0.5825	0.93009
1238.63	0.77832	0.57955	0.92734
1241.25	0.77937	0.5723	0.93045
1243.87	0.78654	0.5775	0.93233
1246.49	0.7776	0.56879	0.93642
1249.12	0.78513	0.57857	0.92926
1251.74	0.761	0.58644	0.93818
1254.36	0.78642	0.5713	0.92442
1256.98	0.78686	0.57606	0.93147
1259.6	0.77181	0.57446	0.92748
1262.22	0.77327	0.57847	0.92421
1264.84	0.78417	0.5759	0.92507
1267.47	0.76564	0.57263	0.93041
1270.09	0.78149	0.56886	0.9308
1272.71	0.7716	0.57447	0.92768
1275.33	0.76882	0.57184	0.92238
1277.95	0.77941	0.58442	0.93214
1280.57	0.77494	0.57718	0.93148
1283.19	0.77393	0.57187	0.92157
1285.82	0.7806	0.56643	0.92294
1288.44	0.77963	0.57177	0.92491
1291.06	0.77782	0.58008	0.92904
1293.68	0.7867	0.5616	0.9308
1296.3	0.78037	0.57425	0.92666
1298.92	0.77901	0.57291	0.92938
1301.54	0.78809	0.5766	0.92768
1304.17	0.786	0.57912	0.92746
1306.79	0.76859	0.58006	0.93727
1309.41	0.77854	0.57264	0.9268
1312.03	0.78757	0.5779	0.92496
1314.65	0.78538	0.57284	0.92784
1317.27	0.79079	0.57384	0.9374
1319.9	0.77517	0.56655	0.91666
1322.52	0.78738	0.57379	0.92412
1325.14	0.78789	0.58066	0.91681
1327.76	0.7863	0.57383	0.92341
1330.38	0.7887	0.58094	0.91972
1333	0.79645	0.57542	0.91753
1335.62	0.79214	0.57795	0.91747
1338.25	0.77531	0.58334	0.92831
1340.87	0.78332	0.58044	0.91704
1343.49	0.79238	0.57406	0.9183
1346.11	0.77361	0.57303	0.92414
1348.73	0.79105	0.5711	0.91663
1351.35	0.80559	0.57491	0.92779
1353.97	0.7948	0.57861	0.91347
1356.6	0.78851	0.57678	0.91905
1359.22	0.78364	0.57288	0.91987
1361.84	0.78902	0.57889	0.91857
1364.46	0.79847	0.57424	0.91507
1367.08	0.77817	0.58205	0.91947
1369.7	0.77532	0.58366	0.92208
1372.32	0.78637	0.58117	0.91986
1374.95	0.78379	0.57371	0.91823
1377.57	0.78464	0.57632	0.91211
1380.19	0.78549	0.57976	0.9211
1382.81	0.79181	0.58212	0.90988
1385.43	0.78227	0.58059	0.91325
1388.05	0.79057	0.57762	0.91857
1390.67	0.7752	0.57589	0.90932
1393.3	0.80849	0.58157	0.90442
1395.92	0.7968	0.57612	0.90527
1398.54	0.77393	0.58661	0.91043
1401.16	0.79749	0.58243	0.90736
1403.78	0.7874	0.58572	0.92208
1406.4	0.80022	0.58763	0.9139
1409.02	0.7819	0.57815	0.90524
1411.65	0.80236	0.58805	0.90122
1414.27	0.80563	0.58043	0.91512
1416.89	0.80339	0.58118	0.9151
1419.51	0.80326	0.5796	0.91294
1422.13	0.80582	0.58506	0.90835
1424.75	0.80795	0.57836	0.89777
1427.37	0.80099	0.58652	0.91102
1430	0.81409	0.57971	0.89693
1432.62	0.80011	0.58145	0.89495
1435.24	0.80368	0.58694	0.89836
1437.86	0.82099	0.59289	0.89547
1440.48	0.81569	0.5973	0.89597
1443.1	0.79716	0.60082	0.89659
1445.72	0.82111	0.59492	0.89821
1448.35	0.80223	0.59892	0.90243
1450.97	0.79641	0.59155	0.902
1453.59	0.80054	0.58802	0.89726
1456.21	0.83106	0.59011	0.88341
1458.83	0.80801	0.58892	0.8957
1461.45	0.81726	0.59433	0.89553
1464.07	0.8161	0.59042	0.88817
1466.7	0.81892	0.5941	0.88798
1469.32	0.81233	0.59358	0.89168
1471.94	0.83553	0.59805	0.89627
1474.56	0.82016	0.59367	0.89413
1477.18	0.82053	0.60271	0.88654
1479.8	0.82752	0.60183	0.89132
1482.42	0.81762	0.59407	0.8786
1485.05	0.82177	0.59852	0.89238
1487.67	0.82014	0.60319	0.88119
1490.29	0.83058	0.59423	0.88874
1492.91	0.82179	0.60497	0.87515
1495.53	0.82683	0.58766	0.88805
1498.15	0.82501	0.60397	0.89001
1500.77	0.82178	0.59358	0.88128
1503.4	0.81613	0.59461	0.88348
1506.02	0.81324	0.59798	0.87928
1508.64	0.813	0.60022	0.88998
1511.26	0.80466	0.59068	0.88461
1513.88	0.82832	0.59447	0.88523
1516.5	0.8254	0.59287	0.88122
1519.12	0.82054	0.59631	0.88814
1521.75	0.82024	0.59968	0.8842
1524.37	0.81599	0.60231	0.88898
1526.99	0.8169	0.59465	0.87969
1529.61	0.82383	0.59514	0.88912
1532.23	0.81774	0.6004	0.88275
1534.85	0.82357	0.59964	0.88436
1537.47	0.82283	0.5924	0.88612
1540.1	0.8312	0.59941	0.88514
1542.72	0.79612	0.59374	0.87509
1545.34	0.81725	0.59813	0.88855
1547.96	0.83328	0.59636	0.87813
1550.58	0.80893	0.59518	0.8882
1553.2	0.82722	0.59644	0.87486
1555.82	0.85051	0.59503	0.88422
1558.45	0.81164	0.59973	0.88041
1561.07	0.82324	0.59929	0.89119
1563.69	0.82406	0.6053	0.88864
1566.31	0.81135	0.5954	0.87975
1568.93	0.81563	0.60178	0.87549
1571.55	0.81234	0.60569	0.87593
1574.17	0.83345	0.59459	0.88614
1576.8	0.81552	0.59528	0.87849
1579.42	0.82183	0.60346	0.87473
1582.04	0.83233	0.60194	0.86909
1584.66	0.8309	0.59949	0.8812
1587.28	0.82257	0.59368	0.87556
1589.9	0.8246	0.606	0.8841
1592.52	0.8192	0.5965	0.88206
1595.15	0.84016	0.58981	0.88027
1597.77	0.83215	0.5979	0.8848
1600.39	0.84728	0.5981	0.87887
1603.01	0.82544	0.59222	0.88045
1605.63	0.83437	0.5987	0.88114
1608.25	0.82824	0.60291	0.88032
1610.87	0.83909	0.59835	0.88094
1613.5	0.84743	0.59681	0.87887
1616.12	0.83405	0.59369	0.87887
1618.74	0.84353	0.60514	0.88177
1621.36	0.84309	0.59978	0.87678
1623.98	0.84335	0.60298	0.86549
1626.6	0.82785	0.60291	0.87743
1629.22	0.83521	0.58968	0.88169
1631.85	0.83939	0.60463	0.87636
1634.47	0.82836	0.59985	0.87041
1637.09	0.83552	0.60414	0.8797
1639.71	0.84171	0.60145	0.88554
1642.33	0.83907	0.59904	0.86535
1644.95	0.84877	0.59722	0.88211
1647.58	0.8334	0.59982	0.87253
1650.2	0.84035	0.59524	0.87944
1652.82	0.83324	0.59714	0.87171
1655.44	0.83569	0.59043	0.87492
1658.06	0.84033	0.5932	0.87835
1660.68	0.83339	0.60577	0.88158
1663.3	0.858	0.61153	0.8768
1665.93	0.85118	0.59804	0.8779
1668.55	0.83104	0.60188	0.88052
1671.17	0.85154	0.60442	0.88587
1673.79	0.83592	0.60375	0.87593
1676.41	0.84783	0.59941	0.87158
1679.03	0.84326	0.61201	0.8772
1681.65	0.86048	0.60364	0.87063
1684.28	0.85109	0.6036	0.87089
1686.9	0.85335	0.60921	0.87752
1689.52	0.82761	0.59617	0.8758
1692.14	0.85277	0.59784	0.87083
1694.76	0.82416	0.59814	0.87098
1697.38	0.84535	0.59972	0.8779
1700	0.84286	0.61042	0.8723
1702.63	0.85665	0.60643	0.87121
1705.25	0.82244	0.60135	0.86746
1707.87	0.84757	0.59902	0.87598
1710.49	0.85737	0.60815	0.87747
1713.11	0.83833	0.60172	0.8759
1715.73	0.85466	0.60568	0.87232
1718.35	0.87196	0.60948	0.86722
1720.98	0.84753	0.61632	0.87838
1723.6	0.84263	0.60788	0.87278
1726.22	0.84996	0.60976	0.86437
1728.84	0.83295	0.60876	0.88286
1731.46	0.84425	0.61126	0.87588
1734.08	0.84917	0.61006	0.87116
1736.7	0.84854	0.61434	0.86989
1739.33	0.84667	0.61299	0.87508
1741.95	0.85598	0.60553	0.86752
1744.57	0.86238	0.60825	0.86332
1747.19	0.86227	0.61538	0.86424
1749.81	0.8664	0.60985	0.86839
1752.43	0.857	0.60681	0.8742
1755.05	0.86594	0.60586	0.86723
1757.68	0.86046	0.62165	0.87393
1760.3	0.85132	0.61384	0.86538
1762.92	0.85345	0.61012	0.86449
1765.54	0.86988	0.60626	0.86634
1768.16	0.86764	0.61499	0.86749
1770.78	0.85344	0.60784	0.86817
1773.4	0.85879	0.61678	0.87642
1776.03	0.85209	0.61388	0.86269
1778.65	0.85541	0.60716	0.87828
1781.27	0.86107	0.60972	0.85667
1783.89	0.84765	0.60401	0.85706
1786.51	0.86767	0.61338	0.86104
1789.13	0.86857	0.61519	0.86551
1791.75	0.84981	0.60817	0.84977
1794.38	0.85994	0.61597	0.85956
1797	0.85176	0.61143	0.85539
1799.62	0.8654	0.61804	0.86146
1802.24	0.84119	0.60431	0.85969
1804.86	0.83401	0.61017	0.84841
1807.48	0.84657	0.61023	0.86478
1810.1	0.86145	0.62106	0.85262
1812.73	0.85502	0.62292	0.86317
1815.35	0.87553	0.61725	0.86767
1817.97	0.86975	0.61713	0.85185
1820.59	0.86047	0.6246	0.85941
1823.21	0.8776	0.61727	0.85723
1825.83	0.86353	0.61797	0.85657
1828.45	0.86494	0.6133	0.85022
1831.08	0.86423	0.61632	0.85457
1833.7	0.86353	0.61876	0.84478
1836.32	0.87486	0.6097	0.86079
1838.94	0.8548	0.61609	0.84666
1841.56	0.86629	0.62424	0.85284
1844.18	0.85914	0.61944	0.85084
1846.8	0.8658	0.61029	0.85014
1849.43	0.88054	0.61951	0.84995
1852.05	0.86998	0.61732	0.85393
1854.67	0.88161	0.62041	0.85465
1857.29	0.86487	0.61558	0.84839
1859.91	0.85929	0.613	0.84632
1862.53	0.88584	0.6188	0.85108
1865.15	0.8794	0.61779	0.84879
1867.78	0.8833	0.62006	0.84767
1870.4	0.86028	0.6185	0.85834
1873.02	0.87296	0.62896	0.85149
1875.64	0.86948	0.62246	0.85168
1878.26	0.86812	0.61913	0.8576
1880.88	0.89098	0.62106	0.84753
1883.5	0.8702	0.62134	0.84293
1886.13	0.87704	0.62827	0.85222
1888.75	0.86572	0.62108	0.85375
1891.37	0.8895	0.61861	0.84865
1893.99	0.86884	0.61904	0.84375
1896.61	0.86804	0.61976	0.84586
1899.23	0.85453	0.61943	0.85565
1901.85	0.87483	0.61886	0.85142
1904.48	0.87288	0.61614	0.8496
1907.1	0.87484	0.61347	0.84925
1909.72	0.86296	0.62217	0.84125
1912.34	0.86051	0.61722	0.84411
1914.96	0.87164	0.62147	0.85917
1917.58	0.85314	0.62236	0.84719
1920.2	0.86354	0.61235	0.85334
1922.83	0.88993	0.61289	0.84922
1925.45	0.87232	0.62392	0.84647
1928.07	0.87267	0.62467	0.85416
1930.69	0.89298	0.61572	0.84495
1933.31	0.87178	0.62029	0.83913
1935.93	0.88635	0.62029	0.84148
1938.55	0.87735	0.62293	0.85315
1941.18	0.88722	0.62927	0.84405
1943.8	0.8882	0.62054	0.84873
1946.42	0.8696	0.62597	0.84448
1949.04	0.86643	0.62284	0.84748
1951.66	0.89332	0.62007	0.85597
1954.28	0.88638	0.61235	0.85104
1956.9	0.89036	0.61821	0.83974
1959.53	0.87815	0.61486	0.84234
1962.15	0.89516	0.61895	0.84398
1964.77	0.87946	0.62338	0.84355
1967.39	0.87772	0.62249	0.84433
1970.01	0.87272	0.63175	0.84148
1972.63	0.88676	0.63041	0.84016
1975.26	0.87797	0.62142	0.84585
1977.88	0.8841	0.62066	0.84412
1980.5	0.8756	0.61681	0.84065
1983.12	0.87849	0.62784	0.8383
1985.74	0.86323	0.62725	0.83197
1988.36	0.88907	0.62363	0.83274
1990.98	0.87997	0.61785	0.84143
1993.61	0.87707	0.62878	0.84215
1996.23	0.89969	0.63066	0.83758
1998.85	0.89419	0.62792	0.84426
2001.47	0.86715	0.62949	0.84351
2004.09	0.88888	0.61678	0.8422
2006.71	0.87638	0.62895	0.83766
2009.33	0.88687	0.62984	0.83667
2011.96	0.88703	0.63419	0.84266
2014.58	0.88318	0.6365	0.84778
2017.2	0.89677	0.62626	0.84049
2019.82	0.8829	0.63176	0.83298
2022.44	0.89249	0.62726	0.84081
2025.06	0.90554	0.62643	0.84147
2027.68	0.88846	0.62021	0.83928
2030.31	0.88276	0.63024	0.83534
2032.93	0.88232	0.62723	0.83548
2035.55	0.88724	0.62649	0.82577
2038.17	0.89112	0.62251	0.83678
2040.79	0.88488	0.61838	0.83908
2043.41	0.87318	0.62121	0.8344
2046.03	0.89351	0.62624	0.83517
2048.66	0.87674	0.62394	0.83346
2051.28	0.87717	0.62549	0.8325
2053.9	0.88909	0.62639	0.83469
2056.52	0.89923	0.63083	0.83131
2059.14	0.88993	0.63146	0.83489
2061.76	0.88278	0.63159	0.83424
2064.38	0.88896	0.62318	0.83426
2067.01	0.88627	0.62817	0.84066
2069.63	0.87654	0.62194	0.83588
2072.25	0.89262	0.62852	0.83468
2074.87	0.8894	0.62487	0.83197
2077.49	0.90716	0.63202	0.84525
2080.11	0.89217	0.62653	0.84369
2082.73	0.89611	0.62996	0.84112
2085.36	0.87353	0.62273	0.84232
2087.98	0.88884	0.63959	0.83244
2090.6	0.89791	0.63049	0.83245
2093.22	0.8893	0.62743	0.83517
2095.84	0.8876	0.62673	0.8288
2098.46	0.88773	0.6255	0.8294
2101.08	0.88798	0.63303	0.8339
2103.71	0.89817	0.63269	0.82959
2106.33	0.87662	0.62805	0.84
2108.95	0.8934	0.62068	0.84082
2111.57	0.90547	0.63702	0.84216
2114.19	0.89002	0.63396	0.83598
2116.81	0.89865	0.63292	0.83715
2119.43	0.9005	0.63319	0.8397
2122.06	0.88747	0.62532	0.82508
2124.68	0.88896	0.62721	0.82877
2127.3	0.8976	0.63651	0.83966
2129.92	0.88161	0.63606	0.83839
2132.54	0.88794	0.62242	0.8263
2135.16	0.88338	0.63588	0.83461
2137.78	0.87999	0.62655	0.82616
2140.41	0.91319	0.63297	0.83628
2143.03	0.89262	0.63404	0.84294
2145.65	0.88141	0.63819	0.83868
2148.27	0.89767	0.63999	0.83307
2150.89	0.88008	0.62998	0.83261
2153.51	0.90037	0.62937	0.83294
2156.13	0.89545	0.6307	0.8349
2158.76	0.90011	0.63465	0.82923
2161.38	0.8753	0.62757	0.82177
2164	0.88452	0.63579	0.82991
2166.62	0.87624	0.64318	0.83489
2169.24	0.8812	0.62724	0.83327
2171.86	0.88263	0.62733	0.83201
2174.48	0.89791	0.63693	0.82743
2177.11	0.89437	0.6365	0.84149
2179.73	0.8816	0.63273	0.83355
2182.35	0.90997	0.6347	0.83003
2184.97	0.89634	0.625	0.82879
2187.59	0.90009	0.63842	0.82988
2190.21	0.90786	0.64324	0.82255
2192.83	0.89811	0.63341	0.82319
2195.46	0.88623	0.62979	0.82328
2198.08	0.89095	0.63393	0.8273
2200.7	0.88793	0.63199	0.82856
2203.32	0.89165	0.63817	0.8312
2205.94	0.88529	0.63421	0.8318
2208.56	0.901	0.63582	0.82723
2211.18	0.87371	0.63443	0.82588
2213.81	0.89895	0.63569	0.83339
2216.43	0.8797	0.63857	0.82512
2219.05	0.89725	0.64514	0.82611
2221.67	0.88697	0.64103	0.8101
2224.29	0.89462	0.63744	0.83051
2226.91	0.89574	0.63436	0.82441
2229.53	0.89008	0.63977	0.81948
2232.16	0.88832	0.64166	0.82996
2234.78	0.89848	0.64085	0.82611
2237.4	0.91852	0.62864	0.82883
2240.02	0.8922	0.63584	0.83195
2242.64	0.88746	0.64237	0.83328
2245.26	0.88835	0.64391	0.82768
2247.88	0.8905	0.63898	0.82151
2250.51	0.92378	0.65676	0.82772
2253.13	0.89908	0.63788	0.83126
2255.75	0.8942	0.63467	0.82916
2258.37	0.89145	0.62974	0.82511
2260.99	0.9112	0.63661	0.83137
2263.61	0.88529	0.6368	0.82075
2266.23	0.89969	0.63502	0.82445
2268.86	0.8884	0.63174	0.82398
2271.48	0.89129	0.63756	0.82488
2274.1	0.89794	0.63748	0.83244
2276.72	0.88613	0.62821	0.83062
2279.34	0.89312	0.64202	0.83261
2281.96	0.89267	0.64843	0.82965
2284.58	0.88144	0.6356	0.82871
2287.21	0.88328	0.64093	0.83053
2289.83	0.90688	0.6438	0.8326
2292.45	0.90877	0.63533	0.83528
2295.07	0.88872	0.64042	0.82475
2297.69	0.89981	0.63807	0.82438
2300.31	0.88776	0.63629	0.82784
2302.94	0.8724	0.63589	0.83126
2305.56	0.88632	0.63938	0.829
2308.18	0.88939	0.63934	0.83105
2310.8	0.89522	0.63604	0.82272
2313.42	0.88469	0.6291	0.82936
2316.04	0.89912	0.63873	0.82506
2318.66	0.8809	0.62414	0.83195
2321.29	0.89538	0.63596	0.82975
2323.91	0.90559	0.63376	0.82232
2326.53	0.89459	0.65057	0.81965
2329.15	0.88922	0.64242	0.83247
2331.77	0.89881	0.63809	0.83144
2334.39	0.89342	0.63672	0.82224
2337.01	0.89746	0.63722	0.83261
2339.64	0.87224	0.64549	0.82815
2342.26	0.88344	0.63791	0.83472
2344.88	0.89348	0.63913	0.82657
2347.5	0.89552	0.64327	0.83633
2350.12	0.90096	0.62884	0.82497
2352.74	0.89715	0.64575	0.82069
2355.36	0.87828	0.64324	0.82091
2357.99	0.88674	0.6441	0.8258
2360.61	0.88992	0.64566	0.81258
2363.23	0.90045	0.63245	0.8323
2365.85	0.90114	0.64412	0.82554
2368.47	0.89889	0.63607	0.82289
2371.09	0.88636	0.62783	0.81765
2373.71	0.90448	0.63609	0.83244
2376.34	0.90546	0.63718	0.82393
2378.96	0.90186	0.63763	0.81794
2381.58	0.89968	0.63892	0.81596
2384.2	0.91041	0.64312	0.83276
2386.82	0.91042	0.62815	0.81929
2389.44	0.88503	0.63381	0.81804
2392.06	0.89662	0.63324	0.8208
2394.69	0.88694	0.63489	0.82974
2397.31	0.89584	0.64526	0.81744
2399.93	0.88569	0.63492	0.83699
2402.55	0.88865	0.65019	0.82691
2405.17	0.90079	0.62458	0.83174
2407.79	0.90673	0.62906	0.83028
2410.41	0.90763	0.63439	0.82465
2413.04	0.90054	0.63585	0.83429
2415.66	0.88832	0.6347	0.83389
2418.28	0.89259	0.63906	0.82136
2420.9	0.89808	0.63659	0.82787
2423.52	0.87749	0.63734	0.8235
2426.14	0.8872	0.63224	0.82354
2428.76	0.89875	0.6367	0.8273
2431.39	0.8725	0.63025	0.82719
2434.01	0.89006	0.63118	0.83285
2436.63	0.89316	0.63903	0.82639
2439.25	0.87805	0.62168	0.83633
2441.87	0.87923	0.64027	0.82524
2444.49	0.86437	0.61818	0.83343
2447.11	0.89487	0.6273	0.82114
2449.74	0.87198	0.63298	0.82074
2452.36	0.88883	0.63156	0.8331
2454.98	0.88423	0.63049	0.82526
2457.6	0.88981	0.6248	0.8289
2460.22	0.88034	0.62952	0.83057
2462.84	0.88001	0.61457	0.82507
2465.46	0.88115	0.63321	0.83146
2468.09	0.89454	0.63109	0.83917
2470.71	0.8969	0.62749	0.82856
2473.33	0.88414	0.63092	0.83534
2475.95	0.87174	0.62564	0.8326
2478.57	0.88462	0.62327	0.82908
2481.19	0.87014	0.62234	0.83174
2483.81	0.87844	0.61537	0.83183
2486.44	0.89109	0.61652	0.82109
2489.06	0.8767	0.6246	0.82417
2491.68	0.8812	0.62933	0.83149
2494.3	0.87706	0.6233	0.82513
2496.92	0.87544	0.62444	0.82655
2499.54	0.86431	0.61823	0.82341
2502.16	0.86646	0.61692	0.83438
2504.79	0.86954	0.62089	0.82233
2507.41	0.8779	0.62204	0.82956
2510.03	0.88869	0.62248	0.82786
2512.65	0.87533	0.61216	0.83428
2515.27	0.88227	0.6178	0.82372
2517.89	0.89288	0.62526	0.83232
2520.51	0.87146	0.61558	0.82951
2523.14	0.88586	0.62617	0.81954
2525.76	0.87162	0.62531	0.82901
2528.38	0.88091	0.62316	0.82555
2531	0.8785	0.62731	0.82096
2533.62	0.89782	0.61713	0.82959
2536.24	0.88618	0.61838	0.83185
2538.86	0.8903	0.62013	0.82051
2541.49	0.87833	0.62657	0.8311
2544.11	0.89133	0.62469	0.83483
2546.73	0.86558	0.62024	0.83751
2549.35	0.88739	0.623	0.83016
2551.97	0.86967	0.61879	0.82907
2554.59	0.8776	0.62397	0.82674
2557.21	0.88074	0.62301	0.83105
2559.84	0.89436	0.62244	0.83314
2562.46	0.87554	0.61617	0.82369
2565.08	0.87386	0.62087	0.83283
2567.7	0.86853	0.62966	0.8267
2570.32	0.87266	0.6302	0.8331
2572.94	0.86969	0.62043	0.83789
2575.56	0.86932	0.6119	0.81723
2578.19	0.87108	0.62113	0.83056
2580.81	0.86646	0.61467	0.82463
2583.43	0.85134	0.61073	0.84391
2586.05	0.86642	0.6067	0.83198
2588.67	0.87295	0.62854	0.84043
2591.29	0.87417	0.61355	0.84121
2593.91	0.86969	0.61075	0.8459
2596.54	0.8753	0.60808	0.84138
2599.16	0.85968	0.62499	0.82697
2601.78	0.86308	0.61137	0.83798
2604.4	0.86481	0.61927	0.83378
2607.02	0.86389	0.60557	0.8442
2609.64	0.86039	0.61417	0.8333
2612.26	0.87027	0.62325	0.83497
2614.89	0.86966	0.61695	0.83549
2617.51	0.87077	0.61537	0.83438
2620.13	0.86804	0.61488	0.83528
2622.75	0.87082	0.61611	0.83905
2625.37	0.85177	0.61813	0.83483
2627.99	0.86531	0.60172	0.85233
2630.62	0.84785	0.60879	0.84682
2633.24	0.84923	0.61552	0.83646
2635.86	0.87074	0.60656	0.84427
2638.48	0.8662	0.60363	0.83735
2641.1	0.87775	0.61609	0.84338
2643.72	0.85512	0.61363	0.83645
2646.34	0.85371	0.60915	0.83837
2648.97	0.85681	0.61109	0.8458
2651.59	0.87222	0.62541	0.83986
2654.21	0.85223	0.61075	0.83999
2656.83	0.86421	0.59982	0.84291
2659.45	0.84826	0.61624	0.83927
2662.07	0.85211	0.6087	0.83587
2664.69	0.85625	0.60371	0.85287
2667.32	0.864	0.60344	0.83574
2669.94	0.85106	0.60502	0.8424
2672.56	0.84595	0.60008	0.84459
2675.18	0.8673	0.61667	0.84629
2677.8	0.85376	0.60247	0.84504
2680.42	0.85704	0.60748	0.84007
2683.04	0.86316	0.61952	0.8359
2685.67	0.84422	0.60673	0.84488
2688.29	0.87559	0.60672	0.84695
2690.91	0.8566	0.60986	0.83379
2693.53	0.85112	0.60422	0.83346
2696.15	0.87004	0.61374	0.8362
2698.77	0.84988	0.61054	0.83785
2701.39	0.8637	0.6206	0.84553
2704.02	0.8567	0.60639	0.83962
2706.64	0.85698	0.60571	0.83842
2709.26	0.8614	0.6094	0.83776
2711.88	0.87571	0.6056	0.83372
2714.5	0.87663	0.61827	0.84144
2717.12	0.87582	0.61075	0.84472
2719.74	0.85737	0.61068	0.83645
2722.37	0.86337	0.61078	0.84368
2724.99	0.85193	0.61989	0.85102
2727.61	0.84913	0.60663	0.83648
2730.23	0.86564	0.61134	0.84707
2732.85	0.85798	0.62126	0.84368
2735.47	0.86699	0.60407	0.84048
2738.09	0.85564	0.61563	0.84859
2740.72	0.85039	0.60682	0.8339
2743.34	0.8551	0.61105	0.83992
2745.96	0.87749	0.61826	0.84342
2748.58	0.86152	0.61695	0.84303
2751.2	0.84961	0.61163	0.84049
2753.82	0.86397	0.61672	0.8526
2756.44	0.87582	0.6038	0.84582
2759.07	0.86465	0.61281	0.83435
2761.69	0.857	0.59858	0.83778
2764.31	0.86856	0.61379	0.83498
2766.93	0.85661	0.60271	0.83986
2769.55	0.85039	0.62296	0.84801
2772.17	0.86339	0.62133	0.85623
2774.79	0.85832	0.60977	0.85204
2777.42	0.87085	0.61318	0.84753
2780.04	0.8757	0.61492	0.84783
2782.66	0.87764	0.61562	0.84429
2785.28	0.87335	0.60814	0.84614
2787.9	0.85923	0.60179	0.83481
2790.52	0.87048	0.61506	0.84409
2793.14	0.86775	0.6182	0.84782
2795.77	0.86828	0.61011	0.84875
2798.39	0.85725	0.60776	0.85673
2801.01	0.85685	0.61423	0.83921
2803.63	0.85304	0.6074	0.84249
2806.25	0.83128	0.61354	0.85555
2808.87	0.87342	0.60832	0.85093
2811.49	0.8458	0.60709	0.84752
2814.12	0.85565	0.60868	0.84987
2816.74	0.86194	0.61306	0.84517
2819.36	0.8515	0.61954	0.84225
2821.98	0.84893	0.60311	0.85088
2824.6	0.85277	0.61796	0.84989
2827.22	0.88137	0.6102	0.84773
2829.84	0.86217	0.61926	0.85559
2832.47	0.86696	0.61401	0.84408
2835.09	0.867	0.61207	0.85859
2837.71	0.87071	0.61337	0.84722
2840.33	0.87546	0.61528	0.85044
2842.95	0.86458	0.61469	0.84975
2845.57	0.85502	0.60382	0.84636
2848.19	0.85683	0.61625	0.85735
2850.82	0.86607	0.60794	0.85851
2853.44	0.86222	0.60865	0.85172
2856.06	0.8583	0.61015	0.85507
2858.68	0.86599	0.61062	0.85263
2861.3	0.85173	0.60205	0.85187
2863.92	0.87297	0.60412	0.85679
2866.54	0.87273	0.61101	0.85397
2869.17	0.8749	0.61346	0.85571
2871.79	0.86113	0.60098	0.84707
2874.41	0.85392	0.60884	0.84194
2877.03	0.85295	0.61135	0.85435
2879.65	0.86565	0.61756	0.85769
2882.27	0.83959	0.60879	0.85956
2884.89	0.86152	0.60506	0.85276
2887.52	0.87108	0.60362	0.8524
2890.14	0.85142	0.60729	0.85223
2892.76	0.85925	0.60267	0.84983
2895.38	0.86248	0.59912	0.85459
2898	0.8664	0.5996	0.84985
2900.62	0.86493	0.61712	0.85168
2903.24	0.85109	0.60913	0.86019
2905.87	0.84909	0.61601	0.85984
2908.49	0.85911	0.61098	0.85065
2911.11	0.87255	0.61366	0.86403
2913.73	0.85619	0.6047	0.85459
2916.35	0.86042	0.61308	0.8498
2918.97	0.86118	0.60605	0.85317
2921.59	0.85891	0.61634	0.85261
2924.22	0.88299	0.62741	0.85176
2926.84	0.85481	0.60352	0.86095
2929.46	0.86599	0.60605	0.84422
2932.08	0.86446	0.61234	0.85326
2934.7	0.87148	0.6155	0.85638
2937.32	0.87201	0.61575	0.87071
2939.94	0.86813	0.61049	0.85206
2942.57	0.86696	0.60562	0.84466
2945.19	0.87983	0.59413	0.85733
2947.81	0.8817	0.61057	0.84611
2950.43	0.87748	0.61161	0.85318
2953.05	0.85917	0.60777	0.84963
2955.67	0.86221	0.60631	0.86119
2958.3	0.88749	0.61386	0.85293
2960.92	0.85558	0.60149	0.85148
2963.54	0.86323	0.61395	0.84466
2966.16	0.87294	0.61037	0.85187
2968.78	0.8555	0.61304	0.86498
2971.4	0.85076	0.60686	0.84552
2974.02	0.87281	0.6086	0.84383
2976.65	0.87236	0.6065	0.85651
2979.27	0.86661	0.6102	0.85965
2981.89	0.85929	0.6073	0.86088
2984.51	0.86551	0.60862	0.85948
2987.13	0.87051	0.61057	0.85696
2989.75	0.87715	0.60752	0.84454
2992.37	0.87182	0.60234	0.85286
2995	0.87904	0.61424	0.85605
2997.62	0.85565	0.61798	0.85818
3000.24	0.86567	0.6145	0.85791
3002.86	0.86615	0.61529	0.85775
3005.48	0.85177	0.60514	0.85539
3008.1	0.85935	0.60829	0.85701
3010.72	0.87542	0.60111	0.85544
3013.35	0.87624	0.60724	0.85612
3015.97	0.86726	0.60024	0.8568
3018.59	0.85804	0.60724	0.85085
3021.21	0.87203	0.60978	0.85458
3023.83	0.88142	0.6135	0.8527
3026.45	0.86657	0.60447	0.8578
3029.07	0.87356	0.60338	0.85817
3031.7	0.86676	0.61223	0.8624
3034.32	0.84591	0.60817	0.85854
3036.94	0.87067	0.60123	0.85188
3039.56	0.8706	0.6104	0.85965
3042.18	0.85443	0.61547	0.85542
3044.8	0.88179	0.61064	0.85733
3047.42	0.8615	0.60622	0.86695
3050.05	0.85668	0.603	0.85801
3052.67	0.86484	0.60371	0.85338
3055.29	0.85783	0.60007	0.85734
3057.91	0.86669	0.60716	0.86302
3060.53	0.8627	0.61161	0.85336
3063.15	0.86655	0.6026	0.86248
3065.77	0.86267	0.60723	0.85422
3068.4	0.86397	0.60414	0.85201
3071.02	0.86205	0.60126	0.8528
3073.64	0.86027	0.59978	0.8596
3076.26	0.87766	0.60189	0.8516
3078.88	0.85635	0.60515	0.85307
3081.5	0.86255	0.60811	0.85745
3084.12	0.86217	0.60318	0.8571
3086.75	0.87096	0.60877	0.85224
3089.37	0.87059	0.60674	0.85447
3091.99	0.86051	0.6021	0.86077
3094.61	0.86126	0.60835	0.86036
3097.23	0.87452	0.60645	0.85357
3099.85	0.86172	0.60832	0.86118
3102.47	0.84835	0.61114	0.85548
3105.1	0.8579	0.60571	0.85038
3107.72	0.87211	0.61167	0.85366
3110.34	0.85771	0.61046	0.85477
3112.96	0.855	0.6212	0.8606
3115.58	0.86888	0.60737	0.85777
3118.2	0.85695	0.60463	0.84585
3120.82	0.85265	0.60129	0.84679
3123.45	0.87875	0.60925	0.85996
3126.07	0.8813	0.6084	0.85507
3128.69	0.85162	0.60694	0.85669
3131.31	0.85615	0.60538	0.85606
3133.93	0.85776	0.60247	0.85339
3136.55	0.86527	0.60261	0.86184
3139.17	0.87	0.61972	0.84985
3141.8	0.87126	0.60181	0.8504
3144.42	0.8694	0.61289	0.86364
3147.04	0.85493	0.61051	0.85374
3149.66	0.86665	0.59846	0.86157
3152.28	0.87288	0.61184	0.85264
3154.9	0.87097	0.59733	0.85812
3157.52	0.86323	0.61777	0.85828
3160.15	0.86377	0.60647	0.86278
3162.77	0.86606	0.6098	0.85662
3165.39	0.86513	0.6103	0.8617
3168.01	0.85429	0.60523	0.86243
3170.63	0.87905	0.61119	0.85792
3173.25	0.86839	0.60561	0.86306
3175.87	0.85916	0.60101	0.869
3178.5	0.86278	0.60156	0.86682
3181.12	0.85981	0.61107	0.86984
3183.74	0.86949	0.60679	0.86195
3186.36	0.86268	0.60014	0.86059
3188.98	0.85603	0.60493	0.85557
3191.6	0.86009	0.61287	0.85975
3194.22	0.8602	0.60121	0.86012
3196.85	0.85305	0.60782	0.85802
3199.47	0.86354	0.60329	0.85497
3202.09	0.87035	0.60759	0.8586
3204.71	0.84384	0.60103	0.85637
3207.33	0.85279	0.61414	0.85783
3209.95	0.85729	0.60092	0.85801
3212.57	0.87087	0.61069	0.84808
3215.2	0.86192	0.6092	0.84803
3217.82	0.85602	0.6073	0.85753
3220.44	0.85519	0.60747	0.86181
3223.06	0.85493	0.60975	0.85576
3225.68	0.86552	0.60961	0.85968
3228.3	0.86066	0.60051	0.85305
3230.92	0.85902	0.60134	0.85645
3233.55	0.87026	0.60873	0.85953
3236.17	0.86731	0.60005	0.85606
3238.79	0.84555	0.61217	0.8562
3241.41	0.8548	0.60865	0.85763
3244.03	0.86297	0.59983	0.84815
3246.65	0.86035	0.60363	0.85111
3249.27	0.86489	0.60648	0.86223
3251.9	0.87389	0.60046	0.86277
3254.52	0.86624	0.60595	0.85685
3257.14	0.85594	0.59996	0.85612
3259.76	0.85465	0.60077	0.85234
3262.38	0.87588	0.60936	0.85696
3265	0.85502	0.60226	0.85414
3267.62	0.8755	0.6002	0.86187
3270.25	0.85431	0.61267	0.85404
3272.87	0.86803	0.6041	0.85838
3275.49	0.85918	0.60861	0.84901
3278.11	0.84659	0.59777	0.85113
3280.73	0.84839	0.60887	0.85166
3283.35	0.8517	0.60273	0.85265
3285.98	0.86059	0.60071	0.86622
3288.6	0.85641	0.59709	0.85401
3291.22	0.87405	0.60188	0.86006
3293.84	0.85768	0.61203	0.85301
3296.46	0.87258	0.60228	0.85338
3299.08	0.86659	0.61642	0.86874
3301.7	0.87351	0.59371	0.85393
3304.33	0.8835	0.60761	0.86691
3306.95	0.8691	0.60973	0.8553
3309.57	0.87647	0.60917	0.84756
3312.19	0.85395	0.6011	0.84607
3314.81	0.87151	0.60619	0.85712
3317.43	0.87089	0.60527	0.86343
3320.05	0.87036	0.59565	0.84626
3322.68	0.86714	0.61224	0.85722
3325.3	0.86666	0.61411	0.84523
3327.92	0.87318	0.60824	0.84982
3330.54	0.85532	0.5986	0.8476
3333.16	0.86713	0.60988	0.85359
3335.78	0.87164	0.5955	0.84938
3338.4	0.86906	0.6038	0.84643
3341.03	0.86873	0.61715	0.8631
3343.65	0.87356	0.60778	0.85354
3346.27	0.87546	0.6033	0.84877
3348.89	0.86217	0.61351	0.86088
3351.51	0.86681	0.61186	0.84426
3354.13	0.84387	0.61216	0.8498
3356.75	0.86839	0.61425	0.85578
3359.38	0.87661	0.60374	0.84695
3362	0.85801	0.60667	0.8436
3364.62	0.88471	0.60897	0.84341
3367.24	0.88813	0.60958	0.84238
3369.86	0.86298	0.60656	0.84834
3372.48	0.86638	0.60774	0.84342
3375.1	0.86759	0.60636	0.84823
3377.73	0.87722	0.61791	0.85005
3380.35	0.8849	0.61297	0.8539
3382.97	0.87464	0.61127	0.8458
3385.59	0.86988	0.6058	0.85413
3388.21	0.88683	0.61135	0.83938
3390.83	0.85707	0.60277	0.84787
3393.45	0.87815	0.60673	0.84559
3396.08	0.86044	0.61029	0.85638
3398.7	0.86529	0.61281	0.84878
3401.32	0.86079	0.60979	0.85594
3403.94	0.88976	0.61274	0.85036
3406.56	0.86896	0.60852	0.84354
3409.18	0.87002	0.61422	0.84885
3411.8	0.86349	0.61058	0.8485
3414.43	0.88108	0.60278	0.8368
3417.05	0.88533	0.60181	0.84623
3419.67	0.86577	0.6065	0.84363
3422.29	0.86756	0.61447	0.85081
3424.91	0.8851	0.61003	0.8356
3427.53	0.87818	0.60103	0.83684
3430.15	0.87775	0.60215	0.83804
3432.78	0.88413	0.60399	0.84396
3435.4	0.87841	0.61486	0.84396
3438.02	0.87738	0.60312	0.84121
3440.64	0.87766	0.61213	0.84979
3443.26	0.88015	0.61329	0.84158
3445.88	0.87526	0.60855	0.83874
3448.5	0.89123	0.61018	0.84878
3451.13	0.86478	0.61133	0.84602
3453.75	0.88073	0.61307	0.85663
3456.37	0.88203	0.61609	0.8397
3458.99	0.86808	0.60179	0.83966
3461.61	0.88748	0.61014	0.84271
3464.23	0.86148	0.61747	0.84469
3466.85	0.87865	0.61668	0.84363
3469.48	0.87974	0.61337	0.84644
3472.1	0.86458	0.61735	0.84729
3474.72	0.89843	0.60614	0.85182
3477.34	0.87882	0.60218	0.84033
3479.96	0.89734	0.61692	0.84168
3482.58	0.88316	0.62475	0.8545
3485.2	0.88956	0.61229	0.84117
3487.83	0.86048	0.60979	0.84209
3490.45	0.88493	0.61985	0.84482
3493.07	0.8832	0.62691	0.84635
3495.69	0.891	0.62395	0.8368
3498.31	0.88838	0.60966	0.84692
3500.93	0.87155	0.60919	0.84137
3503.55	0.85795	0.60862	0.83913
3506.18	0.86844	0.61125	0.83852
3508.8	0.87901	0.60788	0.83643
3511.42	0.8739	0.60737	0.83043
3514.04	0.87722	0.60729	0.83833
3516.66	0.86768	0.61613	0.84297
3519.28	0.86986	0.61534	0.84722
3521.9	0.87879	0.60937	0.85768
3524.53	0.87897	0.60959	0.8461
3527.15	0.88805	0.61867	0.84888
3529.77	0.87718	0.61459	0.84715
3532.39	0.89973	0.60512	0.8345
3535.01	0.86966	0.61719	0.84471
3537.63	0.88207	0.60897	0.84384
3540.25	0.88583	0.6223	0.8405
3542.88	0.88239	0.60776	0.83645
3545.5	0.88614	0.61121	0.8551
3548.12	0.87084	0.62544	0.8476
3550.74	0.87107	0.61631	0.84887
3553.36	0.8857	0.61145	0.83622
3555.98	0.87186	0.61735	0.84858
3558.6	0.87215	0.616	0.8532
3561.23	0.88371	0.60772	0.83877
3563.85	0.87939	0.61328	0.8491
3566.47	0.8869	0.62011	0.83989
3569.09	0.88302	0.61573	0.84401
3571.71	0.87564	0.61056	0.8323
3574.33	0.87913	0.61979	0.84145
3576.95	0.89393	0.61971	0.83669
3579.58	0.89779	0.60354	0.84011
3582.2	0.87918	0.61357	0.84692
3584.82	0.87838	0.61375	0.83909
3587.44	0.88172	0.60795	0.83712
3590.06	0.86195	0.60135	0.84525
3592.68	0.89556	0.61968	0.84243
3595.3	0.89276	0.61461	0.84736
3597.93	0.90013	0.61917	0.84106
3600.55	0.89444	0.61331	0.82888
3603.17	0.89137	0.6208	0.83494
3605.79	0.87044	0.61009	0.84773
3608.41	0.8703	0.61638	0.84006
3611.03	0.88898	0.61382	0.8336
3613.66	0.88366	0.60869	0.82839
3616.28	0.88765	0.62443	0.83887
3618.9	0.89322	0.61708	0.83505
3621.52	0.87036	0.60936	0.84247
3624.14	0.89244	0.60374	0.83285
3626.76	0.87576	0.60016	0.8401
3629.38	0.87947	0.61155	0.84264
3632.01	0.88691	0.617	0.83594
3634.63	0.88486	0.60699	0.83342
3637.25	0.87611	0.61043	0.83685
3639.87	0.88073	0.61237	0.8331
3642.49	0.87732	0.61001	0.84535
3645.11	0.89023	0.61116	0.84107
3647.73	0.88915	0.60907	0.83412
3650.36	0.86303	0.60848	0.84161
3652.98	0.90229	0.61177	0.84478
3655.6	0.86607	0.60887	0.83711
3658.22	0.89772	0.61202	0.84416
3660.84	0.8828	0.62075	0.8369
3663.46	0.86196	0.60034	0.83278
3666.08	0.87908	0.60622	0.84369
3668.71	0.8769	0.60754	0.84185
3671.33	0.86852	0.61193	0.84845
3673.95	0.8745	0.61029	0.84194
3676.57	0.87178	0.61732	0.84795
3679.19	0.87578	0.60682	0.83694
3681.81	0.88225	0.61275	0.83518
3684.43	0.8494	0.61091	0.84993
3687.06	0.86157	0.61325	0.84347
3689.68	0.88725	0.60368	0.84059
3692.3	0.88258	0.60654	0.84406
3694.92	0.90216	0.61873	0.84866
3697.54	0.89076	0.60675	0.84372
3700.16	0.87694	0.60916	0.8323
3702.78	0.87062	0.61037	0.83955
3705.41	0.87878	0.60194	0.82882
3708.03	0.87912	0.5993	0.8344
3710.65	0.87452	0.61052	0.83764
3713.27	0.88784	0.61327	0.83809
3715.89	0.88356	0.60187	0.82578
3718.51	0.87747	0.61226	0.8406
3721.13	0.86321	0.61498	0.83913
3723.76	0.8677	0.60931	0.83954
3726.38	0.88851	0.60889	0.83577
3729	0.87056	0.6033	0.84013
3731.62	0.86949	0.6032	0.83701
3734.24	0.87627	0.6116	0.83272
3736.86	0.87462	0.6086	0.83838
3739.48	0.87367	0.59747	0.83532
3742.11	0.87293	0.60637	0.83752
3744.73	0.865	0.60478	0.82333
3747.35	0.89139	0.60973	0.83642
3749.97	0.85537	0.61342	0.83357
3752.59	0.88133	0.59909	0.83358
3755.21	0.87916	0.61784	0.83715
3757.83	0.87172	0.61297	0.8303
3760.46	0.86203	0.61626	0.82784
3763.08	0.86731	0.59944	0.83441
3765.7	0.85791	0.60593	0.83512
3768.32	0.8675	0.61844	0.83136
3770.94	0.87513	0.62193	0.83416
3773.56	0.8758	0.6153	0.83115
3776.18	0.8783	0.61053	0.82428
3778.81	0.89373	0.6044	0.83226
3781.43	0.87928	0.60321	0.82879
3784.05	0.86737	0.61736	0.83533
3786.67	0.88123	0.60652	0.83149
3789.29	0.86855	0.60622	0.83524
3791.91	0.86867	0.60909	0.83967
3794.53	0.87626	0.61163	0.83462
3797.16	0.8841	0.60372	0.83663
3799.78	0.88629	0.61744	0.83443
3802.4	0.88288	0.60676	0.82977
3805.02	0.86587	0.61358	0.83444
3807.64	0.87586	0.60146	0.83504
3810.26	0.88127	0.60802	0.83445
3812.88	0.87063	0.61935	0.83254
3815.51	0.88411	0.61374	0.82244
3818.13	0.87731	0.61606	0.83645
3820.75	0.89072	0.61292	0.82624
3823.37	0.86756	0.61433	0.82602
3825.99	0.85945	0.60999	0.83891
3828.61	0.87704	0.61771	0.83229
3831.23	0.86845	0.61722	0.82612
3833.86	0.87311	0.60443	0.83302
3836.48	0.8867	0.60685	0.82646
3839.1	0.86222	0.60873	0.83038
3841.72	0.87109	0.60529	0.82633
3844.34	0.86669	0.59686	0.83106
3846.96	0.87442	0.61276	0.82429
3849.58	0.87041	0.6069	0.82541
3852.21	0.86742	0.61705	0.82904
3854.83	0.87792	0.60357	0.83022
3857.45	0.86179	0.6176	0.82707
3860.07	0.87925	0.62192	0.81396
3862.69	0.87325	0.6099	0.82106
3865.31	0.85741	0.61274	0.82095
3867.93	0.88321	0.60849	0.82477
3870.56	0.86214	0.62507	0.81815
3873.18	0.8735	0.61846	0.81663
3875.8	0.86643	0.60615	0.81981
3878.42	0.86847	0.61357	0.82899
3881.04	0.87088	0.61411	0.81723
3883.66	0.85889	0.61112	0.82665
3886.28	0.85741	0.60714	0.82363
3888.91	0.86994	0.61599	0.81861
3891.53	0.88355	0.61418	0.8237
3894.15	0.88777	0.60394	0.8212
3896.77	0.86785	0.61268	0.81679
3899.39	0.86871	0.61744	0.81645
3902.01	0.88156	0.60941	0.82515
3904.63	0.87954	0.61379	0.8161
3907.26	0.85173	0.61486	0.83118
3909.88	0.85989	0.61206	0.81456
3912.5	0.88238	0.61044	0.81941
3915.12	0.87239	0.6161	0.81401
3917.74	0.86507	0.59934	0.82248
3920.36	0.86236	0.61474	0.82851
3922.98	0.88342	0.61231	0.82132
3925.61	0.86628	0.61992	0.82314
3928.23	0.8812	0.60933	0.81834
3930.85	0.85972	0.61717	0.82582
3933.47	0.87331	0.61353	0.82206
3936.09	0.86207	0.6115	0.81317
3938.71	0.87436	0.6145	0.82933
3941.34	0.8695	0.61808	0.81146
3943.96	0.86029	0.61487	0.83394
3946.58	0.86907	0.62018	0.81559
3949.2	0.87331	0.61387	0.81233
3951.82	0.87268	0.60839	0.82359
3954.44	0.86865	0.61149	0.82276
3957.06	0.88582	0.61626	0.81633
3959.69	0.87353	0.62033	0.81742
3962.31	0.86777	0.61814	0.81564
3964.93	0.87676	0.6168	0.82492
3967.55	0.87739	0.60298	0.81197
3970.17	0.88052	0.62212	0.8117
3972.79	0.88125	0.6223	0.82398
3975.41	0.88029	0.61361	0.82839
3978.04	0.88116	0.6115	0.81456
3980.66	0.89453	0.61534	0.81383
3983.28	0.88184	0.61593	0.81721
3985.9	0.87881	0.62166	0.81631
3988.52	0.88158	0.61928	0.81937
3991.14	0.87355	0.61709	0.82035
3993.76	0.86573	0.61153	0.81494
3996.39	0.87503	0.61141	0.81316
3999.01	0.86821	0.6086	0.82375
4001.63	0.88811	0.61528	0.81018
4004.25	0.87721	0.61638	0.81267
4006.87	0.87467	0.62853	0.81481
4009.49	0.87266	0.62242	0.81564
4012.11	0.88466	0.61966	0.82529
4014.74	0.88057	0.62286	0.82261
4017.36	0.88481	0.62241	0.82009
4019.98	0.87489	0.61236	0.82088
4022.6	0.85607	0.60902	0.81751
4025.22	0.88093	0.61872	0.81777
4027.84	0.85652	0.61848	0.8128
4030.46	0.88039	0.62301	0.81827
4033.09	0.86161	0.6145	0.81996
4035.71	0.87258	0.61745	0.82108
4038.33	0.87168	0.6187	0.81097
4040.95	0.87747	0.61854	0.81811
4043.57	0.87653	0.61383	0.81242
4046.19	0.88489	0.61762	0.81306
4048.81	0.86839	0.62217	0.81183
4051.44	0.85842	0.61596	0.81682
4054.06	0.87574	0.62034	0.81427
4056.68	0.8831	0.6129	0.81223
4059.3	0.87369	0.60648	0.81673
4061.92	0.85976	0.61735	0.81326
4064.54	0.87513	0.61748	0.81294
4067.16	0.87982	0.61607	0.82165
4069.79	0.86928	0.61055	0.82018
4072.41	0.87342	0.61076	0.81515
4075.03	0.86716	0.60692	0.82763
4077.65	0.86971	0.60899	0.81845
4080.27	0.88709	0.60408	0.82269
4082.89	0.87608	0.61994	0.81375
4085.51	0.8838	0.60411	0.81814
4088.14	0.87133	0.6207	0.8014
4090.76	0.87617	0.61359	0.81371
4093.38	0.88103	0.61315	0.81163
4096	0.86792	0.6139	0.82117
4098.62	0.86136	0.61918	0.80882
4101.24	0.8536	0.61283	0.82841
4103.86	0.86203	0.60097	0.82058
4106.49	0.85758	0.60468	0.81017
4109.11	0.86828	0.6144	0.81405
4111.73	0.86689	0.61594	0.82164
4114.35	0.86705	0.61177	0.82551
4116.97	0.88662	0.61892	0.80804
4119.59	0.8802	0.61412	0.80491
4122.21	0.88568	0.61949	0.81089
4124.84	0.86316	0.61038	0.81372
4127.46	0.87412	0.61256	0.80688
4130.08	0.88071	0.61938	0.80379
4132.7	0.87514	0.60273	0.81082
4135.32	0.8696	0.59984	0.82679
4137.94	0.87587	0.60889	0.81739
4140.56	0.87694	0.60896	0.80788
4143.19	0.86291	0.60663	0.80863
4145.81	0.87504	0.60886	0.81782
4148.43	0.87518	0.60963	0.81138
4151.05	0.89031	0.61647	0.82766
4153.67	0.868	0.60985	0.81606
4156.29	0.86714	0.60917	0.80112
4158.91	0.86667	0.61453	0.81533
4161.54	0.8615	0.61216	0.81449
4164.16	0.8694	0.60963	0.80459
4166.78	0.88278	0.60982	0.81931
4169.4	0.87111	0.6022	0.8193
4172.02	0.87442	0.60993	0.81189
4174.64	0.8667	0.60213	0.81294
4177.26	0.86552	0.61379	0.80967
4179.89	0.87664	0.59991	0.81304
4182.51	0.87777	0.60391	0.80184
4185.13	0.89243	0.6151	0.80762
4187.75	0.86879	0.60909	0.79784
4190.37	0.88371	0.60816	0.82555
4192.99	0.88438	0.59676	0.81369
4195.61	0.87013	0.59937	0.80671
4198.24	0.85981	0.59617	0.80532
4200.86	0.86094	0.61784	0.80771
4203.48	0.8662	0.60656	0.8037
4206.1	0.85667	0.61243	0.8088
4208.72	0.86586	0.6125	0.80596
4211.34	0.87709	0.60103	0.80351
4213.96	0.86155	0.60047	0.80281
4216.59	0.8655	0.60672	0.80539
4219.21	0.86393	0.60782	0.80988
4221.83	0.88963	0.6081	0.80732
4224.45	0.87301	0.61499	0.81544
4227.07	0.87344	0.61849	0.79435
4229.69	0.8682	0.61904	0.80651
4232.31	0.8604	0.60138	0.80795
4234.94	0.87171	0.60206	0.81216
4237.56	0.86321	0.61242	0.81004
4240.18	0.87707	0.60879	0.79772
4242.8	0.89172	0.60792	0.80507
4245.42	0.86286	0.60494	0.80521
4248.04	0.88379	0.60304	0.81155
4250.66	0.88553	0.61603	0.80495
4253.29	0.85844	0.60807	0.8128
4255.91	0.88228	0.60767	0.80318
4258.53	0.86853	0.60606	0.80889
4261.15	0.85274	0.60492	0.81303
4263.77	0.88382	0.60039	0.79526
4266.39	0.86813	0.61628	0.8058
4269.02	0.875	0.61407	0.82123
4271.64	0.87528	0.60747	0.79262
4274.26	0.86913	0.60883	0.80908
4276.88	0.87102	0.60608	0.80134
4279.5	0.85871	0.60012	0.80433
4282.12	0.88175	0.61015	0.80666
4284.74	0.87137	0.60749	0.8067
4287.37	0.87454	0.60334	0.79861
4289.99	0.8709	0.60608	0.80289
4292.61	0.87066	0.60235	0.81047
4295.23	0.86231	0.6097	0.79914
4297.85	0.86849	0.60466	0.79686
4300.47	0.87876	0.60543	0.80934
4303.09	0.88326	0.59875	0.80215
4305.72	0.88375	0.61368	0.80417
4308.34	0.85495	0.59993	0.81407
4310.96	0.86539	0.61096	0.80336
4313.58	0.87075	0.61474	0.80947
4316.2	0.83472	0.61485	0.80932
4318.82	0.86776	0.61022	0.80724
4321.44	0.8688	0.61334	0.80313
4324.07	0.86741	0.60586	0.79397
4326.69	0.87015	0.61076	0.80394
4329.31	0.87132	0.60527	0.79648
4331.93	0.86768	0.60652	0.80801
4334.55	0.86125	0.60294	0.8047
4337.17	0.88014	0.61191	0.80284
4339.79	0.86137	0.60299	0.80571
4342.42	0.86172	0.60293	0.81233
4345.04	0.85839	0.60095	0.80534
4347.66	0.87922	0.60125	0.80031
4350.28	0.85812	0.60092	0.80573
4352.9	0.86188	0.60577	0.80497
4355.52	0.86804	0.60667	0.8067
4358.14	0.88028	0.61116	0.80494
4360.77	0.8608	0.61562	0.80024
4363.39	0.86362	0.6067	0.80152
4366.01	0.8715	0.60833	0.81216
4368.63	0.85985	0.6046	0.80248
4371.25	0.87797	0.6145	0.81039
4373.87	0.87521	0.60549	0.80772
4376.49	0.87068	0.61476	0.80365
4379.12	0.86811	0.6072	0.80096
4381.74	0.8632	0.61008	0.80229
4384.36	0.84759	0.60748	0.79924
4386.98	0.8781	0.60743	0.80689
4389.6	0.87219	0.60719	0.80365
4392.22	0.88591	0.61638	0.80447
4394.84	0.87148	0.60237	0.80065
4397.47	0.87069	0.62395	0.81121
4400.09	0.86459	0.60117	0.79831
4402.71	0.86862	0.60651	0.79702
4405.33	0.86089	0.60997	0.80544
4407.95	0.87723	0.61281	0.80529
4410.57	0.85131	0.6078	0.80408
4413.19	0.88193	0.60429	0.80278
4415.82	0.87906	0.59836	0.80115
4418.44	0.86993	0.6067	0.80509
4421.06	0.87446	0.60039	0.80225
4423.68	0.87451	0.61854	0.80223
4426.3	0.85861	0.61165	0.8051
4428.92	0.86198	0.59985	0.79969
4431.54	0.85947	0.61953	0.78992
4434.17	0.86901	0.61475	0.80807
4436.79	0.8858	0.60703	0.81224
4439.41	0.87366	0.60781	0.811
4442.03	0.88077	0.61105	0.80503
4444.65	0.85779	0.59868	0.79739
4447.27	0.8681	0.60717	0.80998
4449.89	0.87983	0.61934	0.80322
4452.52	0.85623	0.60362	0.80042
4455.14	0.90491	0.58527	0.77479
4457.76	0.88393	0.60823	0.79447
4460.38	0.88301	0.61147	0.79697
4463	0.86737	0.62482	0.79398
4465.62	0.8767	0.62071	0.81538
4468.24	0.86361	0.61563	0.80991
4470.87	0.86026	0.61405	0.79425
4473.49	0.8676	0.622	0.80533
4476.11	0.85479	0.60757	0.79605
4478.73	0.86573	0.61291	0.80336
4481.35	0.8765	0.60754	0.80038
4483.97	0.86891	0.60133	0.80176
4486.59	0.87825	0.60925	0.80691
4489.22	0.87056	0.61187	0.80399
4491.84	0.87322	0.60726	0.81362
4494.46	0.85709	0.61601	0.7935
4497.08	0.87482	0.61696	0.79918
4499.7	0.86874	0.61086	0.80105
4502.32	0.84921	0.60452	0.7911
4504.94	0.87311	0.61704	0.80281
4507.57	0.8784	0.61808	0.7981
4510.19	0.88138	0.61545	0.80784
4512.81	0.85025	0.61017	0.80145
4515.43	0.86845	0.61979	0.81558
4518.05	0.86245	0.61823	0.80151
4520.67	0.88953	0.61562	0.80236
4523.29	0.85902	0.60118	0.79
4525.92	0.87276	0.61783	0.80314
4528.54	0.87482	0.60338	0.80607
4531.16	0.8719	0.61342	0.80354
4533.78	0.84957	0.61727	0.80275
4536.4	0.86948	0.61374	0.79867
4539.02	0.87067	0.61739	0.80044
4541.64	0.85523	0.60695	0.80218
4544.27	0.86885	0.61317	0.80356
4546.89	0.87052	0.61756	0.80398
4549.51	0.86442	0.6079	0.79933
4552.13	0.85987	0.61987	0.79542
4554.75	0.87732	0.61362	0.79857
4557.37	0.86196	0.61074	0.81068
4559.99	0.8706	0.6105	0.79573
4562.62	0.85292	0.61448	0.80277
4565.24	0.87498	0.60524	0.79568
4567.86	0.87328	0.60092	0.80628
4570.48	0.87847	0.6208	0.80452
4573.1	0.86747	0.61565	0.80445
4575.72	0.87854	0.61676	0.79377
4578.34	0.87664	0.60418	0.80085
4580.97	0.8478	0.60813	0.79569
4583.59	0.86725	0.61707	0.80078
4586.21	0.87901	0.61598	0.80701
4588.83	0.874	0.61053	0.79978
4591.45	0.86143	0.60678	0.79666
4594.07	0.88096	0.60789	0.79497
4596.7	0.85357	0.59956	0.79784
4599.32	0.85803	0.60915	0.79702
4601.94	0.88175	0.60907	0.80802
4604.56	0.8611	0.61496	0.80312
4607.18	0.88011	0.61961	0.8021
4609.8	0.85934	0.60819	0.79728
4612.42	0.85553	0.61642	0.78841
4615.05	0.86241	0.60767	0.78967
4617.67	0.86274	0.61252	0.79849
4620.29	0.85762	0.60992	0.80036
4622.91	0.87168	0.6075	0.79401
4625.53	0.85518	0.61363	0.79339
4628.15	0.87134	0.60527	0.80721
4630.77	0.8774	0.61184	0.79485
4633.4	0.88281	0.61342	0.79814
4636.02	0.86663	0.60917	0.80571
4638.64	0.88197	0.62256	0.80036
4641.26	0.88459	0.61925	0.8027
4643.88	0.87004	0.61427	0.80391
4646.5	0.88145	0.61616	0.8048
4649.12	0.88039	0.60481	0.79001
4651.75	0.8805	0.61581	0.79417
4654.37	0.88503	0.60999	0.79574
4656.99	0.8711	0.60537	0.78791
4659.61	0.87407	0.62169	0.80575
4662.23	0.87338	0.613	0.79248
4664.85	0.89202	0.60753	0.78943
4667.47	0.87322	0.63026	0.79362
4670.1	0.86619	0.62016	0.7968
4672.72	0.88787	0.61501	0.80073
4675.34	0.86965	0.61281	0.79543
4677.96	0.86345	0.61374	0.79396
4680.58	0.87184	0.61508	0.80304
4683.2	0.87519	0.6151	0.80585
4685.82	0.88268	0.61482	0.79788
4688.45	0.87944	0.62097	0.7875
4691.07	0.84992	0.61883	0.78798
4693.69	0.89154	0.62386	0.79477
4696.31	0.86628	0.61371	0.7949
4698.93	0.88285	0.60846	0.78961
4701.55	0.86654	0.615	0.80229
4704.17	0.8787	0.61829	0.80151
4706.8	0.87624	0.61083	0.79568
4709.42	0.88008	0.62287	0.79486
4712.04	0.8581	0.61408	0.78525
4714.66	0.86608	0.61518	0.79944
4717.28	0.87499	0.60766	0.8002
4719.9	0.88305	0.61734	0.79025
4722.52	0.87947	0.61732	0.79596
4725.15	0.85394	0.62969	0.79649
4727.77	0.87319	0.6188	0.79164
4730.39	0.87906	0.62244	0.79362
4733.01	0.88318	0.62285	0.7834
4735.63	0.89069	0.62058	0.79794
4738.25	0.88031	0.6121	0.79019
4740.87	0.87465	0.61761	0.79626
4743.5	0.88478	0.61645	0.77764
4746.12	0.88279	0.62593	0.77875
4748.74	0.88755	0.62347	0.7867
4751.36	0.87052	0.6232	0.79295
4753.98	0.87327	0.6178	0.78423
4756.6	0.8835	0.62587	0.78983
4759.22	0.85861	0.60789	0.78596
4761.85	0.86832	0.62285	0.78717
4764.47	0.87249	0.62412	0.78592
4767.09	0.86082	0.6197	0.78211
4769.71	0.89646	0.62253	0.78268
4772.33	0.86484	0.62267	0.78559
4774.95	0.88679	0.6331	0.78905
4777.57	0.88887	0.62121	0.78573
4780.2	0.88431	0.63551	0.79376
4782.82	0.8838	0.62832	0.78749
4785.44	0.87158	0.62761	0.78466
4788.06	0.88474	0.62531	0.7919
4790.68	0.89409	0.62557	0.78677
4793.3	0.86699	0.63185	0.78224
4795.92	0.87254	0.61407	0.79281
4798.55	0.86826	0.62487	0.78974
4801.17	0.8745	0.62969	0.78806
4803.79	0.88741	0.6219	0.79735
4806.41	0.86191	0.62088	0.77926
4809.03	0.88478	0.62605	0.78012
4811.65	0.87245	0.62259	0.78313
4814.27	0.88114	0.62425	0.78735
4816.9	0.89663	0.63062	0.78377
4819.52	0.87584	0.62483	0.78865
4822.14	0.86391	0.63059	0.79112
4824.76	0.89066	0.61913	0.77624
4827.38	0.88462	0.61975	0.78142
4830	0.90171	0.62351	0.78169
4832.62	0.87403	0.62164	0.78321
4835.25	0.88143	0.62881	0.77176
4837.87	0.89605	0.62677	0.77458
4840.49	0.88312	0.62677	0.79876
4843.11	0.88767	0.62878	0.78779
4845.73	0.88498	0.64252	0.79013
4848.35	0.89141	0.62234	0.78533
4850.97	0.87814	0.62815	0.7773
4853.6	0.88586	0.63019	0.7803
4856.22	0.87806	0.62635	0.78471
4858.84	0.88069	0.63407	0.77953
4861.46	0.88768	0.61838	0.78361
4864.08	0.8807	0.63126	0.78486
4866.7	0.90526	0.62657	0.78481
4869.32	0.88634	0.62384	0.77933
4871.95	0.88762	0.631	0.78928
4874.57	0.87017	0.62202	0.77969
4877.19	0.88825	0.63247	0.78467
4879.81	0.89107	0.63706	0.78103
4882.43	0.89687	0.62681	0.78632
4885.05	0.87876	0.63336	0.77711
4887.67	0.88106	0.63177	0.77776
4890.3	0.86588	0.63994	0.76919
4892.92	0.87734	0.62254	0.77801
4895.54	0.87885	0.63245	0.77549
4898.16	0.89728	0.62827	0.77809
4900.78	0.87874	0.62973	0.777
4903.4	0.89738	0.62755	0.77218
4906.02	0.88872	0.627	0.78908
4908.65	0.88992	0.61804	0.787
4911.27	0.8904	0.62739	0.77876
4913.89	0.89184	0.63147	0.78131
4916.51	0.88274	0.6276	0.78238
4919.13	0.88663	0.62022	0.7779
4921.75	0.87792	0.62889	0.77525
4924.38	0.88967	0.6256	0.77969
4927	0.87309	0.63245	0.7872
4929.62	0.90375	0.63079	0.77103
4932.24	0.90057	0.63561	0.78404
4934.86	0.89119	0.6317	0.78176
4937.48	0.87504	0.63372	0.77296
4940.1	0.89016	0.6335	0.77157
4942.73	0.90577	0.63046	0.77785
4945.35	0.90033	0.63209	0.77192
4947.97	0.87732	0.63215	0.78332
4950.59	0.89598	0.63439	0.77842
4953.21	0.89032	0.62675	0.77327
4955.83	0.89513	0.63394	0.77724
4958.45	0.88992	0.6365	0.76554
4961.08	0.89645	0.63691	0.78114
4963.7	0.88956	0.64099	0.78219
4966.32	0.903	0.62392	0.78588
4968.94	0.90078	0.63118	0.77673
4971.56	0.88267	0.64185	0.77973
4974.18	0.89724	0.63519	0.77701
4976.8	0.90502	0.63158	0.77526
4979.43	0.88665	0.63527	0.77865
4982.05	0.91844	0.64139	0.78173
4984.67	0.89867	0.64491	0.77777
4987.29	0.89468	0.63098	0.78203
4989.91	0.90106	0.63783	0.78
4992.53	0.90129	0.64761	0.78205
4995.15	0.88388	0.63788	0.79047
4997.78	0.90713	0.63617	0.77242
5000.4	0.90468	0.64086	0.76505
5003.02	0.89783	0.6381	0.76971
5005.64	0.91612	0.6368	0.77206
5008.26	0.88955	0.63555	0.77006
5010.88	0.89626	0.6344	0.77563
5013.5	0.90556	0.63003	0.7776
5016.13	0.91353	0.64625	0.77749
5018.75	0.89711	0.63692	0.77946
5021.37	0.89707	0.64379	0.77218
5023.99	0.91144	0.64113	0.77639
5026.61	0.87808	0.6319	0.77178
5029.23	0.90029	0.64927	0.77629
5031.85	0.90367	0.64988	0.7763
5034.48	0.88902	0.64572	0.78354
5037.1	0.89582	0.65331	0.77074
5039.72	0.90609	0.63944	0.78465
5042.34	0.9233	0.64856	0.77292
5044.96	0.90435	0.64661	0.76727
5047.58	0.91096	0.64318	0.78029
5050.2	0.8929	0.64128	0.76408
5052.83	0.90047	0.63606	0.77808
5055.45	0.90809	0.64193	0.77897
5058.07	0.90595	0.64743	0.77556
5060.69	0.89813	0.63009	0.7677
5063.31	0.89282	0.64532	0.77692
5065.93	0.89533	0.65412	0.78014
5068.55	0.89631	0.65069	0.77336
5071.18	0.90844	0.63908	0.76567
5073.8	0.89532	0.64081	0.78105
5076.42	0.89902	0.63703	0.77317
5079.04	0.89469	0.63785	0.77881
5081.66	0.92824	0.64281	0.77031
5084.28	0.88654	0.64954	0.77545
5086.9	0.91081	0.64731	0.7648
5089.53	0.9087	0.64488	0.76347
5092.15	0.90511	0.6462	0.77542
5094.77	0.88446	0.6435	0.77375
5097.39	0.88674	0.63398	0.77735
5100.01	0.90401	0.64518	0.7732
5102.63	0.90532	0.64646	0.77976
5105.25	0.88789	0.64258	0.7765
5107.88	0.89408	0.6425	0.76974
5110.5	0.90262	0.64643	0.78528
5113.12	0.91519	0.6472	0.7661
5115.74	0.89909	0.64346	0.77427
5118.36	0.9002	0.63205	0.77991
5120.98	0.91367	0.64175	0.76316
5123.6	0.89729	0.64924	0.76621
5126.23	0.89722	0.64436	0.76698
5128.85	0.90217	0.64604	0.77538
5131.47	0.89314	0.6451	0.77281
5134.09	0.905	0.64257	0.77509
5136.71	0.92682	0.6465	0.77203
5139.33	0.89697	0.64106	0.76864
5141.95	0.90568	0.6377	0.77138
5144.58	0.89805	0.6403	0.77522
5147.2	0.9256	0.65152	0.77331
5149.82	0.90437	0.65212	0.76336
5152.44	0.91123	0.64591	0.75625
5155.06	0.91356	0.64279	0.77024
5157.68	0.90963	0.64198	0.77057
5160.3	0.9168	0.64782	0.77025
5162.93	0.91438	0.6476	0.77354
5165.55	0.90663	0.63759	0.76915
5168.17	0.90802	0.64842	0.76884
5170.79	0.90675	0.65951	0.76812
5173.41	0.92842	0.64241	0.77098
5176.03	0.913	0.64753	0.76338
5178.65	0.89165	0.64489	0.77154
5181.28	0.92711	0.64176	0.7738
5183.9	0.93742	0.65573	0.7682
5186.52	0.92096	0.64458	0.76563
5189.14	0.92352	0.65074	0.77473
5191.76	0.91264	0.65549	0.76986
5194.38	0.91755	0.64716	0.76815
5197	0.92539	0.64477	0.77519
5199.63	0.9154	0.65013	0.77241
5202.25	0.92685	0.65257	0.7651
5204.87	0.91677	0.64392	0.77262
5207.49	0.91518	0.64893	0.76894
5210.11	0.93461	0.65049	0.75798
5212.73	0.92448	0.64807	0.7685
5215.35	0.91655	0.64699	0.76751
5217.98	0.92647	0.64382	0.76635
5220.6	0.92343	0.65866	0.7607
5223.22	0.92128	0.64891	0.7622
5225.84	0.91855	0.65322	0.7727
5228.46	0.90499	0.65357	0.77628
5231.08	0.90787	0.65407	0.76674
5233.7	0.91141	0.64489	0.76576
5236.33	0.91307	0.65545	0.76401
[truncated: 4,489 more rows]
