# Supplementary material for: Room temperature all-solid-state lithium batteries based on a soluble organic cage ionic conductor
Source: Nat Commun. 2022 Apr 19;13:2031. doi: 10.1038/s41467-022-29743-1 (PMC9018795; doi:10.1038/s41467-022-29743-1)
Supplement: Supplementary file 2 — Source Data [file 41467_2022_29743_MOESM2_ESM.zip › Raw Data files/Fig.3/Fig.3j.xlsx]

## Sheet: Sheet1
LiFePO4		Li-RCC1-ClO4		LiFePO4+Li-RCC1-ClO4
526.471	45.6379	526.471	65.7824	526.471	76.9489
526.954	45.8196	526.954	65.8289	526.954	76.8799
527.436	46.1633	527.436	66.0244	527.436	77.0703
527.918	46.169	527.918	66.0301	527.918	77.0107
528.4	45.9449	528.4	66.0234	528.4	76.7636
528.882	45.4484	528.882	65.9428	528.882	76.4235
529.364	44.9486	529.364	65.8257	529.364	76.1554
529.846	44.7163	529.846	65.7994	529.846	76.0565
530.328	44.6836	530.328	65.8488	530.328	75.9796
530.811	44.6429	530.811	65.8541	530.811	75.7807
531.293	44.538	531.293	65.7452	531.293	75.4652
531.775	44.3924	531.775	65.5246	531.775	75.1309
532.257	44.2061	532.257	65.2346	532.257	74.8676
532.739	43.9545	532.739	64.9694	532.739	74.762
533.221	43.6773	533.221	64.8582	533.221	74.8649
533.703	43.4086	533.703	64.954	533.703	75.1113
534.185	43.1261	534.185	65.1631	534.185	75.3188
534.667	42.8023	534.667	65.3594	534.667	75.2734
535.149	42.4496	535.149	65.5086	535.149	74.8633
535.632	42.0851	535.632	65.6529	535.632	74.102
536.114	41.6896	536.114	65.8565	536.114	73.1503
536.596	41.2728	536.596	66.1654	536.596	72.3126
537.078	40.9274	537.078	66.5934	537.078	71.9269
537.56	40.7448	537.56	67.0963	537.56	72.1386
538.042	40.7147	538.042	67.5933	538.042	72.8023
538.524	40.7378	538.524	68.0224	538.524	73.6422
539.006	40.6201	539.006	68.2244	539.006	74.278
539.489	40.3114	539.489	68.2605	539.489	74.7263
539.971	40.0125	539.971	68.3588	539.971	75.1053
540.453	39.5897	540.453	68.3024	540.453	75.2718
540.935	39.1643	540.935	68.1028	540.935	75.2883
541.417	39.0652	541.417	68.1048	541.417	75.4757
541.899	38.859	541.899	67.8811	541.899	75.4548
542.381	38.6439	542.381	67.6797	542.381	75.3574
542.863	38.3403	542.863	67.5221	542.863	75.2189
543.346	37.91	543.346	67.3678	543.346	75.0016
543.828	37.4795	543.828	67.219	543.828	74.6221
544.31	36.9497	544.31	66.9404	544.31	74.1771
544.792	36.5699	544.792	66.6079	544.792	73.6697
545.274	36.4014	545.274	66.281	545.274	73.1977
545.756	36.5527	545.756	66.1097	545.756	72.7426
546.238	36.7372	546.238	66.0179	546.238	72.3389
546.72	36.9036	546.72	66.0983	546.72	72.0999
547.202	36.991	547.202	66.3251	547.202	72.0165
547.685	37.023	547.685	66.6976	547.685	72.147
548.167	37.084	548.167	67.1792	548.167	72.5235
548.649	37.2457	548.649	67.6565	548.649	73.0713
549.131	37.6751	549.131	68.2371	549.131	73.86
549.613	38.2145	549.613	68.7681	549.613	74.641
550.095	38.7394	550.095	69.2378	550.095	75.2589
550.577	39.1521	550.577	69.6515	550.577	75.6231
551.059	39.42	551.059	70.0099	551.059	75.7115
551.542	39.5754	551.542	70.3118	551.542	75.5698
552.024	39.6299	552.024	70.5223	552.024	75.3365
552.506	39.6593	552.506	70.6348	552.506	75.148
552.988	39.887	552.988	70.7403	552.988	75.0142
553.47	40.2188	553.47	70.7839	553.47	74.9736
553.952	40.6726	553.952	70.8394	553.952	75.0879
554.434	41.2392	554.434	70.8901	554.434	75.27
554.916	41.9173	554.916	70.91	554.916	75.4448
555.398	42.7015	555.398	70.8826	555.398	75.5845
555.881	43.5622	555.881	70.7963	555.881	75.683
556.363	44.4442	556.363	70.6446	556.363	75.7189
556.845	45.297	556.845	70.5136	556.845	75.7696
557.327	46.0632	557.327	70.4691	557.327	75.8605
557.809	46.7124	557.809	70.5533	557.809	75.9992
558.291	47.2597	558.291	70.7743	558.291	76.1799
558.773	47.6158	558.773	70.9615	558.773	76.2206
559.255	47.9671	559.255	71.2196	559.255	76.2128
559.737	48.2306	559.737	71.5546	559.737	76.3372
560.22	48.3441	560.22	71.7969	560.22	76.3913
560.702	48.2989	560.702	71.9364	560.702	76.3806
561.184	48.0808	561.184	71.9923	561.184	76.3351
561.666	47.9954	561.666	72.3002	561.666	76.5121
562.148	47.7282	562.148	72.4358	562.148	76.4378
562.63	47.4774	562.63	72.5997	562.63	76.3001
563.112	47.2771	563.112	72.7899	563.112	76.1477
563.594	47.1322	563.594	72.951	563.594	75.9912
564.077	47.052	564.077	73.0383	564.077	75.8601
564.559	47.0499	564.559	73.0473	564.559	75.7912
565.041	47.1326	565.041	73.0181	565.041	75.811
565.523	47.2946	565.523	73.0142	565.523	75.9185
566.005	47.5093	566.005	73.0969	566.005	76.0926
566.487	47.7165	566.487	73.2942	566.487	76.2931
566.969	47.8201	566.969	73.5882	566.969	76.4717
567.451	47.7235	567.451	73.9157	567.451	76.5844
567.933	47.3867	567.933	74.1949	567.933	76.6026
568.416	47.0149	568.416	74.4412	568.416	76.454
568.898	46.3411	568.898	74.4818	568.898	76.303
569.38	45.6294	569.38	74.4004	569.38	76.0641
569.862	44.9787	569.862	74.3383	569.862	75.9234
570.344	44.399	570.344	74.3092	570.344	75.8558
570.826	43.881	570.826	74.3121	570.826	75.8365
571.308	43.4367	571.308	74.364	571.308	75.8993
571.79	43.0853	571.79	74.4386	571.79	76.0262
572.273	42.8462	572.273	74.5097	572.273	76.1871
572.755	42.6978	572.755	74.5315	572.755	76.2951
573.237	42.6406	573.237	74.5959	573.237	76.4581
573.719	42.6332	573.719	74.7058	573.719	76.6257
574.201	42.6497	574.201	74.9029	574.201	76.8097
574.683	42.6698	574.683	75.2093	574.683	77.0167
575.165	42.6846	575.165	75.617	575.165	77.2467
575.647	42.7062	575.647	76.094	575.647	77.4951
576.13	42.7395	576.13	76.5985	576.13	77.7574
576.612	42.7726	576.612	77.0891	576.612	78.026
577.094	42.7932	577.094	77.5298	577.094	78.3023
577.576	42.817	577.576	77.8933	577.576	78.597
578.058	42.8793	578.058	78.1562	578.058	78.9199
578.54	43.0112	578.54	78.2987	578.54	79.2664
579.022	43.2258	579.022	78.3136	579.022	79.6118
579.504	43.5215	579.504	78.2258	579.504	79.9191
579.986	43.8791	579.986	78.0994	579.986	80.1548
580.468	44.2687	580.468	78.0148	580.468	80.304
580.951	44.6636	580.951	78.0407	580.951	80.3751
581.433	45.0572	581.433	78.2103	581.433	80.3921
581.915	45.4552	581.915	78.517	581.915	80.3835
582.397	45.8601	582.397	78.9151	582.397	80.368
582.879	46.2621	582.879	79.3367	582.879	80.3524
583.361	46.6468	583.361	79.7163	583.361	80.3351
583.843	47.0038	583.843	80.0187	583.843	80.3157
584.325	47.3375	584.325	80.2462	584.325	80.2962
584.808	47.6679	584.808	80.4293	584.808	80.2812
585.29	48.0254	585.29	80.6051	585.29	80.2728
585.772	48.4318	585.772	80.7954	585.772	80.2686
586.254	48.8865	586.254	80.9949	586.254	80.2621
586.736	49.365	586.736	81.1724	586.736	80.2485
587.218	49.7186	587.218	81.1759	587.218	80.2277
587.7	50.0956	587.7	81.2199	587.7	80.3062
588.182	50.4721	588.182	81.2868	588.182	80.4568
588.664	50.8068	588.664	81.3352	588.664	80.6188
589.147	51.066	589.147	81.3276	589.147	80.7337
589.629	51.24	589.629	81.2547	589.629	80.7733
590.111	51.3496	590.111	81.1439	590.111	80.7523
590.593	51.4363	590.593	81.0486	590.593	80.7177
591.075	51.543	591.075	81.0204	591.075	80.7225
591.557	51.691	591.557	81.0783	591.557	80.7941
592.039	51.87	592.039	81.1963	592.039	80.9181
592.521	52.0473	592.521	81.3189	592.521	81.0504
593.004	52.1899	593.004	81.394	593.004	81.1455
593.486	52.2828	593.486	81.3988	593.486	81.1829
593.968	52.3352	593.968	81.3485	593.968	81.1741
594.45	52.3729	594.45	81.2836	594.45	81.154
594.932	52.4233	594.932	81.2463	594.932	81.1573
595.414	52.4991	595.414	81.2563	595.414	81.199
595.896	52.5919	595.896	81.3011	595.896	81.2653
596.378	52.678	596.378	81.3441	596.378	81.3234
596.861	52.7333	596.861	81.3476	596.861	81.3423
597.343	52.7458	597.343	81.2922	597.343	81.3113
597.825	52.723	597.825	81.1871	597.825	81.2467
598.307	52.6871	598.307	81.0643	598.307	81.1848
598.789	52.6641	598.789	80.9617	598.789	81.1631
599.271	52.6693	599.271	80.9025	599.271	81.2006
599.753	52.6998	599.753	80.884	599.753	81.2875
600.235	52.7371	600.235	80.8814	600.235	81.393
600.717	52.7598	600.717	80.8658	600.717	81.484
601.199	52.7552	601.199	80.8204	601.199	81.5428
601.682	52.7261	601.682	80.7498	601.682	81.5751
602.164	52.6874	602.164	80.674	602.164	81.6035
602.646	52.6566	602.646	80.6148	602.646	81.6522
603.128	52.6422	603.128	80.579	603.128	81.7308
603.61	52.6379	603.61	80.5526	603.61	81.8274
604.092	52.6256	604.092	80.5063	604.092	81.9156
604.574	52.5865	604.574	80.4121	604.574	81.9699
605.057	52.5118	605.057	80.2581	605.057	81.9811
605.539	52.4094	605.539	80.056	605.539	81.9623
606.021	52.2999	606.021	79.8351	606.021	81.9429
606.503	52.2075	606.503	79.6255	606.503	81.9523
606.985	52.1458	606.985	79.4408	606.985	82.0042
607.467	52.1109	607.467	79.2689	607.467	82.0884
607.949	52.0839	607.949	79.0778	607.949	82.1778
608.431	52.0425	608.431	78.8349	608.431	82.2456
608.913	51.9731	608.913	78.5238	608.913	82.2811
609.395	51.8786	609.395	78.1557	609.395	82.2968
609.878	51.776	609.878	77.7642	609.878	82.3214
610.36	51.6861	610.36	77.3889	610.36	82.383
610.842	51.6197	610.842	77.0557	610.842	82.4908
611.324	51.5705	611.324	76.7661	611.324	82.6274
611.806	51.5174	611.806	76.5028	611.806	82.7562
612.288	51.4372	612.288	76.2495	612.288	82.8406
612.77	51.3169	612.77	76.0086	612.77	82.8616
613.252	51.1615	613.252	75.8087	613.252	82.8262
613.735	50.9902	613.735	75.6937	613.735	82.7617
614.217	50.8256	614.217	75.6999	614.217	82.6997
614.699	50.6791	614.699	75.8333	614.699	82.6576
615.181	50.5436	615.181	76.0629	615.181	82.629
615.663	50.3971	615.663	76.3339	615.663	82.5885
616.145	50.2169	616.145	76.5959	616.145	82.5095
616.627	49.9941	616.627	76.8241	616.627	82.3813
617.109	49.7412	617.109	77.0267	617.109	82.2184
617.591	49.4858	617.591	77.2314	617.591	82.0539
618.074	49.2557	618.074	77.4616	618.074	81.9206
618.556	49.06	618.556	77.7151	618.556	81.8318
619.038	48.8839	619.038	77.9627	619.038	81.7738
619.52	48.6949	619.52	78.1638	619.52	81.7156
620.002	48.4614	620.002	78.2908	620.002	81.6285
620.484	48.1664	620.484	78.3453	620.484	81.5024
620.966	47.815	620.966	78.3615	620.966	81.3531
621.448	47.4272	621.448	78.393	621.448	81.2146
621.931	47.0251	621.931	78.4913	621.931	81.1235
622.413	46.6164	622.413	78.6852	622.413	81.1013
622.895	46.1884	622.895	78.9752	622.895	81.1475
623.377	45.7141	623.377	79.342	623.377	81.2445
623.859	45.1666	623.859	79.7645	623.859	81.3714
624.341	44.534	624.341	80.2327	624.341	81.5153
624.823	43.8263	624.823	80.7504	624.823	81.6755
625.305	43.07	625.305	81.3261	625.305	81.8578
625.788	42.2937	625.788	81.9596	625.788	82.0639
626.27	41.5118	626.27	82.634	626.27	82.2841
626.752	40.7188	626.752	83.3177	626.752	82.4979
627.234	39.8959	627.234	83.9758	627.234	82.6822
627.716	39.0282	627.716	84.5816	627.716	82.8225
628.198	38.1196	628.198	85.1234	628.198	82.9194
628.68	37.1985	628.68	85.6039	628.68	82.9885
629.162	36.3107	629.162	86.0334	629.162	83.0536
629.644	35.5023	629.644	86.4224	629.644	83.1362
630.126	34.8017	630.126	86.7748	630.126	83.2466
630.609	34.2118	630.609	87.0874	630.609	83.3817
631.091	33.716	631.091	87.3533	631.091	83.5299
631.573	33.2946	631.573	87.5681	631.573	83.6793
632.055	32.9409	632.055	87.7346	632.055	83.826
632.537	32.6673	632.537	87.8643	632.537	83.9756
633.019	32.4987	633.019	87.9745	633.019	84.1399
633.501	32.4574	633.501	88.0823	633.501	84.3292
633.984	32.5471	633.984	88.1991	633.984	84.5453
634.466	32.7489	634.466	88.3282	634.466	84.7797
634.948	33.0292	634.948	88.4657	634.948	85.0172
635.43	33.356	635.43	88.6064	635.43	85.244
635.912	33.7123	635.912	88.7468	635.912	85.4534
636.394	34.0992	636.394	88.888	636.394	85.6479
636.876	34.5282	636.876	89.0328	636.876	85.8353
637.358	35.0076	637.358	89.1825	637.358	86.0225
637.84	35.5319	637.84	89.3343	637.84	86.2104
638.322	36.0808	638.322	89.4811	638.322	86.3923
638.805	36.6271	638.805	89.6142	638.805	86.5578
639.287	37.1486	639.287	89.7279	639.287	86.6981
639.769	37.6362	639.769	89.821	639.769	86.8106
640.251	38.0938	640.251	89.8981	640.251	86.9003
640.733	38.5317	640.733	89.9653	640.733	86.9766
641.215	38.9564	641.215	90.0275	641.215	87.0483
641.697	39.3637	641.697	90.085	641.697	87.1196
642.179	39.7396	642.179	90.1342	642.179	87.1884
642.662	40.0673	642.662	90.1704	642.662	87.2498
643.144	40.3367	643.144	90.1912	643.144	87.3001
643.626	40.5506	643.626	90.1988	643.626	87.3404
644.108	40.7247	644.108	90.1995	644.108	87.3772
644.59	40.8819	644.59	90.1997	644.59	87.419
645.072	41.0431	645.072	90.2025	645.072	87.472
645.554	41.2202	645.554	90.2036	645.554	87.5364
646.036	41.4153	646.036	90.1929	646.036	87.6062
646.519	41.6255	646.519	90.1568	646.519	87.673
647.001	41.8506	647.001	90.0833	647.001	87.7305
647.483	42.0982	647.483	89.9652	647.483	87.7788
647.965	42.3842	647.965	89.8006	647.965	87.8252
648.447	42.726	648.447	89.5908	648.447	87.8809
648.929	43.1352	648.929	89.3359	648.929	87.956
649.411	43.6117	649.411	89.0323	649.411	88.0546
649.893	44.1444	649.893	88.673	649.893	88.1735
650.375	44.7167	650.375	88.2521	650.375	88.3042
650.857	45.3144	650.857	87.7722	650.857	88.4382
651.34	45.9292	651.34	87.249	651.34	88.5704
651.822	46.5588	651.822	86.7135	651.822	88.7005
652.304	47.202	652.304	86.2065	652.304	88.8311
652.786	47.8546	652.786	85.7686	652.786	88.9647
653.268	48.5064	653.268	85.4292	653.268	89.1
653.75	49.1432	653.75	85.2005	653.75	89.2319
654.232	49.7506	654.232	85.0772	654.232	89.353
654.715	50.3185	654.715	85.0422	654.715	89.4572
655.197	50.8431	655.197	85.074	655.197	89.5432
655.679	51.3263	655.679	85.1528	655.679	89.6148
656.161	51.7732	656.161	85.2633	656.161	89.6796
656.643	52.1882	656.643	85.3958	656.643	89.7456
657.125	52.5723	657.125	85.5462	657.125	89.8177
657.607	52.9235	657.607	85.7163	657.607	89.8957
658.089	53.2377	658.089	85.9133	658.089	89.9758
658.571	53.5122	658.571	86.1495	658.571	90.0526
659.053	53.7472	659.053	86.4385	659.053	90.1228
659.536	53.9473	659.536	86.792	659.536	90.1862
660.018	54.1198	660.018	87.2153	660.018	90.2455
660.5	54.2725	660.5	87.7056	660.5	90.3046
660.982	54.4111	660.982	88.2528	660.982	90.3658
661.464	54.5378	661.464	88.8423	661.464	90.4286
661.946	54.6519	661.946	89.4572	661.946	90.4902
662.428	54.7515	662.428	90.0789	662.428	90.5466
662.91	54.8351	662.91	90.6871	662.91	90.5945
663.393	54.903	663.393	91.261	663.393	90.6318
663.875	54.9566	663.875	91.7817	663.875	90.6577
664.357	54.9971	664.357	92.2351	664.357	90.6707
664.839	55.0244	664.839	92.6136	664.839	90.6678
665.321	55.0358	665.321	92.9155	665.321	90.6427
665.803	55.027	665.803	93.1427	665.803	90.5862
666.285	54.9936	666.285	93.2993	666.285	90.4874
666.767	54.9365	666.767	93.3921	666.767	90.3402
667.25	54.8706	667.25	93.4352	667.25	90.1552
667.732	54.8302	667.732	93.4564	667.732	89.9745
668.214	54.8574	668.214	93.4925	668.214	89.8646
668.696	54.9667	668.696	93.5664	668.696	89.8689
669.178	55.1314	669.178	93.6722	669.178	89.9709
669.66	55.3104	669.66	93.7873	669.66	90.1195
670.142	55.477	670.142	93.8934	670.142	90.2715
670.624	55.6223	670.624	93.9823	670.624	90.4058
671.106	55.7477	671.106	94.0531	671.106	90.5175
671.589	55.8576	671.589	94.1076	671.589	90.609
672.071	55.9563	672.071	94.1479	672.071	90.6845
672.553	56.0457	672.553	94.1758	672.553	90.747
673.035	56.1262	673.035	94.1919	673.035	90.798
673.517	56.1966	673.517	94.1967	673.517	90.8371
673.999	56.2564	673.999	94.1909	673.999	90.8639
674.481	56.3067	674.481	94.1763	674.481	90.8788
674.963	56.3503	674.963	94.1561	674.963	90.8842
675.446	56.3907	675.446	94.1337	675.446	90.8836
675.928	56.4313	675.928	94.1124	675.928	90.8808
676.41	56.4735	676.41	94.0938	676.41	90.8786
676.892	56.5167	676.892	94.078	676.892	90.8778
677.374	56.5588	677.374	94.0632	677.374	90.8779
677.856	56.5979	677.856	94.0477	677.856	90.8781
678.338	56.633	678.338	94.0303	678.338	90.8783
678.82	56.6652	678.82	94.0117	678.82	90.8798
679.302	56.6966	679.302	93.9935	679.302	90.8845
679.784	56.7294	679.784	93.9776	679.784	90.8941
680.267	56.7647	680.267	93.9651	680.267	90.9085
680.749	56.8021	680.749	93.9555	680.749	90.9258
681.231	56.8403	681.231	93.9474	681.231	90.9434
681.713	56.8779	681.713	93.9391	681.713	90.9592
682.195	56.9149	682.195	93.9301	682.195	90.9732
682.677	56.9525	682.677	93.9215	682.677	90.9873
683.159	56.9924	683.159	93.9151	683.159	91.0043
683.641	57.0361	683.641	93.9124	683.641	91.0259
684.124	57.0831	684.124	93.9133	684.124	91.0515
684.606	57.1317	684.606	93.9157	684.606	91.0775
685.088	57.1788	685.088	93.9158	685.088	91.0988
685.57	57.2224	685.57	93.9102	685.57	91.1112
686.052	57.262	686.052	93.8974	686.052	91.1135
686.534	57.2998	686.534	93.8786	686.534	91.108
687.016	57.3397	687.016	93.8577	687.016	91.1
687.498	57.3858	687.498	93.8396	687.498	91.096
687.981	57.4411	687.981	93.8288	687.981	91.1008
688.463	57.506	688.463	93.8272	688.463	91.116
688.945	57.5788	688.945	93.8337	688.945	91.1399
689.427	57.6563	689.427	93.8454	689.427	91.1686
689.909	57.735	689.909	93.8586	689.909	91.1976
690.391	57.8124	690.391	93.8706	690.391	91.2243
690.873	57.8869	690.873	93.8802	690.873	91.2475
691.355	57.958	691.355	93.8872	691.355	91.2674
691.837	58.0252	691.837	93.8923	691.837	91.2847
692.32	58.0882	692.32	93.8957	692.32	91.2994
692.802	58.1468	692.802	93.8971	692.802	91.3113
693.284	58.2011	693.284	93.8962	693.284	91.3197
693.766	58.2517	693.766	93.8928	693.766	91.3251
694.248	58.2996	694.248	93.8876	694.248	91.3285
694.73	58.3459	694.73	93.8821	694.73	91.3317
695.212	58.3911	695.212	93.8776	695.212	91.3365
695.694	58.4347	695.694	93.8755	695.694	91.3437
696.177	58.4759	696.177	93.8761	696.177	91.3531
696.659	58.5136	696.659	93.8787	696.659	91.3639
697.141	58.5472	697.141	93.8826	697.141	91.3752
697.623	58.5772	697.623	93.8874	697.623	91.3871
698.105	58.6046	698.105	93.8932	698.105	91.4004
698.587	58.631	698.587	93.9007	698.587	91.4167
699.069	58.6572	699.069	93.9104	699.069	91.4368
699.551	58.6829	699.551	93.922	699.551	91.4599
700.033	58.7071	700.033	93.9342	700.033	91.4838
700.516	58.7281	700.516	93.9449	700.516	91.5056
700.998	58.7442	700.998	93.952	700.998	91.5224
701.48	58.7549	701.48	93.9542	701.48	91.533
701.962	58.7605	701.962	93.9517	701.962	91.5379
702.444	58.7621	702.444	93.9458	702.444	91.5393
702.926	58.7613	702.926	93.9385	702.926	91.5397
703.408	58.7593	703.408	93.9317	703.408	91.5409
703.89	58.7567	703.89	93.9264	703.89	91.5438
704.372	58.754	704.372	93.9231	704.372	91.5482
704.855	58.7517	704.855	93.9217	704.855	91.5534
705.337	58.7502	705.337	93.9222	705.337	91.5593
705.819	58.7506	705.819	93.9247	705.819	91.5663
706.301	58.7534	706.301	93.9297	706.301	91.5754
706.783	58.7589	706.783	93.937	706.783	91.5867
707.265	58.7661	707.265	93.9459	707.265	91.5992
707.747	58.7735	707.747	93.9547	707.747	91.6109
708.229	58.7789	708.229	93.9611	708.229	91.6188
708.712	58.7809	708.712	93.9636	708.712	91.6205
709.194	58.7787	709.194	93.9615	709.194	91.6156
709.676	58.7731	709.676	93.9558	709.676	91.6053
710.158	58.7652	710.158	93.9485	710.158	91.5926
710.64	58.7567	710.64	93.9424	710.64	91.5811
711.122	58.7484	711.122	93.9394	711.122	91.5731
711.604	58.7405	711.604	93.9403	711.604	91.5697
712.086	58.7327	712.086	93.9448	712.086	91.57
712.568	58.7245	712.568	93.9518	712.568	91.5724
713.051	58.7156	713.051	93.9602	713.051	91.5752
713.533	58.7064	713.533	93.9697	713.533	91.5774
714.015	58.6976	714.015	93.9803	714.015	91.5789
714.497	58.6895	714.497	93.9926	714.497	91.5796
714.979	58.6816	714.979	94.0065	714.979	91.579
715.461	58.6725	715.461	94.0215	715.461	91.5756
715.943	58.6602	715.943	94.0361	715.943	91.5673
716.425	58.6426	716.425	94.0492	716.425	91.5522
716.908	58.6188	716.908	94.0598	716.908	91.5295
717.39	58.5891	717.39	94.0685	717.39	91.5001
717.872	58.5554	717.872	94.0769	717.872	91.4671
718.354	58.5211	718.354	94.0878	718.354	91.4347
718.836	58.4897	718.836	94.1039	718.836	91.408
719.318	58.4645	719.318	94.1276	719.318	91.3915
719.8	58.4478	719.8	94.1603	719.8	91.3881
720.282	58.4404	720.282	94.2017	720.282	91.3991
720.764	58.4415	720.764	94.2507	720.764	91.4234
721.247	58.4493	721.247	94.3048	721.247	91.4585
721.729	58.4609	721.729	94.3613	721.729	91.5005
722.211	58.4732	722.211	94.4171	722.211	91.5447
722.693	58.4834	722.693	94.4694	722.693	91.5864
723.175	58.489	723.175	94.5162	723.175	91.6219
723.657	58.4888	723.657	94.5565	723.657	91.6489
724.139	58.4831	724.139	94.5905	724.139	91.667
724.621	58.4733	724.621	94.62	724.621	91.6782
725.104	58.4614	725.104	94.6472	725.104	91.6857
725.586	58.4496	725.586	94.6745	725.586	91.6927
726.068	58.4395	726.068	94.7037	726.068	91.7015
726.55	58.4311	726.55	94.7353	726.55	91.7126
727.032	58.4238	727.032	94.7683	727.032	91.7247
727.514	58.4159	727.514	94.8013	727.514	91.7355
727.996	58.4062	727.996	94.8328	727.996	91.7432
728.478	58.3944	728.478	94.8619	728.478	91.7473
728.96	58.3809	728.96	94.8887	728.96	91.7488
729.443	58.3669	729.443	94.9137	729.443	91.7496
729.925	58.3535	729.925	94.9378	729.925	91.7518
730.407	58.3414	730.407	94.9615	730.407	91.7567
730.889	58.3305	730.889	94.985	730.889	91.7643
731.371	58.3202	731.371	95.0081	731.371	91.7738
731.853	58.3098	731.853	95.031	731.853	91.7842
732.335	58.2993	732.335	95.0539	732.335	91.7951
732.817	58.289	732.817	95.0776	732.817	91.807
733.299	58.2796	733.299	95.1027	733.299	91.8205
733.782	58.2717	733.782	95.1295	733.782	91.8358
734.264	58.2649	734.264	95.1576	734.264	91.8524
734.746	58.2584	734.746	95.1861	734.746	91.8686
735.228	58.251	735.228	95.2141	735.228	91.8824
735.71	58.242	735.71	95.2408	735.71	91.8922
736.192	58.2312	736.192	95.2664	736.192	91.8977
736.674	58.2194	736.674	95.2912	736.674	91.9
737.156	58.2075	737.156	95.316	737.156	91.9007
737.639	58.1966	737.639	95.3412	737.639	91.9017
738.121	58.1869	738.121	95.3667	738.121	91.9037
738.603	58.1777	738.603	95.3916	738.603	91.9068
739.085	58.168	739.085	95.4152	739.085	91.91
739.567	58.1569	739.567	95.4368	739.567	91.9125
740.049	58.1442	740.049	95.4566	740.049	91.9142
740.531	58.1304	740.531	95.4756	740.531	91.9159
741.013	58.1168	741.013	95.4949	741.013	91.9186
741.495	58.1041	741.495	95.5152	741.495	91.9229
741.978	58.0926	741.978	95.5366	741.978	91.9288
742.46	58.0819	742.46	95.5585	742.46	91.9351
742.942	58.0709	742.942	95.5799	742.942	91.9403
743.424	58.0589	743.424	95.5998	743.424	91.9432
743.906	58.0456	743.906	95.6181	743.906	91.9435
744.388	58.0317	744.388	95.635	744.388	91.9421
744.87	58.0181	744.87	95.6508	744.87	91.9402
745.352	58.0055	745.352	95.666	745.352	91.9387
745.835	57.9939	745.835	95.6805	745.835	91.9379
746.317	57.9824	746.317	95.694	746.317	91.9369
746.799	57.9699	746.799	95.7061	746.799	91.9346
747.281	57.9555	747.281	95.7171	747.281	91.9304
747.763	57.9392	747.763	95.7278	747.763	91.925
748.245	57.9223	748.245	95.7397	748.245	91.92
748.727	57.9062	748.727	95.7537	748.727	91.9171
749.209	57.8924	749.209	95.7703	749.209	91.9174
749.692	57.8812	749.692	95.7885	749.692	91.9206
750.174	57.8716	750.174	95.8064	750.174	91.9247
750.656	57.8621	750.656	95.8219	750.656	91.9271
751.138	57.8509	751.138	95.8336	751.138	91.9258
751.62	57.8372	751.62	95.8413	751.62	91.9203
752.102	57.8214	752.102	95.8465	752.102	91.9119
752.584	57.8047	752.584	95.8513	752.584	91.9033
753.066	57.7886	753.066	95.8581	753.066	91.897
753.548	57.7739	753.548	95.8685	753.548	91.8947
754.03	57.7605	754.03	95.8827	754.03	91.8964
754.513	57.7477	754.513	95.8997	754.513	91.9007
754.995	57.7345	754.995	95.9183	754.995	91.9055
755.477	57.7206	755.477	95.937	755.477	91.9095
755.959	57.7062	755.959	95.955	755.959	91.9123
756.441	57.6923	756.441	95.9721	756.441	91.9142
756.923	57.6797	756.923	95.9883	756.923	91.9159
757.405	57.6688	757.405	96.0034	757.405	91.918
757.888	57.6589	757.888	96.0171	757.888	91.92
758.37	57.6488	758.37	96.029	758.37	91.921
758.852	57.6376	758.852	96.0385	758.852	91.92
759.334	57.6249	759.334	96.0459	759.334	91.917
759.816	57.6114	759.816	96.0516	759.816	91.9126
760.298	57.5984	760.298	96.0565	760.298	91.9081
760.78	57.5872	760.78	96.0616	760.78	91.9046
761.262	57.5782	761.262	96.0674	761.262	91.9024
761.744	57.5709	761.744	96.0739	761.744	91.9009
762.226	57.5637	762.226	96.0811	762.226	91.8991
762.709	57.5552	762.709	96.0886	762.709	91.8959
763.191	57.5446	763.191	96.0965	763.191	91.8912
763.673	57.532	763.673	96.1052	763.673	91.8855
764.155	57.5185	764.155	96.1151	764.155	91.8801
764.637	57.5052	764.637	96.1265	764.637	91.8759
765.119	57.493	765.119	96.1389	765.119	91.873
765.601	57.4816	765.601	96.1515	765.601	91.8706
766.083	57.4703	766.083	96.1627	766.083	91.8671
766.566	57.4579	766.566	96.1717	766.566	91.8614
767.048	57.4439	767.048	96.1778	767.048	91.853
767.53	57.4286	767.53	96.181	767.53	91.8425
768.012	57.4129	768.012	96.1821	768.012	91.8312
768.494	57.3976	768.494	96.182	768.494	91.8203
768.976	57.3834	768.976	96.1814	768.976	91.8103
769.458	57.37	769.458	96.181	769.458	91.8007
769.94	57.3565	769.94	96.1814	769.94	91.7907
770.423	57.3424	770.423	96.1831	770.423	91.7796
770.905	57.3274	770.905	96.1866	770.905	91.7677
771.387	57.312	771.387	96.1927	771.387	91.7563
771.869	57.2971	771.869	96.2017	771.869	91.7468
772.351	57.2835	772.351	96.2134	772.351	91.7403
772.833	57.2713	772.833	96.2271	772.833	91.7369
773.315	57.2594	773.315	96.2415	773.315	91.7351
773.797	57.2463	773.797	96.2553	773.797	91.7332
774.279	57.2309	774.279	96.2679	774.279	91.7297
774.761	57.2127	774.761	96.2794	774.761	91.7242
775.244	57.1925	775.244	96.2906	775.244	91.7178
775.726	57.1718	775.726	96.3025	775.726	91.7121
776.208	57.1523	776.208	96.3158	776.208	91.7087
776.69	57.1348	776.69	96.3305	776.69	91.7083
777.172	57.119	777.172	96.3461	777.172	91.7102
777.654	57.1038	777.654	96.3617	777.654	91.7128
778.136	57.0879	778.136	96.377	778.136	91.7148
778.619	57.0707	778.619	96.392	778.619	91.7155
779.101	57.0523	779.101	96.4078	779.101	91.7154
779.583	57.0334	779.583	96.4253	779.583	91.7155
780.065	57.0149	780.065	96.4451	780.065	91.7165
780.547	56.997	780.547	96.4671	780.547	91.7183
781.029	56.9789	781.029	96.4901	781.029	91.7197
781.511	56.9597	781.511	96.5125	781.511	91.7189
781.993	56.9383	781.993	96.5329	781.993	91.7147
782.475	56.9149	782.475	96.5505	782.475	91.7072
782.957	56.8906	782.957	96.5658	782.957	91.6981
783.44	56.8672	783.44	96.5798	783.44	91.69
783.922	56.8463	783.922	96.594	783.922	91.6853
784.404	56.8285	784.404	96.6093	784.404	91.6855
784.886	56.813	784.886	96.6261	784.886	91.69
785.368	56.7979	785.368	96.6442	785.368	91.6971
785.85	56.7811	785.85	96.6628	785.85	91.7046
786.332	56.7614	786.332	96.6813	786.332	91.7108
786.814	56.739	786.814	96.6994	786.814	91.715
787.297	56.7152	787.297	96.717	787.297	91.7179
787.779	56.6917	787.779	96.7342	787.779	91.7202
788.261	56.6697	788.261	96.7508	788.261	91.7224
788.743	56.6492	788.743	96.7663	788.743	91.7247
789.225	56.6295	789.225	96.7803	789.225	91.7264
789.707	56.6092	789.707	96.7925	789.707	91.7271
790.189	56.5876	790.189	96.8028	790.189	91.7269
790.671	56.5648	790.671	96.8118	790.671	91.727
791.154	56.5418	791.154	96.82	791.154	91.7286
791.636	56.5197	791.636	96.8278	791.636	91.7326
792.118	56.4987	792.118	96.8354	792.118	91.7387
792.6	56.4783	792.6	96.8423	792.6	91.7455
793.082	56.457	793.082	96.848	793.082	91.7511
793.564	56.4333	793.564	96.8521	793.564	91.7536
794.046	56.4066	794.046	96.8543	794.046	91.7523
794.528	56.3774	794.528	96.8555	794.528	91.748
795.01	56.3476	795.01	96.8563	795.01	91.7422
795.493	56.3191	795.493	96.8577	795.493	91.7368
795.975	56.2933	795.975	96.8605	795.975	91.7326
796.457	56.2705	796.457	96.8649	796.457	91.7297
796.939	56.2497	796.939	96.8708	796.939	91.7269
797.421	56.2293	797.421	96.8779	797.421	91.7236
797.903	56.2081	797.903	96.8859	797.903	91.7194
798.385	56.1858	798.385	96.8946	798.385	91.7151
798.867	56.1629	798.867	96.9035	798.867	91.7119
799.35	56.14	799.35	96.9121	799.35	91.7105
799.832	56.1174	799.832	96.9193	799.832	91.7109
800.314	56.0943	800.314	96.9243	800.314	91.7117
800.796	56.0699	800.796	96.9262	800.796	91.7112
801.278	56.0431	801.278	96.9254	801.278	91.708
801.76	56.0137	801.76	96.9225	801.76	91.7017
802.242	55.9828	802.242	96.9191	802.242	91.6935
802.724	55.9523	802.724	96.9169	802.724	91.6853
803.206	55.9238	803.206	96.9167	803.206	91.6786
803.688	55.8982	803.688	96.9187	803.688	91.674
804.171	55.8748	804.171	96.9219	804.171	91.6705
804.653	55.8518	804.653	96.9249	804.653	91.6664
805.135	55.8274	805.135	96.9263	805.135	91.6601
805.617	55.8002	805.617	96.9255	805.617	91.651
806.099	55.7704	806.099	96.923	806.099	91.6401
806.581	55.7392	806.581	96.9197	806.581	91.6293
807.063	55.7082	807.063	96.9169	807.063	91.6206
807.545	55.6785	807.545	96.9156	807.545	91.6148
808.028	55.6497	808.028	96.9157	808.028	91.6113
808.51	55.6208	808.51	96.9166	808.51	91.6083
808.992	55.5903	808.992	96.9173	808.992	91.604
809.474	55.5572	809.474	96.9171	809.474	91.5972
809.956	55.5221	809.956	96.9156	809.956	91.5881
810.438	55.4861	810.438	96.9133	810.438	91.5781
810.92	55.4511	810.92	96.9111	810.92	91.569
811.402	55.4181	811.402	96.9098	811.402	91.562
811.885	55.3871	811.885	96.9104	811.885	91.5572
812.367	55.3569	812.367	96.913	812.367	91.5538
812.849	55.3261	812.849	96.9175	812.849	91.5504
813.331	55.294	813.331	96.9235	813.331	91.5463
813.813	55.2605	813.813	96.9304	813.813	91.5416
814.295	55.2269	814.295	96.9378	814.295	91.5369
814.777	55.1943	814.777	96.9452	814.777	91.533
815.259	55.1634	815.259	96.9526	815.259	91.5304
815.741	55.1339	815.741	96.9598	815.741	91.5286
816.224	55.1043	816.224	96.9671	816.224	91.5267
816.706	55.0733	816.706	96.975	816.706	91.524
817.188	55.04	817.188	96.9836	817.188	91.5203
817.67	55.0049	817.67	96.9933	817.67	91.5164
818.152	54.9693	818.152	97.004	818.152	91.5135
818.634	54.9348	818.634	97.015	818.634	91.5126
819.116	54.9024	819.116	97.0255	819.116	91.5137
819.598	54.8716	819.598	97.0347	819.598	91.516
820.081	54.8412	820.081	97.042	820.081	91.5178
820.563	54.8098	820.563	97.0477	820.563	91.518
821.045	54.7765	821.045	97.0524	821.045	91.5161
821.527	54.7415	821.527	97.0576	821.527	91.5133
822.009	54.7058	822.009	97.0643	822.009	91.5112
822.491	54.6707	822.491	97.0732	822.491	91.5113
822.973	54.6367	822.973	97.0842	822.973	91.5145
823.455	54.6034	823.455	97.097	823.455	91.5203
823.937	54.5693	823.937	97.1108	823.937	91.5273
824.42	54.5333	824.42	97.1251	824.42	91.5341
824.902	54.4949	824.902	97.14	824.902	91.54
825.384	54.4551	825.384	97.1556	825.384	91.5452
825.866	54.4154	825.866	97.1723	825.866	91.5503
826.348	54.3775	826.348	97.1898	826.348	91.556
826.83	54.3423	826.83	97.2074	826.83	91.5623
827.312	54.3088	827.312	97.2241	827.312	91.5683
827.794	54.2753	827.794	97.239	827.794	91.5729
828.277	54.2401	828.277	97.2518	828.277	91.5755
828.759	54.2024	828.759	97.2633	828.759	91.5765
829.241	54.1628	829.241	97.2749	829.241	91.5777
829.723	54.1233	829.723	97.2882	829.723	91.5813
830.205	54.0857	830.205	97.3046	830.205	91.5888
830.687	54.0511	830.687	97.3246	830.687	91.6007
831.169	54.0189	831.169	97.3478	831.169	91.6156
831.651	53.9872	831.651	97.3729	831.651	91.6314
832.133	53.9536	832.133	97.3987	832.133	91.6456
832.615	53.9167	832.615	97.4238	832.615	91.6569
833.098	53.8763	833.098	97.4475	833.098	91.6654
833.58	53.8334	833.58	97.4692	833.58	91.6719
834.062	53.7895	834.062	97.4887	834.062	91.6777
834.544	53.7456	834.544	97.5056	834.544	91.6833
835.026	53.7014	835.026	97.5194	835.026	91.6882
835.508	53.6557	835.508	97.5298	835.508	91.6912
835.99	53.6071	835.99	97.5369	835.99	91.6912
836.472	53.5553	836.472	97.5409	836.472	91.6878
836.955	53.5012	836.955	97.5428	836.955	91.6816
837.437	53.4466	837.437	97.5434	837.437	91.6736
837.919	53.3935	837.919	97.5434	837.919	91.6652
838.401	53.3425	838.401	97.5429	838.401	91.6566
838.883	53.2928	838.883	97.5415	838.883	91.6471
839.365	53.2424	839.365	97.5389	839.365	91.6356
839.847	53.1891	839.847	97.5346	839.847	91.6212
840.329	53.1317	840.329	97.5287	840.329	91.6039
840.812	53.0706	840.812	97.5216	840.812	91.585
841.294	53.0077	841.294	97.514	841.294	91.5665
841.776	52.9451	841.776	97.5065	841.776	91.5501
842.258	52.8838	842.258	97.4994	842.258	91.5365
842.74	52.8233	842.74	97.4926	842.74	91.5247
843.222	52.7619	843.222	97.4857	843.222	91.513
843.704	52.6975	843.704	97.4781	843.704	91.4993
844.186	52.6292	844.186	97.4697	844.186	91.4823
844.668	52.5575	844.668	97.4605	844.668	91.462
845.151	52.4844	845.151	97.4508	845.151	91.4393
845.633	52.4122	845.633	97.4406	845.633	91.4153
846.115	52.3423	846.115	97.4297	846.115	91.3904
846.597	52.2742	846.597	97.4176	846.597	91.3643
847.079	52.2061	847.079	97.4038	847.079	91.3358
847.561	52.1358	847.561	97.3877	847.561	91.3042
848.043	52.0622	848.043	97.3693	848.043	91.2693
848.525	51.9859	848.525	97.3491	848.525	91.2321
849.008	51.9088	849.008	97.3278	849.008	91.1943
849.49	51.8332	849.49	97.3059	849.49	91.1574
849.972	51.7607	849.972	97.284	849.972	91.1221
850.454	51.6907	850.454	97.2618	850.454	91.0877
850.936	51.6215	850.936	97.2393	850.936	91.0529
851.418	51.5509	851.418	97.2161	851.418	91.0166
851.9	51.4777	851.9	97.1921	851.9	90.9785
852.382	51.4024	852.382	97.1676	852.382	90.9396
852.864	51.327	852.864	97.1431	852.864	90.9017
853.347	51.2538	853.347	97.1188	853.347	90.8664
853.829	51.1838	853.829	97.0949	853.829	90.8342
854.311	51.1162	854.311	97.0713	854.311	90.8042
854.793	51.0488	854.793	97.0474	854.793	90.7743
855.275	50.9787	855.275	97.0232	855.275	90.7424
855.757	50.9044	855.757	96.9986	855.757	90.7074
856.239	50.8261	856.239	96.974	856.239	90.6696
856.721	50.7459	856.721	96.9497	856.721	90.6303
857.203	50.6662	857.203	96.926	857.203	90.5908
857.686	50.5882	857.686	96.9024	857.686	90.5522
858.168	50.5117	858.168	96.8784	858.168	90.5141
858.65	50.4347	858.65	96.8533	858.65	90.4753
859.132	50.3547	859.132	96.8269	859.132	90.4348
859.614	50.2708	859.614	96.7993	859.614	90.3924
860.096	50.1838	860.096	96.7716	860.096	90.3494
860.578	50.0962	860.578	96.745	860.578	90.3075
861.06	50.011	861.06	96.7204	861.06	90.2685
861.543	49.9297	861.543	96.6981	861.543	90.233
862.025	49.852	862.025	96.6776	862.025	90.2001
862.507	49.7755	862.507	96.6577	862.507	90.1677
862.989	49.6972	862.989	96.6374	862.989	90.1337
863.471	49.615	863.471	96.6159	863.471	90.0966
863.953	49.5288	863.953	96.593	863.953	90.0568
864.435	49.4402	864.435	96.5693	864.435	90.0156
864.917	49.3512	864.917	96.5453	864.917	89.9745
865.399	49.2628	865.399	96.5216	865.399	89.9344
865.882	49.1743	865.882	96.4979	865.882	89.8951
866.364	49.0834	866.364	96.4738	866.364	89.8552
866.846	48.9873	866.846	96.4487	866.846	89.8132
867.328	48.8848	867.328	96.4222	867.328	89.7685
867.81	48.777	867.81	96.3947	867.81	89.7215
868.292	48.6664	868.292	96.3667	868.292	89.6739
868.774	48.5563	868.774	96.3393	868.774	89.6273
869.256	48.4486	869.256	96.3132	869.256	89.5825
869.739	48.3429	869.739	96.2886	869.739	89.5391
870.221	48.2368	870.221	96.2653	870.221	89.4961
870.703	48.1272	870.703	96.243	870.703	89.4521
871.185	48.0122	871.185	96.2211	871.185	89.4069
871.667	47.8922	871.667	96.1996	871.667	89.3614
872.149	47.7693	872.149	96.1784	872.149	89.3175
872.631	47.6465	872.631	96.1577	872.631	89.277
873.113	47.5255	873.113	96.1375	873.113	89.2403
873.596	47.406	873.596	96.1176	873.596	89.2068
874.078	47.2856	874.078	96.0975	874.078	89.1742
874.56	47.1615	874.56	96.0768	874.56	89.1406
875.042	47.032	875.042	96.0554	875.042	89.1047
875.524	46.8977	875.524	96.0333	875.524	89.0666
876.006	46.7613	876.006	96.0109	876.006	89.0277
876.488	46.626	876.488	95.9885	876.488	88.9897
876.97	46.494	876.97	95.9664	876.97	88.9534
877.452	46.3654	877.452	95.9444	877.452	88.9185
877.934	46.2384	877.934	95.9227	877.934	88.884
878.417	46.1105	878.417	95.9014	878.417	88.8489
878.899	45.9805	878.899	95.8809	878.899	88.8128
879.381	45.8492	879.381	95.8617	879.381	88.7767
879.863	45.7191	879.863	95.8443	879.863	88.7421
880.345	45.593	880.345	95.8286	880.345	88.71
880.827	45.4722	880.827	95.814	880.827	88.6804
881.309	45.3554	881.309	95.7996	881.309	88.6517
881.791	45.2391	881.791	95.7841	881.791	88.6214
882.274	45.1198	882.274	95.7669	882.274	88.5874
882.756	44.9955	882.756	95.7479	882.756	88.5488
883.238	44.8669	883.238	95.7277	883.238	88.5067
883.72	44.737	883.72	95.7074	883.72	88.4633
884.202	44.6095	884.202	95.6875	884.202	88.421
884.684	44.4864	884.684	95.6685	884.684	88.3812
885.166	44.3674	885.166	95.6499	885.166	88.3435
885.648	44.2495	885.648	95.6311	885.648	88.3065
886.13	44.1295	886.13	95.6118	886.13	88.2683
886.613	44.0053	886.613	95.5919	886.613	88.2282
887.095	43.8776	887.095	95.5721	887.095	88.1869
887.577	43.7493	887.577	95.5531	887.577	88.1458
888.059	43.6236	888.059	95.5355	888.059	88.1066
888.541	43.5023	888.541	95.5191	888.541	88.0698
889.023	43.3844	889.023	95.5032	889.023	88.0344
889.505	43.2663	889.505	95.4867	889.505	87.9983
889.987	43.1441	889.987	95.4688	889.987	87.9596
890.47	43.0155	890.47	95.4491	890.47	87.9176
890.952	42.8808	890.952	95.4282	890.952	87.8731
891.434	42.743	891.434	95.4069	891.434	87.8285
891.916	42.6057	891.916	95.386	891.916	87.7857
892.398	42.4708	892.398	95.3659	892.398	87.746
892.88	42.3372	892.88	95.3462	892.88	87.7086
893.362	42.2013	893.362	95.3261	893.362	87.6717
893.844	42.0588	893.844	95.3051	893.844	87.6331
894.327	41.907	894.327	95.2828	894.327	87.5919
894.809	41.7461	894.809	95.2597	894.809	87.5487
895.291	41.579	895.291	95.2365	895.291	87.5055
895.773	41.4096	895.773	95.2139	895.773	87.4643
896.255	41.2402	896.255	95.1919	896.255	87.4262
896.737	41.0703	896.737	95.1698	896.737	87.3904
897.219	40.8971	897.219	95.1467	897.219	87.3552
897.701	40.7169	897.701	95.1218	897.701	87.3183
898.183	40.528	898.183	95.0951	898.183	87.2785
898.665	40.3316	898.665	95.0671	898.665	87.2362
899.148	40.1317	899.148	95.0392	899.148	87.1929
899.63	39.9334	899.63	95.0127	899.63	87.1504
900.112	39.7398	900.112	94.9882	900.112	87.1093
900.594	39.551	900.594	94.9654	900.594	87.0689
901.076	39.3642	901.076	94.9432	901.076	87.0274
901.558	39.1756	901.558	94.9207	901.558	86.983
902.04	38.9831	902.04	94.8971	902.04	86.9352
902.523	38.7876	902.523	94.8726	902.523	86.8849
903.005	38.5928	903.005	94.8477	903.005	86.8345
903.487	38.4036	903.487	94.8234	903.487	86.7862
903.969	38.2228	903.969	94.8001	903.969	86.7411
904.451	38.0502	904.451	94.7777	904.451	86.698
904.933	37.8825	904.933	94.7554	904.933	86.6548
905.415	37.7155	905.415	94.7324	905.415	86.6086
905.897	37.5467	905.897	94.7079	905.897	86.5579
906.379	37.3767	906.379	94.6821	906.379	86.5032
906.861	37.209	906.861	94.6553	906.861	86.4463
907.344	37.0477	907.344	94.6284	907.344	86.3901
907.826	36.8953	907.826	94.6019	907.826	86.336
908.308	36.7508	908.308	94.5758	908.308	86.2846
908.79	36.6103	908.79	94.55	908.79	86.2347
909.272	36.4691	909.272	94.5241	909.272	86.1849
909.754	36.3241	909.754	94.4983	909.754	86.1345
910.236	36.1761	910.236	94.473	910.236	86.084
910.718	36.0283	910.718	94.4489	910.718	86.035
911.201	35.8849	911.201	94.4264	911.201	85.9893
911.683	35.7482	911.683	94.4053	911.683	85.9471
912.165	35.6168	912.165	94.3846	912.165	85.9073
912.647	35.4863	912.647	94.3629	912.647	85.8673
913.129	35.3516	913.129	94.339	913.129	85.8245
913.611	35.2096	913.611	94.3122	913.611	85.7775
914.093	35.0607	914.093	94.2827	914.093	85.7265
914.575	34.9088	914.575	94.2515	914.575	85.6735
915.058	34.7583	915.058	94.2198	915.058	85.6205
915.54	34.6121	915.54	94.1886	915.54	85.5687
916.022	34.4692	916.022	94.158	916.022	85.518
916.504	34.3256	916.504	94.128	916.504	85.4668
916.986	34.1766	916.986	94.098	916.986	85.4135
917.468	34.0193	917.468	94.068	917.468	85.3575
917.95	33.8546	917.95	94.0381	917.95	85.3001
918.432	33.6865	918.432	94.0088	918.432	85.2434
918.914	33.5201	918.914	93.9806	918.914	85.1899
919.396	33.3582	919.396	93.9532	919.396	85.1406
919.879	33.1995	919.879	93.926	919.879	85.0946
920.361	33.0397	920.361	93.898	920.361	85.0497
920.843	32.8733	920.843	93.8684	920.843	85.0031
921.325	32.6967	921.325	93.8369	921.325	84.9536
921.807	32.5107	921.807	93.8042	921.807	84.9017
922.289	32.3193	922.289	93.7713	922.289	84.8492
922.771	32.1282	922.771	93.7392	922.771	84.7987
923.254	31.941	923.254	93.7085	923.254	84.7512
923.736	31.7579	923.736	93.6788	923.736	84.7063
924.218	31.5759	924.218	93.6491	924.218	84.6619
924.7	31.3908	924.7	93.6185	924.7	84.6156
925.182	31.2005	925.182	93.5863	925.182	84.5663
925.664	31.0068	925.664	93.5528	925.664	84.5144
926.146	30.8149	926.146	93.5185	926.146	84.4622
926.628	30.6309	926.628	93.4842	926.628	84.4123
927.11	30.4591	927.11	93.4503	927.11	84.3666
927.592	30.2999	927.592	93.4167	927.592	84.3253
928.075	30.1503	928.075	93.3829	928.075	84.2873
928.557	30.0064	928.557	93.3485	928.557	84.251
929.039	29.8661	929.039	93.3137	929.039	84.2158
929.521	29.7314	929.521	93.2791	929.521	84.1823
930.003	29.6074	930.003	93.2457	930.003	84.152
930.485	29.4996	930.485	93.2144	930.485	84.1265
930.967	29.4111	930.967	93.1852	930.967	84.1064
931.449	29.3408	931.449	93.1576	931.449	84.0905
931.932	29.2838	931.932	93.1304	931.932	84.0768
932.414	29.234	932.414	93.1031	932.414	84.0635
932.896	29.1878	932.896	93.0757	932.896	84.05
933.378	29.1455	933.378	93.0494	933.378	84.038
933.86	29.1111	933.86	93.026	933.86	84.0302
934.342	29.0892	934.342	93.007	934.342	84.0292
934.824	29.0821	934.824	92.9932	934.824	84.0361
935.306	29.088	935.306	92.984	935.306	84.0495
935.788	29.1014	935.788	92.9781	935.788	84.0665
936.271	29.1162	936.271	92.9739	936.271	84.0838
936.753	29.1283	936.753	92.97	936.753	84.0992
937.235	29.1382	937.235	92.9663	937.235	84.1123
937.717	29.1498	937.717	92.9629	937.717	84.1247
938.199	29.1678	938.199	92.9605	938.199	84.1378
938.681	29.1951	938.681	92.9592	938.681	84.1524
939.163	29.2304	939.163	92.9584	939.163	84.1673
939.645	29.269	939.645	92.957	939.645	84.1802
940.128	29.3053	940.128	92.9539	940.128	84.1882
940.61	29.3361	940.61	92.9484	940.61	84.19
941.092	29.3623	941.092	92.9406	941.092	84.1859
941.574	29.3879	941.574	92.9309	941.574	84.1781
942.056	29.4184	942.056	92.9202	942.056	84.1689
942.538	29.4574	942.538	92.9086	942.538	84.1603
943.02	29.505	943.02	92.8957	943.02	84.1523
943.502	29.5588	943.502	92.8806	943.502	84.1439
943.985	29.6159	943.985	92.8625	943.985	84.1337
944.467	29.6758	944.467	92.8414	944.467	84.1212
944.949	29.7414	944.949	92.818	944.949	84.1072
945.431	29.8174	945.431	92.7933	945.431	84.0937
945.913	29.908	945.913	92.7688	945.913	84.0824
946.395	30.013	946.395	92.745	946.395	84.0738
946.877	30.1268	946.877	92.7214	946.877	84.0664
947.359	30.2397	947.359	92.6972	947.359	84.0577
947.841	30.3412	947.841	92.6714	947.841	84.0449
948.323	30.4244	948.323	92.6434	948.323	84.0267
948.806	30.4879	948.806	92.6136	948.806	84.0036
949.288	30.5354	949.288	92.5829	949.288	83.9781
949.77	30.5733	949.77	92.5526	949.77	83.9528
950.252	30.6074	950.252	92.5234	950.252	83.9294
950.734	30.6398	950.734	92.4952	950.734	83.9079
951.216	30.6697	951.216	92.4673	951.216	83.8868
951.698	30.6947	951.698	92.439	951.698	83.8644
952.181	30.7139	952.181	92.4098	952.181	83.8393
952.663	30.7291	952.663	92.3798	952.663	83.8121
953.145	30.7451	953.145	92.3497	953.145	83.7845
953.627	30.767	953.627	92.3202	953.627	83.7583
954.109	30.7977	954.109	92.2917	954.109	83.7349
954.591	30.8367	954.591	92.2637	954.591	83.7138
955.073	30.8802	955.073	92.2357	955.073	83.6936
955.555	30.9237	955.555	92.207	955.555	83.6726
956.037	30.965	956.037	92.1776	956.037	83.6503
956.519	31.0054	956.519	92.1484	956.519	83.6273
957.002	31.0492	957.002	92.1203	957.002	83.6053
957.484	31.1011	957.484	92.0943	957.484	83.5859
957.966	31.1636	957.966	92.0703	957.966	83.5696
958.448	31.2353	958.448	92.0475	958.448	83.5549
958.93	31.3114	958.93	92.0242	958.93	83.5397
959.412	31.3866	959.412	91.999	959.412	83.5217
959.894	31.4574	959.894	91.9711	959.894	83.5
960.376	31.5245	960.376	91.9406	960.376	83.4758
960.859	31.5914	960.859	91.9083	960.859	83.4515
961.341	31.6626	961.341	91.8753	961.341	83.4295
961.823	31.7407	961.823	91.8422	961.823	83.411
962.305	31.8244	962.305	91.8087	962.305	83.3955
962.787	31.9096	962.787	91.774	962.787	83.3807
963.269	31.9916	963.269	91.7373	963.269	83.3643
963.751	32.0675	963.751	91.6983	963.751	83.3449
964.233	32.1385	964.233	91.6575	964.233	83.3231
964.716	32.2088	964.716	91.616	964.716	83.3005
965.198	32.2832	965.198	91.575	965.198	83.2794
965.68	32.3648	965.68	91.5351	965.68	83.2607
966.162	32.4529	966.162	91.4963	966.162	83.2439
966.644	32.5439	966.644	91.4578	966.644	83.2272
967.126	32.6332	967.126	91.4193	967.126	83.2086
967.608	32.7184	967.608	91.3805	967.608	83.1873
968.09	32.8003	968.09	91.342	968.09	83.1641
968.572	32.883	968.572	91.3046	968.572	83.1409
969.055	32.971	969.055	91.2686	969.055	83.1196
969.537	33.0672	969.537	91.2336	969.537	83.1012
970.019	33.171	970.019	91.1985	970.019	83.0849
970.501	33.2786	970.501	91.1614	970.501	83.0687
970.983	33.3858	970.983	91.1212	970.983	83.0504
971.465	33.4899	971.465	91.0777	971.465	83.0293
971.947	33.5919	971.947	91.032	971.947	83.0061
972.429	33.6953	972.429	90.9859	972.429	82.983
972.912	33.8042	972.912	90.9411	972.912	82.9622
973.394	33.9212	973.394	90.8983	973.394	82.9444
973.876	34.0453	973.876	90.8571	973.876	82.9289
974.358	34.1729	974.358	90.8162	974.358	82.9134
974.84	34.2997	974.84	90.7742	974.84	82.8959
975.322	34.4233	975.322	90.7303	975.322	82.8752
975.804	34.5443	975.804	90.685	975.804	82.8523
976.286	34.6662	976.286	90.6392	976.286	82.829
976.768	34.793	976.768	90.594	976.768	82.8075
977.25	34.9268	977.25	90.5497	977.25	82.7884
977.733	35.0663	977.733	90.5054	977.733	82.7706
978.215	35.2081	978.215	90.4597	978.215	82.7518
978.697	35.3478	978.697	90.4112	978.697	82.7294
979.179	35.4833	979.179	90.3594	979.179	82.7026
979.661	35.6155	979.661	90.3054	979.661	82.6723
980.143	35.748	980.143	90.2507	980.143	82.6408
980.625	35.8849	980.625	90.1973	980.625	82.6109
981.107	36.0285	981.107	90.1461	981.107	82.5836
981.59	36.178	981.59	90.0968	981.59	82.5585
982.072	36.33	982.072	90.0482	982.072	82.5333
982.554	36.4804	982.554	89.9985	982.554	82.5058
983.036	36.627	983.036	89.9471	983.036	82.4748
983.518	36.7705	983.518	89.8941	983.518	82.4409
984	36.9138	984	89.8408	984	82.4063
984.482	37.0606	984.482	89.7883	984.482	82.3731
984.964	37.2126	984.964	89.7372	984.964	82.3425
985.447	37.3688	985.447	89.6869	985.447	82.3139
985.929	37.5258	985.929	89.636	985.929	82.2852
986.411	37.6797	986.411	89.583	986.411	82.2541
986.893	37.8287	986.893	89.5272	986.893	82.2196
987.375	37.9739	987.375	89.4693	987.375	82.1826
987.857	38.1189	987.857	89.4108	987.857	82.1452
988.339	38.2677	988.339	89.3534	988.339	82.1095
988.821	38.4225	988.821	89.2981	988.821	82.0765
989.303	38.5824	989.303	89.2441	989.303	82.045
989.786	38.7441	989.786	89.1899	989.786	82.0126
990.268	38.9034	990.268	89.1337	990.268	81.9767
990.75	39.058	990.75	89.0744	990.75	81.9357
991.232	39.2083	991.232	89.0121	991.232	81.8906
991.714	39.3571	991.714	88.9482	991.714	81.8433
992.196	39.5079	992.196	88.8844	992.196	81.7964
992.678	39.6626	992.678	88.8217	992.678	81.7513
993.16	39.8206	993.16	88.7596	993.16	81.7072
993.643	39.9789	993.643	88.697	993.643	81.6623
994.125	40.1337	994.125	88.632	994.125	81.614
994.607	40.2831	994.607	88.5636	994.607	81.5613
995.089	40.4274	995.089	88.4918	995.089	81.5049
995.571	40.5694	995.571	88.418	995.571	81.447
996.053	40.7125	996.053	88.3435	996.053	81.3902
996.535	40.8586	996.535	88.2695	996.535	81.3354
997.017	41.0072	997.017	88.1958	997.017	81.2819
997.5	41.1555	997.5	88.1214	997.5	81.2275
997.982	41.3002	997.982	88.0451	997.982	81.1694
998.464	41.4389	998.464	87.9663	998.464	81.1065
998.946	41.5721	998.946	87.8856	998.946	81.0392
999.428	41.7017	999.428	87.8042	999.428	80.9697
999.91	41.8305	999.91	87.7237	999.91	80.9005
1000.39	41.9596	1000.39	87.6448	1000.39	80.8326
1000.87	42.0879	1000.87	87.5669	1000.87	80.7654
1001.36	42.2124	1001.36	87.4886	1001.36	80.6965
1001.84	42.3297	1001.84	87.4084	1001.84	80.6238
1002.32	42.4376	1002.32	87.3256	1002.32	80.546
1002.8	42.5363	1002.8	87.2409	1002.8	80.464
1003.28	42.628	1003.28	87.1562	1003.28	80.3804
1003.77	42.7153	1003.77	87.0733	1003.77	80.2978
1004.25	42.7996	1004.25	86.993	1004.25	80.2176
1004.73	42.8798	1004.73	86.9146	1004.73	80.1386
1005.21	42.953	1005.21	86.8361	1005.21	80.0584
1005.7	43.0159	1005.7	86.7551	1005.7	79.9741
1006.18	43.0666	1006.18	86.6703	1006.18	79.8839
1006.66	43.1053	1006.66	86.5818	1006.66	79.7885
1007.14	43.1344	1007.14	86.4909	1007.14	79.69
1007.62	43.1568	1007.62	86.3995	1007.62	79.5909
1008.11	43.1743	1008.11	86.3085	1008.11	79.4924
1008.59	43.1864	1008.59	86.2178	1008.59	79.3936
1009.07	43.1905	1009.07	86.1258	1009.07	79.2922
1009.55	43.1839	1009.55	86.0309	1009.55	79.1856
1010.03	43.1649	1010.03	85.9323	1010.03	79.073
1010.52	43.1344	1010.52	85.831	1010.52	78.9557
1011	43.0951	1011	85.729	1011	78.837
1011.48	43.0501	1011.48	85.6285	1011.48	78.7203
1011.96	43.0015	1011.96	85.5307	1011.96	78.6072
1012.45	42.9485	1012.45	85.4351	1012.45	78.4969
1012.93	42.8884	1012.93	85.3395	1012.93	78.386
1013.41	42.8179	1013.41	85.2415	1013.41	78.271
1013.89	42.7344	1013.89	85.1394	1013.89	78.1498
1014.37	42.6382	1014.37	85.0334	1014.37	78.0229
1014.86	42.5313	1014.86	84.9253	1014.86	77.8934
1015.34	42.4165	1015.34	84.8175	1015.34	77.7649
1015.82	42.2956	1015.82	84.7114	1015.82	77.6397
1016.3	42.1681	1016.3	84.6071	1016.3	77.5176
1016.78	42.0313	1016.78	84.5032	1016.78	77.396
1017.27	41.8822	1017.27	84.3975	1017.27	77.2715
1017.75	41.719	1017.75	84.2887	1017.75	77.1419
1018.23	41.5421	1018.23	84.177	1018.23	77.0073
1018.71	41.3545	1018.71	84.0637	1018.71	76.8698
1019.2	41.1594	1019.2	83.951	1019.2	76.7324
1019.68	40.9584	1019.68	83.8398	1019.68	76.597
1020.16	40.7509	1020.16	83.7299	1020.16	76.4631
1020.64	40.5335	1020.64	83.6196	1020.64	76.3286
1021.12	40.3024	1021.12	83.5071	1021.12	76.1907
1021.61	40.055	1021.61	83.3915	1021.61	76.0483
1022.09	39.7918	1022.09	83.2733	1022.09	75.9025
1022.57	39.5157	1022.57	83.1543	1022.57	75.7563
1023.05	39.2309	1023.05	83.0363	1023.05	75.6129
1023.53	38.9404	1023.53	82.92	1023.53	75.474
1024.02	38.6448	1024.02	82.8042	1024.02	75.3385
1024.5	38.3428	1024.5	82.6863	1024.5	75.2036
1024.98	38.0329	1024.98	82.5639	1024.98	75.066
1025.46	37.7159	1025.46	82.4359	1025.46	74.9248
1025.94	37.3961	1025.94	82.3033	1025.94	74.7819
1026.43	37.0814	1026.43	82.1687	1026.43	74.6416
1026.91	36.7808	1026.91	82.0349	1026.91	74.5086
1027.39	36.5018	1027.39	81.9035	1027.39	74.3854
1027.87	36.2483	1027.87	81.7737	1027.87	74.2711
1028.36	36.0204	1028.36	81.6428	1028.36	74.1618
1028.84	35.8163	1028.84	81.5077	1028.84	74.0529
1029.32	35.6339	1029.32	81.3667	1029.32	73.9412
1029.8	35.4734	1029.8	81.22	1029.8	73.8262
1030.28	35.3365	1030.28	81.0697	1030.28	73.7105
1030.77	35.225	1030.77	80.9188	1030.77	73.5973
1031.25	35.1385	1031.25	80.7686	1031.25	73.4886
1031.73	35.0732	1031.73	80.6191	1031.73	73.3836
1032.21	35.0227	1032.21	80.4677	1032.21	73.2793
1032.69	34.9801	1032.69	80.312	1032.69	73.1719
1033.18	34.9406	1033.18	80.1504	1033.18	73.0592
1033.66	34.9035	1033.66	79.9834	1033.66	72.9417
1034.14	34.8707	1034.14	79.8134	1034.14	72.8223
1034.62	34.8458	1034.62	79.643	1034.62	72.7042
1035.1	34.8304	1035.1	79.4737	1035.1	72.5893
1035.59	34.8231	1035.59	79.3047	1035.59	72.4767
1036.07	34.8199	1036.07	79.1337	1036.07	72.3632
1036.55	34.8162	1036.55	78.9582	1036.55	72.2457
1037.03	34.8097	1037.03	78.7769	1037.03	72.1231
1037.52	34.801	1037.52	78.5913	1037.52	71.997
1038	34.794	1038	78.4044	1038	71.8718
1038.48	34.7929	1038.48	78.2194	1038.48	71.7516
1038.96	34.8	1038.96	78.038	1038.96	71.6385
1039.44	34.814	1039.44	77.8589	1039.44	71.5306
1039.93	34.8306	1039.93	77.6789	1039.93	71.4237
1040.41	34.8452	1040.41	77.4941	1040.41	71.3128
1040.89	34.8551	1040.89	77.3028	1040.89	71.1953
1041.37	34.8612	1041.37	77.1058	1041.37	71.0722
1041.85	34.8679	1041.85	76.9062	1041.85	70.9476
1042.34	34.8799	1042.34	76.7079	1042.34	70.8261
1042.82	34.9003	1042.82	76.5127	1042.82	70.7108
1043.3	34.9282	1043.3	76.3199	1043.3	70.6008
1043.78	34.9599	1043.78	76.126	1043.78	70.4926
1044.27	34.9905	1044.27	75.9274	1044.27	70.382
1044.75	35.0171	1044.75	75.7222	1044.75	70.2665
1045.23	35.0405	1045.23	75.5113	1045.23	70.1474
1045.71	35.0643	1045.71	75.2987	1045.71	70.029
1046.19	35.0932	1046.19	75.0887	1046.19	69.9161
1046.67	35.1297	1046.67	74.8838	1046.67	69.8115
1047.16	35.1731	1047.16	74.6836	1047.16	69.7143
1047.64	35.2197	1047.64	74.4845	1047.64	69.6206
1048.12	35.2649	1048.12	74.2824	1048.12	69.5254
1048.6	35.306	1048.6	74.0748	1048.6	69.4263
1049.09	35.3441	1049.09	73.8623	1049.09	69.3241
1049.57	35.3832	1049.57	73.6484	1049.57	69.2233
1050.05	35.4279	1050.05	73.4373	1050.05	69.1287
1050.53	35.481	1050.53	73.2315	1050.53	69.0434
1051.01	35.5418	1051.01	73.0302	1051.01	68.9664
1051.5	35.6065	1051.5	72.8298	1051.5	68.8939
1051.98	35.6705	1051.98	72.626	1051.98	68.8207
1052.46	35.731	1052.46	72.4164	1052.46	68.744
1052.94	35.7889	1052.94	72.2019	1052.94	68.6644
1053.42	35.8479	1053.42	71.9866	1053.42	68.5857
1053.91	35.9126	1053.91	71.7752	1053.91	68.5127
1054.39	35.9853	1054.39	71.5706	1054.39	68.4481
1054.87	36.0654	1054.87	71.3721	1054.87	68.3913
1055.35	36.1489	1055.35	71.1759	1055.35	68.3384
1055.84	36.2315	1055.84	70.9775	1055.84	68.2853
1056.32	36.3107	1056.32	70.7744	1056.32	68.2301
1056.8	36.3881	1056.8	70.568	1056.8	68.1745
1057.28	36.4677	1057.28	70.3629	1057.28	68.1236
1057.76	36.5545	1057.76	70.1645	1057.76	68.0829
1058.25	36.6514	1058.25	69.9761	1058.25	68.0552
1058.73	36.7576	1058.73	69.7973	1058.73	68.0392
1059.21	36.8688	1059.21	69.624	1059.21	68.0301
1059.69	36.9802	1059.69	69.4512	1059.69	68.0222
1060.17	37.0887	1060.17	69.2758	1060.17	68.012
1060.66	37.1947	1060.66	69.0987	1060.66	68.0001
1061.14	37.3016	1061.14	68.9243	1061.14	67.9907
1061.62	37.4138	1061.62	68.7582	1061.62	67.989
1062.1	37.534	1062.1	68.6042	1062.1	67.9983
1062.59	37.6619	1062.59	68.4621	1062.59	68.0182
1063.07	37.7943	1063.07	68.3285	1063.07	68.0451
1063.55	37.9276	1063.55	68.1988	1063.55	68.0749
1064.03	38.0601	1064.03	68.0706	1064.03	68.1057
1064.51	38.1935	1064.51	67.9452	1064.51	68.1394
1065	38.332	1065	67.8274	1065	68.1808
1065.48	38.4803	1065.48	67.7229	1065.48	68.2354
1065.96	38.641	1065.96	67.6349	1065.96	68.3059
1066.44	38.8126	1066.44	67.5624	1066.44	68.3909
1066.92	38.9908	1066.92	67.5008	1066.92	68.4854
1067.41	39.1702	1067.41	67.4441	1067.41	68.5838
1067.89	39.3471	1067.89	67.3887	1067.89	68.6825
1068.37	39.5213	1068.37	67.3348	1068.37	68.7815
1068.85	39.6954	1068.85	67.286	1068.85	68.8842
1069.34	39.8731	1069.34	67.2469	1069.34	68.9944
1069.82	40.0565	1069.82	67.2196	1069.82	69.1136
1070.3	40.2447	1070.3	67.2023	1070.3	69.2396
1070.78	40.4344	1070.78	67.1895	1070.78	69.3672
1071.26	40.6215	1071.26	67.1752	1071.26	69.491
1071.74	40.8037	1071.74	67.156	1071.74	69.6084
1072.23	40.9817	1072.23	67.1328	1072.23	69.7207
1072.71	41.1586	1072.71	67.1104	1072.71	69.8329
1073.19	41.3381	1073.19	67.0947	1073.19	69.9505
1073.67	41.5221	1073.67	67.0891	1073.67	70.0764
1074.16	41.7095	1074.16	67.0923	1074.16	70.2095
1074.64	41.8968	1074.64	67.0994	1074.64	70.3452
1075.12	42.0798	1075.12	67.1046	1075.12	70.4782
1075.6	42.2561	1075.6	67.1038	1075.6	70.6052
1076.08	42.4261	1076.08	67.0977	1076.08	70.7265
1076.57	42.5926	1076.57	67.0904	1076.57	70.8456
1077.05	42.7587	1077.05	67.0868	1077.05	70.9665
1077.53	42.926	1077.53	67.0897	1077.53	71.091
1078.01	43.0932	1078.01	67.0976	1078.01	71.2175
1078.49	43.2567	1078.49	67.1053	1078.49	71.3412
1078.98	43.4128	1078.98	67.1071	1078.98	71.4573
1079.46	43.5596	1079.46	67.0999	1079.46	71.5635
1079.94	43.6983	1079.94	67.0849	1079.94	71.6613
1080.42	43.8326	1080.42	67.0676	1080.42	71.7555
1080.91	43.9667	1080.91	67.054	1080.91	71.8512
1081.39	44.1031	1081.39	67.0478	1081.39	71.9515
1081.87	44.2416	1081.87	67.0482	1081.87	72.0552
1082.35	44.3791	1082.35	67.0503	1082.35	72.1583
1082.83	44.5119	1082.83	67.0483	1082.83	72.256
1083.32	44.6372	1083.32	67.0391	1083.32	72.3457
1083.8	44.7547	1083.8	67.0238	1083.8	72.4284
1084.28	44.8658	1084.28	67.0075	1084.28	72.5081
1084.76	44.972	1084.76	66.9966	1084.76	72.5895
1085.24	45.0731	1085.24	66.9949	1085.24	72.6748
1085.73	45.1663	1085.73	67.002	1085.73	72.7627
1086.21	45.2465	1086.21	67.0138	1086.21	72.849
1086.69	45.3084	1086.69	67.0252	1086.69	72.9287
1087.17	45.3484	1087.17	67.0337	1087.17	72.9992
1087.65	45.366	1087.65	67.041	1087.65	73.0612
1088.14	45.3633	1088.14	67.0526	1088.14	73.1189
1088.62	45.3434	1088.62	67.0749	1088.62	73.177
1089.1	45.309	1089.1	67.1115	1089.1	73.2385
1089.58	45.2609	1089.58	67.1614	1089.58	73.3031
1090.07	45.1984	1090.07	67.2195	1090.07	73.3675
1090.55	45.1213	1090.55	67.2798	1090.55	73.4284
1091.03	45.0318	1091.03	67.3381	1091.03	73.4842
1091.51	44.9356	1091.51	67.3948	1091.51	73.5369
1091.99	44.8413	1091.99	67.4538	1091.99	73.5917
1092.48	44.7592	1092.48	67.5201	1092.48	73.6539
1092.96	44.6981	1092.96	67.5966	1092.96	73.7272
1093.44	44.6641	1093.44	67.6818	1093.44	73.8119
1093.92	44.66	1093.92	67.7709	1093.92	73.905
1094.4	44.6867	1094.4	67.8584	1094.4	74.0033
1094.89	44.7448	1094.89	67.941	1094.89	74.1051
1095.37	44.8356	1095.37	68.0202	1095.37	74.212
1095.85	44.9609	1095.85	68.1006	1095.85	74.328
1096.33	45.1213	1096.33	68.1879	1096.33	74.4575
1096.82	45.315	1096.82	68.2857	1096.82	74.6029
1097.3	45.5369	1097.3	68.3934	1097.3	74.7633
1097.78	45.7796	1097.78	68.507	1097.78	74.9355
1098.26	46.0358	1098.26	68.6222	1098.26	75.116
1098.74	46.2998	1098.74	68.7372	1098.74	75.3033
1099.23	46.5692	1099.23	68.8544	1099.23	75.4991
1099.71	46.8439	1099.71	68.9793	1099.71	75.7073
1100.19	47.1245	1100.19	69.1178	1100.19	75.9315
1100.67	47.4104	1100.67	69.2731	1100.67	76.173
1101.15	47.6991	1101.15	69.4435	1101.15	76.4292
1101.64	47.9865	1101.64	69.6239	1101.64	76.6953
1102.12	48.269	1102.12	69.808	1102.12	76.9657
1102.6	48.5444	1102.6	69.9921	1102.6	77.2376
1103.08	48.8134	1103.08	70.1769	1103.08	77.5111
1103.57	49.0787	1103.57	70.3661	1103.57	77.789
1104.05	49.3432	1104.05	70.5645	1104.05	78.0742
1104.53	49.6086	1104.53	70.7745	1104.53	78.368
1105.01	49.8746	1105.01	70.9944	1105.01	78.6681
1105.49	50.1391	1105.49	71.2194	1105.49	78.9701
1105.98	50.3995	1105.98	71.4441	1105.98	79.2692
1106.46	50.6544	1106.46	71.6652	1106.46	79.562
1106.94	50.9043	1106.94	71.8835	1106.94	79.8483
1107.42	51.1508	1107.42	72.103	1107.42	80.1299
1107.9	51.3961	1107.9	72.3283	1107.9	80.409
1108.39	51.6412	1108.39	72.5619	1108.39	80.6868
1108.87	51.8854	1108.87	72.8026	1108.87	80.9622
1109.35	52.1272	1109.35	73.0461	1109.35	81.2325
1109.83	52.3645	1109.83	73.2877	1109.83	81.4951
1110.32	52.5967	1110.32	73.5246	1110.32	81.749
1110.8	52.8245	1110.8	73.7576	1110.8	81.9955
1111.28	53.0497	1111.28	73.9904	1111.28	82.2374
1111.76	53.2741	1111.76	74.2274	1111.76	82.4773
1112.24	53.4982	1112.24	74.4707	1112.24	82.7163
1112.72	53.7212	1112.72	74.7193	1112.72	82.9529
1113.21	53.9411	1113.21	74.9698	1113.21	83.1845
1113.69	54.1561	1113.69	75.2182	1113.69	83.4083
1114.17	54.3654	1114.17	75.4627	1114.17	83.6233
1114.65	54.5696	1114.65	75.7049	1114.65	83.8307
1115.14	54.7701	1115.14	75.9489	1115.14	84.0334
1115.62	54.9684	1115.62	76.199	1115.62	84.234
1116.1	55.1649	1116.1	76.4573	1116.1	84.4337
1116.58	55.3584	1116.58	76.7224	1116.58	84.6313
1117.06	55.5467	1117.06	76.9903	1117.06	84.8244
1117.55	55.7276	1117.55	77.2564	1117.55	85.0101
1118.03	55.8998	1118.03	77.5179	1118.03	85.1872
1118.51	56.0635	1118.51	77.7753	1118.51	85.3565
1118.99	56.2196	1118.99	78.0313	1118.99	85.5204
1119.47	56.3695	1119.47	78.2893	1119.47	85.6814
1119.96	56.5135	1119.96	78.5508	1119.96	85.841
1120.44	56.651	1120.44	78.8148	1120.44	85.9988
1120.92	56.7803	1120.92	79.0778	1120.92	86.153
1121.4	56.8995	1121.4	79.3364	1121.4	86.302
1121.88	57.0073	1121.88	79.5884	1121.88	86.445
1122.37	57.1033	1122.37	79.8348	1122.37	86.5829
1122.85	57.1877	1122.85	80.0783	1122.85	86.7175
1123.33	57.2606	1123.33	80.3218	1123.33	86.8509
1123.81	57.3217	1123.81	80.5667	1123.81	86.9836
1124.3	57.3694	1124.3	80.8116	1124.3	87.1147
1124.78	57.4019	1124.78	81.0532	1124.78	87.2422
1125.26	57.4167	1125.26	81.2879	1125.26	87.3642
1125.74	57.4122	1125.74	81.5141	1125.74	87.4799
1126.22	57.3877	1126.22	81.7325	1126.22	87.5901
1126.71	57.3429	1126.71	81.9458	1126.71	87.6969
1127.19	57.2775	1127.19	82.1574	1127.19	87.8023
1127.67	57.1907	1127.67	82.3692	1127.67	87.9071
1128.15	57.0806	1128.15	82.5809	1128.15	88.0107
1128.63	56.9445	1128.63	82.7902	1128.63	88.1111
1129.12	56.7798	1129.12	82.9948	1129.12	88.2065
1129.6	56.5847	1129.6	83.1933	1129.6	88.2958
1130.08	56.3589	1130.08	83.3868	1130.08	88.3798
1130.56	56.1041	1130.56	83.5773	1130.56	88.4601
1131.05	55.8231	1131.05	83.7674	1131.05	88.5383
1131.53	55.52	1131.53	83.9579	1131.53	88.6155
1132.01	55.1994	1132.01	84.1479	1132.01	88.6916
1132.49	54.8661	1132.49	84.3349	1132.49	88.7658
1132.97	54.5263	1132.97	84.5162	1132.97	88.8375
1133.46	54.1881	1133.46	84.6909	1133.46	88.9076
1133.94	53.8611	1133.94	84.86	1133.94	88.9784
1134.42	53.5566	1134.42	85.0262	1134.42	89.0534
1134.9	53.2859	1134.9	85.1921	1134.9	89.1359
1135.38	53.058	1135.38	85.3593	1135.38	89.2283
1135.87	52.8791	1135.87	85.5272	1135.87	89.331
1136.35	52.7517	1136.35	85.6937	1136.35	89.4432
1136.83	52.6758	1136.83	85.8566	1136.83	89.5633
1137.31	52.6498	1137.31	86.0148	1137.31	89.6902
1137.8	52.6719	1137.8	86.1692	1137.8	89.8236
1138.28	52.7401	1138.28	86.3218	1138.28	89.9635
1138.76	52.8516	1138.76	86.4749	1138.76	90.11
1139.24	53.0023	1139.24	86.6294	1139.24	90.2619
1139.72	53.1861	1139.72	86.7845	1139.72	90.4175
1140.21	53.3961	1140.21	86.9381	1140.21	90.5743
1140.69	53.6252	1140.69	87.088	1140.69	90.7302
1141.17	53.8682	1141.17	87.233	1141.17	90.8842
1141.65	54.1214	1141.65	87.3738	1141.65	91.0366
1142.13	54.383	1142.13	87.5123	1142.13	91.1883
1142.62	54.6514	1142.62	87.6506	1142.62	91.3399
1143.1	54.9247	1143.1	87.7896	1143.1	91.4914
1143.58	55.1998	1143.58	87.9288	1143.58	91.6414
1144.06	55.4732	1144.06	88.0663	1144.06	91.7882
1144.55	55.7417	1144.55	88.2003	1144.55	91.9303
1145.03	56.0034	1145.03	88.3299	1145.03	92.067
1145.51	56.258	1145.51	88.4559	1145.51	92.1988
1145.99	56.5065	1145.99	88.5801	1145.99	92.3268
1146.47	56.7501	1146.47	88.7046	1146.47	92.4521
1146.96	56.9896	1146.96	88.8303	1146.96	92.575
1147.44	57.2247	1147.44	88.9566	1147.44	92.695
1147.92	57.4543	1147.92	89.0818	1147.92	92.811
1148.4	57.6772	1148.4	89.2039	1148.4	92.9222
1148.88	57.8928	1148.88	89.3221	1148.88	93.0284
1149.37	58.1014	1149.37	89.4372	1149.37	93.1305
1149.85	58.3038	1149.85	89.5507	1149.85	93.2296
1150.33	58.5009	1150.33	89.6648	1150.33	93.3268
1150.81	58.6933	1150.81	89.7807	1150.81	93.4226
1151.3	58.8806	1151.3	89.8982	1151.3	93.5166
1151.78	59.0618	1151.78	90.0161	1151.78	93.6081
1152.26	59.2361	1152.26	90.1328	1152.26	93.6965
1152.74	59.403	1152.74	90.2475	1152.74	93.7816
1153.22	59.5628	1153.22	90.3604	1153.22	93.8638
1153.7	59.7163	1153.7	90.4724	1153.7	93.9439
1154.19	59.8642	1154.19	90.5848	1154.19	94.0222
1154.67	60.0069	1154.67	90.6979	1154.67	94.0988
1155.15	60.1444	1155.15	90.8113	1155.15	94.1729
1155.63	60.2762	1155.63	90.9237	1155.63	94.2438
1156.12	60.4019	1156.12	91.0344	1156.12	94.3111
1156.6	60.5214	1156.6	91.1431	1156.6	94.3753
1157.08	60.6351	1157.08	91.2509	1157.08	94.4374
1157.56	60.7437	1157.56	91.3594	1157.56	94.4988
1158.04	60.8478	1158.04	91.47	1158.04	94.5603
1158.53	60.9476	1158.53	91.5831	1158.53	94.622
1159.01	61.0429	1159.01	91.6976	1159.01	94.6831
1159.49	61.133	1159.49	91.812	1159.49	94.7423
1159.97	61.2172	1159.97	91.9247	1159.97	94.7987
1160.45	61.2953	1160.45	92.035	1160.45	94.8518
1160.94	61.3673	1160.94	92.1432	1160.94	94.9019
1161.42	61.4337	1161.42	92.2508	1161.42	94.9498
1161.9	61.4948	1161.9	92.3591	1161.9	94.9961
1162.38	61.5512	1162.38	92.4688	1162.38	95.0411
1162.87	61.6029	1162.87	92.5798	1162.87	95.0846
1163.35	61.65	1163.35	92.6909	1163.35	95.1261
1163.83	61.6928	1163.83	92.8014	1163.83	95.1654
1164.31	61.7316	1164.31	92.9107	1164.31	95.2026
1164.79	61.7673	1164.79	93.0195	1164.79	95.2384
1165.28	61.8006	1165.28	93.1286	1165.28	95.2734
1165.76	61.8321	1165.76	93.2387	1165.76	95.3081
1166.24	61.862	1166.24	93.3498	1166.24	95.3422
1166.72	61.8902	1166.72	93.4608	1166.72	95.375
1167.2	61.9161	1167.2	93.5701	1167.2	95.4056
1167.69	61.9395	1167.69	93.6766	1167.69	95.4332
1168.17	61.9604	1168.17	93.7795	1168.17	95.4578
1168.65	61.9792	1168.65	93.8795	1168.65	95.4799
1169.13	61.9964	1169.13	93.9776	1169.13	95.5006
1169.62	62.0127	1169.62	94.0751	1169.62	95.5206
1170.1	62.0282	1170.1	94.1724	1170.1	95.5402
1170.58	62.0427	1170.58	94.2694	1170.58	95.5591
1171.06	62.0557	1171.06	94.365	1171.06	95.5767
1171.54	62.0666	1171.54	94.4581	1171.54	95.5925
1172.03	62.0753	1172.03	94.5482	1172.03	95.6063
1172.51	62.082	1172.51	94.6354	1172.51	95.6184
1172.99	62.0875	1172.99	94.7206	1172.99	95.6295
1173.47	62.0926	1173.47	94.8046	1173.47	95.6404
1173.95	62.098	1173.95	94.8878	1173.95	95.6512
1174.44	62.1041	1174.44	94.9701	1174.44	95.6619
1174.92	62.1108	1174.92	95.0508	1174.92	95.6724
1175.4	62.1181	1175.4	95.1292	1175.4	95.6822
1175.88	62.1259	1175.88	95.2046	1175.88	95.6915
1176.37	62.1347	1176.37	95.2774	1176.37	95.7007
1176.85	62.1447	1176.85	95.3478	1176.85	95.7101
1177.33	62.1569	1177.33	95.4165	1177.33	95.7204
1177.81	62.1718	1177.81	95.4837	1177.81	95.7314
1178.29	62.19	1178.29	95.5494	1178.29	95.7432
1178.78	62.2116	1178.78	95.6131	1178.78	95.7552
1179.26	62.2367	1179.26	95.6748	1179.26	95.7673
1179.74	62.2651	1179.74	95.7344	1179.74	95.7796
1180.22	62.2967	1180.22	95.7924	1180.22	95.7922
1180.7	62.3311	1180.7	95.8494	1180.7	95.8054
1181.19	62.3678	1181.19	95.9056	1181.19	95.819
1181.67	62.4058	1181.67	95.9608	1181.67	95.8326
1182.15	62.4443	1182.15	96.0147	1182.15	95.8456
1182.63	62.4823	1182.63	96.0666	1182.63	95.8573
1183.11	62.5196	1183.11	96.116	1183.11	95.8675
1183.6	62.556	1183.6	96.1633	1183.6	95.8766
1184.08	62.5921	1184.08	96.2093	1184.08	95.8854
1184.56	62.6292	1184.56	96.2556	1184.56	95.8957
1185.04	62.6673	1185.04	96.3024	1185.04	95.907
1185.53	62.7063	1185.53	96.3496	1185.53	95.9192
1186.01	62.7463	1186.01	96.3969	1186.01	95.9314
1186.49	62.7872	1186.49	96.4434	1186.49	95.9433
1186.97	62.8288	1186.97	96.4887	1186.97	95.9545
1187.45	62.8711	1187.45	96.5324	1187.45	95.9651
1187.94	62.9141	1187.94	96.5747	1187.94	95.9755
1188.42	62.9576	1188.42	96.6156	1188.42	95.9859
1188.9	63.0011	1188.9	96.6552	1188.9	95.9962
1189.38	63.044	1189.38	96.6933	1189.38	96.006
1189.86	63.0859	1189.86	96.7297	1189.86	96.0148
1190.35	63.1264	1190.35	96.7641	1190.35	96.0223
1190.83	63.1655	1190.83	96.7967	1190.83	96.0284
1191.31	63.2033	1191.31	96.8279	1191.31	96.0337
1191.79	63.24	1191.79	96.8583	1191.79	96.0386
1192.28	63.2758	1192.28	96.8886	1192.28	96.0435
1192.76	63.3104	1192.76	96.9191	1192.76	96.0486
1193.24	63.3437	1193.24	96.9497	1193.24	96.0536
1193.72	63.3754	1193.72	96.9804	1193.72	96.0581
1194.2	63.4053	1194.2	97.0105	1194.2	96.0619
1194.68	63.4334	1194.68	97.0401	1194.68	96.0649
1195.17	63.4599	1195.17	97.0688	1195.17	96.0674
1195.65	63.4849	1195.65	97.0968	1195.65	96.0696
1196.13	63.5085	1196.13	97.1239	1196.13	96.0716
1196.61	63.5306	1196.61	97.1498	1196.61	96.0734
1197.1	63.551	1197.1	97.1741	1197.1	96.0743
1197.58	63.5701	1197.58	97.1966	1197.58	96.0742
1198.06	63.588	1198.06	97.2171	1198.06	96.0727
1198.54	63.6054	1198.54	97.236	1198.54	96.0705
1199.02	63.6229	1199.02	97.2539	1199.02	96.0679
1199.51	63.6409	1199.51	97.2713	1199.51	96.0655
1199.99	63.6597	1199.99	97.2886	1199.99	96.0638
1200.47	63.6792	1200.47	97.3058	1200.47	96.0627
1200.95	63.6991	1200.95	97.3225	1200.95	96.0615
1201.43	63.7193	1201.43	97.3384	1201.43	96.0599
1201.92	63.7399	1201.92	97.3532	1201.92	96.0575
1202.4	63.761	1202.4	97.3673	1202.4	96.0545
1202.88	63.7829	1202.88	97.3811	1202.88	96.0512
1203.36	63.8056	1203.36	97.3953	1203.36	96.0483
1203.85	63.8287	1203.85	97.41	1203.85	96.0459
1204.33	63.8514	1204.33	97.4252	1204.33	96.0439
1204.81	63.8732	1204.81	97.4402	1204.81	96.0416
1205.29	63.8936	1205.29	97.4541	1205.29	96.0383
1205.77	63.9125	1205.77	97.4664	1205.77	96.0337
1206.26	63.9303	1206.26	97.4766	1206.26	96.0277
1206.74	63.9476	1206.74	97.4852	1206.74	96.0209
1207.22	63.9648	1207.22	97.4929	1207.22	96.014
1207.7	63.9821	1207.7	97.5003	1207.7	96.0075
1208.18	63.9992	1208.18	97.5078	1208.18	96.0015
1208.67	64.0156	1208.67	97.5156	1208.67	95.9957
1209.15	64.0311	1209.15	97.5234	1209.15	95.9897
1209.63	64.0456	1209.63	97.531	1209.63	95.983
1210.11	64.0593	1210.11	97.5383	1210.11	95.976
1210.6	64.073	1210.6	97.5456	1210.6	95.969
1211.08	64.087	1211.08	97.5531	1211.08	95.9629
1211.56	64.1018	1211.56	97.5611	1211.56	95.9582
1212.04	64.1173	1212.04	97.5699	1212.04	95.9553
1212.52	64.133	1212.52	97.5793	1212.52	95.9537
1213.01	64.1486	1213.01	97.5889	1213.01	95.9529
1213.49	64.1637	1213.49	97.5985	1213.49	95.9523
1213.97	64.1781	1213.97	97.6078	1213.97	95.9516
1214.45	64.1919	1214.45	97.6168	1214.45	95.9506
1214.93	64.2051	1214.93	97.6257	1214.93	95.9495
1215.42	64.2177	1215.42	97.6344	1215.42	95.9484
1215.9	64.2294	1215.9	97.6427	1215.9	95.9472
1216.38	64.2401	1216.38	97.6502	1216.38	95.9454
1216.86	64.2499	1216.86	97.6569	1216.86	95.9428
1217.35	64.2591	1217.35	97.6627	1217.35	95.9392
1217.83	64.2682	1217.83	97.6681	1217.83	95.935
1218.31	64.2777	1218.31	97.6737	1218.31	95.9309
1218.79	64.2881	1218.79	97.6802	1218.79	95.9277
1219.27	64.2992	1219.27	97.6882	1219.27	95.9259
1219.76	64.3106	1219.76	97.6975	1219.76	95.9253
1220.24	64.3217	1220.24	97.7076	1220.24	95.9255
1220.72	64.3317	1220.72	97.7176	1220.72	95.9254
1221.2	64.3403	1221.2	97.7266	1221.2	95.9243
1221.68	64.3474	1221.68	97.734	1221.68	95.9215
1222.17	64.3531	1222.17	97.7395	1222.17	95.917
1222.65	64.3578	1222.65	97.7431	1222.65	95.9113
1223.13	64.3618	1223.13	97.7453	1223.13	95.905
1223.61	64.3653	1223.61	97.7464	1223.61	95.8985
1224.09	64.3685	1224.09	97.7467	1224.09	95.8923
1224.58	64.3717	1224.58	97.7467	1224.58	95.8866
1225.06	64.3751	1225.06	97.7467	1225.06	95.8815
1225.54	64.3791	1225.54	97.7474	1225.54	95.8771
1226.02	64.3838	1226.02	97.7492	1226.02	95.8738
1226.51	64.3892	1226.51	97.7525	1226.51	95.8715
1226.99	64.3947	1226.99	97.7573	1226.99	95.8703
1227.47	64.3997	1227.47	97.7631	1227.47	95.8697
1227.95	64.4037	1227.95	97.7695	1227.95	95.8692
1228.43	64.4065	1228.43	97.7757	1228.43	95.8683
1228.91	64.4079	1228.91	97.7815	1228.91	95.8668
1229.4	64.4086	1229.4	97.7868	1229.4	95.8652
1229.88	64.4089	1229.88	97.7919	1229.88	95.8637
1230.36	64.4093	1230.36	97.7969	1230.36	95.8629
1230.84	64.4099	1230.84	97.8021	1230.84	95.8631
1231.33	64.4105	1231.33	97.8072	1231.33	95.8638
1231.81	64.411	1231.81	97.812	1231.81	95.8645
1232.29	64.4114	1232.29	97.8162	1232.29	95.8647
1232.77	64.4118	1232.77	97.8197	1232.77	95.8642
1233.26	64.4127	1233.26	97.8228	1233.26	95.8631
1233.74	64.4145	1233.74	97.826	1233.74	95.8623
1234.22	64.4174	1234.22	97.8298	1234.22	95.8624
1234.7	64.4212	1234.7	97.8344	1234.7	95.864
1235.18	64.4256	1235.18	97.8397	1235.18	95.8668
1235.66	64.43	1235.66	97.8449	1235.66	95.8704
1236.15	64.4339	1236.15	97.8495	1236.15	95.8738
1236.63	64.4372	1236.63	97.8528	1236.63	95.8762
1237.11	64.44	1237.11	97.8545	1237.11	95.8773
1237.59	64.4427	1237.59	97.8551	1237.59	95.8772
1238.08	64.4452	1238.08	97.8548	1238.08	95.8761
1238.56	64.4476	1238.56	97.854	1238.56	95.8743
1239.04	64.4496	1239.04	97.853	1239.04	95.8718
1239.52	64.4509	1239.52	97.8515	1239.52	95.8682
1240	64.4512	1240	97.8495	1240	95.8634
1240.49	64.4509	1240.49	97.8469	1240.49	95.8572
1240.97	64.4504	1240.97	97.8438	1240.97	95.8501
1241.45	64.4503	1241.45	97.8409	1241.45	95.8429
1241.93	64.4513	1241.93	97.8387	1241.93	95.8366
1242.41	64.4537	1242.41	97.8379	1242.41	95.8319
1242.9	64.4575	1242.9	97.8387	1242.9	95.8291
1243.38	64.4627	1243.38	97.8408	1243.38	95.8278
1243.86	64.469	1243.86	97.844	1243.86	95.8275
1244.34	64.4762	1244.34	97.8477	1244.34	95.8271
1244.83	64.4843	1244.83	97.8515	1244.83	95.8262
1245.31	64.493	1245.31	97.8552	1245.31	95.8246
1245.79	64.502	1245.79	97.8588	1245.79	95.8221
1246.27	64.511	1246.27	97.8622	1246.27	95.8188
1246.75	64.5195	1246.75	97.8654	1246.75	95.8148
1247.24	64.5271	1247.24	97.8682	1247.24	95.8099
1247.72	64.5338	1247.72	97.8705	1247.72	95.8043
1248.2	64.5399	1248.2	97.8725	1248.2	95.7982
1248.68	64.546	1248.68	97.8742	1248.68	95.7918
1249.16	64.5526	1249.16	97.876	1249.16	95.7859
1249.65	64.5597	1249.65	97.8783	1249.65	95.7808
1250.13	64.5672	1250.13	97.8812	1250.13	95.7766
1250.61	64.5747	1250.61	97.8845	1250.61	95.7729
1251.09	64.5814	1251.09	97.8881	1251.09	95.769
1251.58	64.5871	1251.58	97.8916	1251.58	95.7642
1252.06	64.5918	1252.06	97.8949	1252.06	95.7581
1252.54	64.5957	1252.54	97.898	1252.54	95.7508
1253.02	64.5995	1253.02	97.9012	1253.02	95.7427
1253.5	64.6032	1253.5	97.9048	1253.5	95.7344
1253.98	64.6068	1253.98	97.9087	1253.98	95.7264
1254.47	64.6101	1254.47	97.9127	1254.47	95.7184
1254.95	64.6124	1254.95	97.9164	1254.95	95.7101
1255.43	64.6132	1255.43	97.919	1255.43	95.7007
1255.91	64.6125	1255.91	97.92	1255.91	95.6895
1256.4	64.6101	1256.4	97.9192	1256.4	95.6762
1256.88	64.6062	1256.88	97.9167	1256.88	95.661
1257.36	64.601	1257.36	97.9127	1257.36	95.6444
1257.84	64.5947	1257.84	97.9078	1257.84	95.6272
1258.33	64.5878	1258.33	97.9026	1258.33	95.6103
1258.81	64.581	1258.81	97.8979	1258.81	95.5946
1259.29	64.5752	1259.29	97.8946	1259.29	95.5812
1259.77	64.5716	1259.77	97.8936	1259.77	95.5712
1260.25	64.5713	1260.25	97.8957	1260.25	95.5655
1260.73	64.5744	1260.73	97.9011	1260.73	95.5644
1261.22	64.5803	1261.22	97.9092	1261.22	95.5679
1261.7	64.5878	1261.7	97.919	1261.7	95.5746
1262.18	64.595	1262.18	97.9287	1262.18	95.5829
1262.66	64.6002	1262.66	97.9366	1262.66	95.591
1263.15	64.6027	1263.15	97.9416	1263.15	95.5974
1263.63	64.6025	1263.63	97.9433	1263.63	95.6016
1264.11	64.6002	1264.11	97.9422	1264.11	95.6043
1264.59	64.5971	1264.59	97.9395	1264.59	95.6069
1265.07	64.5941	1265.07	97.9364	1265.07	95.6108
1265.56	64.5916	1265.56	97.9341	1265.56	95.6171
1266.04	64.5896	1266.04	97.9329	1266.04	95.626
1266.52	64.5876	1266.52	97.9328	1266.52	95.6368
1267	64.5852	1267	97.9331	1267	95.6483
1267.48	64.5822	1267.48	97.9335	1267.48	95.6597
1267.97	64.5788	1267.97	97.9336	1267.97	95.6703
1268.45	64.5755	1268.45	97.9336	1268.45	95.6803
1268.93	64.5728	1268.93	97.9338	1268.93	95.6904
1269.41	64.5711	1269.41	97.9345	1269.41	95.7013
1269.89	64.5707	1269.89	97.936	1269.89	95.7134
1270.38	64.5717	1270.38	97.9386	1270.38	95.7269
1270.86	64.5742	1270.86	97.9422	1270.86	95.7414
1271.34	64.5786	1271.34	97.9469	1271.34	95.7568
1271.82	64.585	1271.82	97.9527	1271.82	95.7727
1272.31	64.593	1272.31	97.9595	1272.31	95.7889
1272.79	64.6022	1272.79	97.9669	1272.79	95.8053
1273.27	64.6114	1273.27	97.9743	1273.27	95.8213
1273.75	64.6197	1273.75	97.9809	1273.75	95.8363
1274.23	64.626	1274.23	97.9859	1274.23	95.8495
1274.72	64.63	1274.72	97.9887	1274.72	95.8601
1275.2	64.632	1275.2	97.9894	1275.2	95.8679
1275.68	64.6325	1275.68	97.9885	1275.68	95.8734
1276.16	64.6325	1276.16	97.9867	1276.16	95.877
1276.64	64.6323	1276.64	97.9847	1276.64	95.8793
1277.13	64.6321	1277.13	97.9826	1277.13	95.8807
1277.61	64.6315	1277.61	97.9806	1277.61	95.8812
1278.09	64.6303	1278.09	97.9783	1278.09	95.8804
1278.57	64.6286	1278.57	97.9755	1278.57	95.8785
1279.06	64.6269	1279.06	97.9723	1279.06	95.8756
1279.54	64.6259	1279.54	97.9692	1279.54	95.8727
1280.02	64.6265	1280.02	97.9669	1280.02	95.8709
1280.5	64.6288	1280.5	97.9661	1280.5	95.871
1280.98	64.6325	1280.98	97.9669	1280.98	95.8734
1281.47	64.6368	1281.47	97.9692	1281.47	95.8776
1281.95	64.6406	1281.95	97.9724	1281.95	95.8827
1282.43	64.6431	1282.43	97.9758	1282.43	95.8874
1282.91	64.6437	1282.91	97.9787	1282.91	95.8907
1283.39	64.6426	1283.39	97.981	1283.39	95.8919
1283.88	64.6398	1283.88	97.9825	1283.88	95.891
1284.36	64.6355	1284.36	97.9831	1284.36	95.888
1284.84	64.6297	1284.84	97.9825	1284.84	95.8828
1285.32	64.6222	1285.32	97.9806	1285.32	95.8753
1285.81	64.6132	1285.81	97.9772	1285.81	95.8657
1286.29	64.6034	1286.29	97.9729	1286.29	95.8547
1286.77	64.5943	1286.77	97.9685	1286.77	95.8434
1287.25	64.5874	1287.25	97.9653	1287.25	95.8337
1287.73	64.584	1287.73	97.9646	1287.73	95.8273
1288.22	64.5848	1288.22	97.9673	1288.22	95.8256
1288.7	64.5892	1288.7	97.9732	1288.7	95.8286
1289.18	64.596	1289.18	97.9815	1289.18	95.8351
1289.66	64.6034	1289.66	97.9905	1289.66	95.8435
1290.14	64.6103	1290.14	97.9992	1290.14	95.8519
1290.63	64.6162	1290.63	98.0068	1290.63	95.8591
1291.11	64.6213	1291.11	98.0132	1291.11	95.8649
1291.59	64.6261	1291.59	98.019	1291.59	95.8695
1292.07	64.6307	1292.07	98.0243	1292.07	95.8731
1292.56	64.635	1292.56	98.029	1292.56	95.8756
1293.04	64.6379	1293.04	98.0324	1293.04	95.8761
1293.52	64.6384	1293.52	98.0333	1293.52	95.8735
1294	64.6361	1294	98.0312	1294	95.8668
1294.48	64.6313	1294.48	98.0261	1294.48	95.8562
1294.96	64.6254	1294.96	98.0193	1294.96	95.8429
1295.45	64.62	1295.45	98.0123	1295.45	95.8287
1295.93	64.6166	1295.93	98.0071	1295.93	95.8158
1296.41	64.6161	1296.41	98.0047	1296.41	95.8056
1296.89	64.618	1296.89	98.0051	1296.89	95.7981
1297.38	64.6215	1297.38	98.0073	1297.38	95.7921
1297.86	64.6251	1297.86	98.01	1297.86	95.7861
1298.34	64.6279	1298.34	98.0118	1298.34	95.7787
1298.82	64.6298	1298.82	98.0123	1298.82	95.7691
1299.3	64.6308	1299.3	98.0116	1299.3	95.7577
1299.79	64.6317	1299.79	98.0105	1299.79	95.7452
1300.27	64.6325	1300.27	98.0097	1300.27	95.7321
1300.75	64.6334	1300.75	98.0093	1300.75	95.7186
1301.23	64.6339	1301.23	98.0091	1301.23	95.7041
1301.71	64.6337	1301.71	98.0087	1301.71	95.6878
1302.2	64.6329	1302.2	98.0075	1302.2	95.6694
1302.68	64.6316	1302.68	98.0056	1302.68	95.649
1303.16	64.6305	1303.16	98.0034	1303.16	95.6276
1303.64	64.6297	1303.64	98.0012	1303.64	95.6061
1304.13	64.629	1304.13	97.9992	1304.13	95.5853
1304.61	64.6278	1304.61	97.9972	1304.61	95.5652
1305.09	64.6254	1305.09	97.9947	1305.09	95.5454
1305.57	64.6212	1305.57	97.9909	1305.57	95.5254
1306.05	64.6158	1306.05	97.9861	1306.05	95.5054
1306.54	64.61	1306.54	97.9806	1306.54	95.4864
1307.02	64.6054	1307.02	97.9757	1307.02	95.4703
1307.5	64.6028	1307.5	97.9723	1307.5	95.4587
1307.98	64.6024	1307.98	97.9705	1307.98	95.4524
1308.46	64.603	1308.46	97.9697	1308.46	95.4504
1308.95	64.6023	1308.95	97.9679	1308.95	95.4504
1309.43	64.5982	1309.43	97.963	1309.43	95.4492
1309.91	64.5891	1309.91	97.9533	1309.91	95.4443
1310.39	64.5746	1310.39	97.9383	1310.39	95.4349
1310.88	64.556	1310.88	97.9191	1310.88	95.4221
1311.36	64.5357	1311.36	97.8979	1311.36	95.4086
1311.84	64.5165	1311.84	97.8777	1311.84	95.3983
1312.32	64.5011	1312.32	97.8613	1312.32	95.3939
1312.8	64.4912	1312.8	97.8504	1312.8	95.3971
1313.29	64.4869	1313.29	97.8452	1313.29	95.4069
1313.77	64.487	1313.77	97.8446	1313.77	95.4208
1314.25	64.4892	1314.25	97.8463	1314.25	95.4352
1314.73	64.491	1314.73	97.8479	1314.73	95.4468
1315.21	64.4902	1315.21	97.8474	1315.21	95.4533
1315.7	64.4856	1315.7	97.8435	1315.7	95.4535
1316.18	64.4769	1316.18	97.8359	1316.18	95.4474
1316.66	64.4649	1316.66	97.825	1316.66	95.4364
1317.14	64.4518	1317.14	97.8123	1317.14	95.4229
1317.62	64.4407	1317.62	97.8001	1317.62	95.4103
1318.11	64.4347	1318.11	97.7915	1318.11	95.4026
1318.59	64.4364	1318.59	97.7892	1318.59	95.403
1319.07	64.4464	1319.07	97.7945	1319.07	95.4135
1319.55	64.4639	1319.55	97.8072	1319.55	95.4335
1320.04	64.4859	1320.04	97.8251	1320.04	95.4601
1320.52	64.509	1320.52	97.845	1320.52	95.489
1321	64.5302	1321	97.8635	1321	95.5158
1321.48	64.5477	1321.48	97.8782	1321.48	95.5377
1321.96	64.5611	1321.96	97.8883	1321.96	95.5537
1322.45	64.5711	1322.45	97.8942	1322.45	95.5649
1322.93	64.5787	1322.93	97.8973	1322.93	95.5733
1323.41	64.5846	1323.41	97.899	1323.41	95.5809
1323.89	64.5894	1323.89	97.9003	1323.89	95.5891
1324.38	64.5928	1324.38	97.9017	1324.38	95.5982
1324.86	64.5946	1324.86	97.9029	1324.86	95.6075
1325.34	64.5948	1325.34	97.9035	1325.34	95.6163
1325.82	64.5935	1325.82	97.9031	1325.82	95.624
1326.3	64.5912	1326.3	97.902	1326.3	95.6307
1326.79	64.5886	1326.79	97.9004	1326.79	95.6369
1327.27	64.5859	1327.27	97.8984	1327.27	95.6433
1327.75	64.583	1327.75	97.8965	1327.75	95.65
1328.23	64.5796	1328.23	97.8943	1328.23	95.6569
1328.71	64.5757	1328.71	97.8918	1328.71	95.6637
1329.2	64.5715	1329.2	97.8891	1329.2	95.6702
1329.68	64.5676	1329.68	97.8866	1329.68	95.6768
1330.16	64.5647	1330.16	97.8846	1330.16	95.6842
1330.64	64.5632	1330.64	97.8836	1330.64	95.693
1331.12	64.5627	1331.12	97.8835	1331.12	95.703
1331.61	64.5623	1331.61	97.8834	1331.61	95.7131
1332.09	64.5605	1332.09	97.882	1332.09	95.7214
1332.57	64.5558	1332.57	97.8777	1332.57	95.7257
1333.05	64.5475	1333.05	97.8696	1333.05	95.7247
1333.54	64.5352	1333.54	97.8574	1333.54	95.7176
1334.02	64.5189	1334.02	97.8411	1334.02	95.7045
1334.5	64.4986	1334.5	97.8211	1334.5	95.6859
1334.98	64.4737	1334.98	97.7976	1334.98	95.6612
1335.46	64.4435	1335.46	97.7698	1335.46	95.6297
1335.94	64.4066	1335.94	97.7369	1335.94	95.5894
1336.43	64.3628	1336.43	97.6979	1336.43	95.5392
1336.91	64.3128	1336.91	97.653	1336.91	95.4796
1337.39	64.2604	1337.39	97.6047	1337.39	95.4144
1337.87	64.2118	1337.87	97.5584	1337.87	95.3519
1338.36	64.176	1338.36	97.5225	1338.36	95.304
1338.84	64.1622	1338.84	97.5063	1338.84	95.2833
1339.32	64.1763	1339.32	97.5162	1339.32	95.2985
1339.8	64.2175	1339.8	97.5522	1339.8	95.3491
1340.28	64.2776	1340.28	97.6067	1340.28	95.4247
1340.77	64.3445	1340.77	97.668	1340.77	95.5098
1341.25	64.4072	1341.25	97.725	1341.25	95.5898
1341.73	64.4586	1341.73	97.7707	1341.73	95.6556
1342.21	64.4963	1342.21	97.8026	1342.21	95.7039
1342.69	64.521	1342.69	97.8217	1342.69	95.7357
1343.18	64.5349	1343.18	97.8306	1343.18	95.7541
1343.66	64.5409	1343.66	97.8321	1343.66	95.7626
1344.14	64.5416	1344.14	97.8291	1344.14	95.7645
1344.62	64.5393	1344.62	97.8239	1344.62	95.7624
1345.11	64.5357	1345.11	97.818	1345.11	95.7581
1345.59	64.5316	1345.59	97.8123	1345.59	95.7527
1346.07	64.5272	1346.07	97.8067	1346.07	95.7464
1346.55	64.5222	1346.55	97.8007	1346.55	95.739
1347.03	64.5159	1347.03	97.7935	1347.03	95.7301
1347.52	64.5085	1347.52	97.7846	1347.52	95.7197
1348	64.5004	1348	97.7743	1348	95.7082
1348.48	64.493	1348.48	97.7635	1348.48	95.697
1348.96	64.4877	1348.96	97.7538	1348.96	95.6879
1349.44	64.4854	1349.44	97.7468	1349.44	95.6822
1349.93	64.4862	1349.93	97.7433	1349.93	95.6804
1350.41	64.4888	1350.41	97.7428	1350.41	95.6817
1350.89	64.4912	1350.89	97.744	1350.89	95.6836
1351.37	64.4913	1351.37	97.7448	1351.37	95.6833
1351.86	64.4877	1351.86	97.7431	1351.86	95.6785
1352.34	64.4803	1352.34	97.7381	1352.34	95.6684
1352.82	64.4703	1352.82	97.7302	1352.82	95.6542
1353.3	64.4599	1353.3	97.7208	1353.3	95.6385
1353.78	64.4513	1353.78	97.7124	1353.78	95.625
1354.27	64.4463	1354.27	97.707	1354.27	95.6167
1354.75	64.4456	1354.75	97.7059	1354.75	95.6148
1355.23	64.4483	1355.23	97.7087	1355.23	95.6187
1355.71	64.4531	1355.71	97.7142	1355.71	95.626
1356.19	64.458	1356.19	97.7204	1356.19	95.6335
1356.68	64.4617	1356.68	97.7253	1356.68	95.6387
1357.16	64.4627	1357.16	97.7277	1357.16	95.6397
1357.64	64.4602	1357.64	97.7265	1357.64	95.6354
1358.12	64.453	1358.12	97.7209	1358.12	95.6251
1358.61	64.4399	1358.61	97.71	1358.61	95.6076
1359.09	64.4197	1359.09	97.693	1359.09	95.5815
1359.57	64.392	1359.57	97.6692	1359.57	95.546
1360.05	64.3577	1360.05	97.6392	1360.05	95.5015
1360.53	64.3199	1360.53	97.6053	1360.53	95.451
1361.02	64.2843	1361.02	97.5723	1361.02	95.4013
1361.5	64.2592	1361.5	97.5477	1361.5	95.363
1361.98	64.253	1361.98	97.5398	1361.98	95.3476
1362.46	64.2708	1362.46	97.554	1362.46	95.3625
1362.94	64.3095	1362.94	97.5884	1362.94	95.4055
1363.43	64.3591	1363.43	97.6338	1363.43	95.4648
1363.91	64.4068	1363.91	97.6784	1363.91	95.5246
1364.39	64.4428	1364.39	97.713	1364.39	95.5724
1364.87	64.4634	1364.87	97.7339	1364.87	95.6025
1365.35	64.4694	1365.35	97.7423	1365.35	95.6155
1365.84	64.464	1365.84	97.7412	1365.84	95.6146
1366.32	64.451	1366.32	97.7338	1366.32	95.6041
1366.8	64.434	1366.8	97.7231	1366.8	95.5883
1367.28	64.4167	1367.28	97.7114	1367.28	95.5712
1367.77	64.4019	1367.77	97.7011	1367.77	95.5564
1368.25	64.392	1368.25	97.694	1368.25	95.547
1368.73	64.3873	1368.73	97.6909	1368.73	95.5442
1369.21	64.3863	1369.21	97.6912	1369.21	95.5466
1369.69	64.3856	1369.69	97.6929	1369.69	95.5509
1370.18	64.3815	1370.18	97.6931	1370.18	95.5523
1370.66	64.371	1370.66	97.6891	1370.66	95.5463
1371.14	64.3523	1371.14	97.6787	1371.14	95.5295
1371.62	64.3255	1371.62	97.6612	1371.62	95.5006
1372.1	64.2924	1372.1	97.6376	1372.1	95.4614
1372.59	64.2574	1372.59	97.6112	1372.59	95.4171
1373.07	64.227	1373.07	97.5879	1373.07	95.377
1373.55	64.209	1373.55	97.5754	1373.55	95.3523
1374.03	64.2088	1374.03	97.5793	1374.03	95.3513
1374.52	64.2262	1374.52	97.5995	1374.52	95.3742
1375	64.2542	1375	97.6294	1375	95.4119
1375.48	64.2834	1375.48	97.6593	1375.48	95.4516
1375.96	64.3069	1375.96	97.6824	1375.96	95.4836
1376.44	64.3223	1376.44	97.6965	1376.44	95.5045
1376.92	64.331	1376.92	97.7037	1376.92	95.5159
1377.41	64.3362	1377.41	97.7078	1377.41	95.522
1377.89	64.3407	1377.89	97.712	1377.89	95.5272
1378.37	64.3464	1378.37	97.7185	1378.37	95.5342
1378.85	64.3539	1378.85	97.7279	1378.85	95.544
1379.34	64.3632	1379.34	97.7394	1379.34	95.5564
1379.82	64.3736	1379.82	97.752	1379.82	95.5706
1380.3	64.385	1380.3	97.7649	1380.3	95.5857
1380.78	64.3968	1380.78	97.7777	1380.78	95.6014
1381.26	64.4085	1381.26	97.7898	1381.26	95.6168
1381.75	64.4187	1381.75	97.8004	1381.75	95.6303
1382.23	64.4252	1382.23	97.8077	1382.23	95.6388
1382.71	64.4254	1382.71	97.8095	1382.71	95.6392
1383.19	64.4174	1383.19	97.8042	1383.19	95.6288
1383.67	64.4003	1383.67	97.7909	1383.67	95.6068
1384.16	64.375	1384.16	97.7704	1384.16	95.5746
1384.64	64.3436	1384.64	97.7445	1384.64	95.5353
1385.12	64.3097	1385.12	97.716	1385.12	95.4935
1385.6	64.278	1385.6	97.6888	1385.6	95.4549
1386.09	64.2544	1386.09	97.6674	1386.09	95.4263
1386.57	64.2448	1386.57	97.6565	1386.57	95.4143
1387.05	64.2523	1387.05	97.6589	1387.05	95.4214
1387.53	64.2741	1387.53	97.6728	1387.53	95.4439
1388.01	64.3025	1388.01	97.6922	1388.01	95.4724
1388.5	64.3283	1388.5	97.7101	1388.5	95.4967
1388.98	64.345	1388.98	97.7214	1388.98	95.5099
1389.46	64.3503	1389.46	97.7241	1389.46	95.5099
1389.94	64.3449	1389.94	97.7189	1389.94	95.4977
1390.42	64.331	1390.42	97.7072	1390.42	95.4763
1390.91	64.3113	1390.91	97.6909	1390.91	95.4485
1391.39	64.2879	1391.39	97.6716	1391.39	95.4162
1391.87	64.2618	1391.87	97.6502	1391.87	95.3805
1392.35	64.2336	1392.35	97.6272	1392.35	95.3413
1392.84	64.2029	1392.84	97.6023	1392.84	95.2977
1393.32	64.1702	1393.32	97.5755	1393.32	95.25
1393.8	64.1376	1393.8	97.5477	1393.8	95.2003
1394.28	64.1094	1394.28	97.5215	1394.28	95.1533
1394.76	64.0894	1394.76	97.5001	1394.76	95.1136
1395.25	64.0791	1395.25	97.4849	1395.25	95.0833
1395.73	64.0764	1395.73	97.4751	1395.73	95.0605
1396.21	64.0778	1396.21	97.4691	1396.21	95.0427
1396.69	64.082	1396.69	97.4669	1396.69	95.029
1397.17	64.0903	1397.17	97.4704	1397.17	95.0214
1397.66	64.1059	1397.66	97.4828	1397.66	95.0231
1398.14	64.1321	1398.14	97.5067	1398.14	95.0374
1398.62	64.17	1398.62	97.5424	1398.62	95.0647
1399.1	64.2161	1399.1	97.5856	1399.1	95.1007
1399.59	64.2622	1399.59	97.6281	1399.59	95.1363
1400.07	64.2985	1400.07	97.6609	1400.07	95.1611
1400.55	64.3188	1400.55	97.6781	1400.55	95.1682
1401.03	64.3217	1401.03	97.6792	1401.03	95.1558
1401.51	64.3103	1401.51	97.6674	1401.51	95.1268
1401.99	64.2895	1401.99	97.6473	1401.99	95.0856
1402.48	64.2642	1402.48	97.6232	1402.48	95.0367
1402.96	64.2388	1402.96	97.5987	1402.96	94.9845
1403.44	64.2172	1403.44	97.5774	1403.44	94.9336
1403.92	64.2032	1403.92	97.5629	1403.92	94.8896
1404.41	64.1994	1404.41	97.5583	1404.41	94.8575
1404.89	64.2058	1404.89	97.5642	1404.89	94.8395
1405.37	64.219	1405.37	97.5777	1405.37	94.8328
1405.85	64.2335	1405.85	97.5935	1405.85	94.8312
1406.33	64.2441	1406.33	97.6062	1406.33	94.8282
1406.82	64.248	1406.82	97.6126	1406.82	94.8193
1407.3	64.2444	1407.3	97.612	1407.3	94.8032
1407.78	64.2343	1407.78	97.6053	1407.78	94.781
1408.26	64.2194	1408.26	97.5943	1408.26	94.7549
1408.74	64.2015	1408.74	97.5806	1408.74	94.7275
1409.23	64.1827	1409.23	97.5658	1409.23	94.7013
1409.71	64.1653	1409.71	97.5514	1409.71	94.6789
1410.19	64.1517	1410.19	97.5393	1410.19	94.6631
1410.67	64.1438	1410.67	97.5311	1410.67	94.6561
1411.16	64.1426	1411.16	97.5283	1411.16	94.6592
1411.64	64.147	1411.64	97.5308	1411.64	94.6715
1412.12	64.1544	1412.12	97.5371	1412.12	94.6901
1412.6	64.1607	1412.6	97.5445	1412.6	94.71
1413.08	64.1617	1413.08	97.5491	1413.08	94.7258
1413.57	64.1541	1413.57	97.5475	1413.57	94.7322
1414.05	64.1361	1414.05	97.5373	1414.05	94.7261
1414.53	64.1077	1414.53	97.5178	1414.53	94.707
1415.01	64.0712	1415.01	97.4904	1415.01	94.6774
1415.49	64.0301	1415.49	97.4581	1415.49	94.6423
1415.98	63.989	1415.98	97.425	1415.98	94.6079
1416.46	63.9534	1416.46	97.3958	1416.46	94.5814
1416.94	63.9293	1416.94	97.3757	1416.94	94.5696
1417.42	63.9244	1417.42	97.3705	1417.42	94.5804
1417.9	63.9466	1417.9	97.3863	1417.9	94.6212
1418.39	63.9998	1418.39	97.4267	1418.39	94.6949
1418.87	64.0761	1418.87	97.486	1418.87	94.7912
1419.35	64.1537	1419.35	97.547	1419.35	94.8847
1419.83	64.2074	1419.83	97.589	1419.83	94.9468
1420.32	64.2239	1420.32	97.6004	1420.32	94.9621
1420.8	64.2055	1420.8	97.5836	1420.8	94.9341
1421.28	64.1647	1421.28	97.549	1421.28	94.8781
1421.76	64.1157	1421.76	97.5087	1421.76	94.8122
1422.24	64.0708	1422.24	97.4728	1422.24	94.7524
1422.73	64.0388	1422.73	97.4487	1422.73	94.7105
1423.21	64.025	1423.21	97.4409	1423.21	94.694
1423.69	64.0303	1423.69	97.4503	1423.69	94.7044
1424.17	64.0496	1424.17	97.4725	1424.17	94.7357
1424.65	64.0735	1424.65	97.4985	1424.65	94.775
1425.14	64.0916	1425.14	97.5183	1425.14	94.8082
1425.62	64.0975	1425.62	97.5256	1425.62	94.826
1426.1	64.0902	1426.1	97.5194	1426.1	94.8261
1426.58	64.0723	1426.58	97.5025	1426.58	94.8117
1427.07	64.0476	1427.07	97.479	1427.07	94.7875
1427.55	64.0196	1427.55	97.4526	1427.55	94.7584
1428.03	63.9913	1428.03	97.4261	1428.03	94.7288
1428.51	63.9655	1428.51	97.4021	1428.51	94.7023
1428.99	63.9451	1428.99	97.3825	1428.99	94.6824
1429.48	63.9319	1429.48	97.3683	1429.48	94.6706
1429.96	63.9256	1429.96	97.3585	1429.96	94.6658
1430.44	63.9237	1430.44	97.3507	1430.44	94.6645
1430.92	63.922	1430.92	97.3418	1430.92	94.6621
1431.4	63.9164	1431.4	97.329	1431.4	94.6544
1431.89	63.9048	1431.89	97.3115	1431.89	94.6396
1432.37	63.8871	1432.37	97.2901	1432.37	94.6182
1432.85	63.8659	1432.85	97.267	1432.85	94.5938
1433.33	63.8452	1433.33	97.2456	1433.33	94.5709
1433.82	63.8294	1433.82	97.2295	1433.82	94.5543
1434.3	63.8225	1434.3	97.2217	1434.3	94.5476
1434.78	63.8279	1434.78	97.2251	1434.78	94.5529
1435.26	63.8482	1435.26	97.2423	1435.26	94.5724
1435.74	63.8856	1435.74	97.2758	1435.74	94.6088
1436.23	63.9387	1436.23	97.325	1436.23	94.6621
1436.71	63.9982	1436.71	97.3817	1436.71	94.7233
1437.19	64.0477	1437.19	97.4308	1437.19	94.7732
1437.67	64.0739	1437.67	97.4589	1437.67	94.7954
1438.15	64.0747	1438.15	97.463	1438.15	94.7866
1438.64	64.0576	1438.64	97.4501	1438.64	94.7562
1439.12	64.0332	1439.12	97.4301	1439.12	94.7178
1439.6	64.0103	1439.6	97.4111	1439.6	94.6822
1440.08	63.9934	1440.08	97.3972	1440.08	94.6547
1440.57	63.9835	1440.57	97.3893	1440.57	94.6356
1441.05	63.9793	1441.05	97.3859	1441.05	94.6223
1441.53	63.9782	1441.53	97.3848	1441.53	94.6112
1442.01	63.9777	1442.01	97.3835	1442.01	94.5997
1442.49	63.9755	1442.49	97.3804	1442.49	94.5857
1442.97	63.9698	1442.97	97.3743	1442.97	94.5683
1443.46	63.9593	1443.46	97.3643	1443.46	94.5465
1443.94	63.9432	1443.94	97.3499	1443.94	94.5193
1444.42	63.9219	1444.42	97.3312	1444.42	94.4862
1444.9	63.8965	1444.9	97.3089	1444.9	94.4478
1445.39	63.8693	1445.39	97.2851	1445.39	94.4067
1445.87	63.844	1445.87	97.2626	1445.87	94.3672
1446.35	63.8244	1446.35	97.2455	1446.35	94.335
1446.83	63.8144	1446.83	97.2373	1446.83	94.3163
1447.31	63.816	1447.31	97.2403	1447.31	94.314
1447.8	63.8272	1447.8	97.2523	1447.8	94.326
1448.28	63.8423	1448.28	97.2675	1448.28	94.3441
1448.76	63.8541	1448.76	97.2785	1448.76	94.3577
1449.24	63.8577	1449.24	97.2804	1449.24	94.3598
1449.72	63.8521	1449.72	97.2725	1449.72	94.3492
1450.21	63.8395	1450.21	97.2577	1450.21	94.3293
1450.69	63.8229	1450.69	97.2398	1450.69	94.3051
1451.17	63.8042	1451.17	97.2214	1451.17	94.2802
1451.65	63.7841	1451.65	97.2035	1451.65	94.2557
1452.13	63.7621	1452.13	97.1853	1452.13	94.2316
1452.62	63.7376	1452.62	97.1658	1452.62	94.2075
1453.1	63.7112	1453.1	97.1446	1453.1	94.1845
1453.58	63.6844	1453.58	97.1226	1453.58	94.1644
1454.06	63.6583	1454.06	97.1011	1454.06	94.1486
1454.55	63.6326	1454.55	97.0806	1454.55	94.1348
1455.03	63.6044	1455.03	97.0591	1455.03	94.1167
1455.51	63.5702	1455.51	97.0323	1455.51	94.0865
1455.99	63.5333	1455.99	97.0002	1455.99	94.0461
1456.47	63.5141	1456.47	96.9776	1456.47	94.0207
1456.96	63.5448	1456.96	96.9944	1456.96	94.05
1457.44	63.6349	1457.44	97.0653	1457.44	94.1468
1457.92	63.7522	1457.92	97.1659	1457.92	94.2741
1458.4	63.8541	1458.4	97.257	1458.4	94.3838
1458.88	63.9204	1458.88	97.3178	1458.88	94.4542
1459.37	63.9528	1459.37	97.3478	1459.37	94.4878
1459.85	63.9608	1459.85	97.3545	1459.85	94.4954
1460.33	63.9535	1460.33	97.3465	1460.33	94.4871
1460.81	63.9381	1460.81	97.331	1460.81	94.4703
1461.3	63.9198	1461.3	97.3138	1461.3	94.4505
1461.78	63.9023	1461.78	97.2992	1461.78	94.4321
1462.26	63.8882	1462.26	97.2902	1462.26	94.4183
1462.74	63.8793	1462.74	97.2882	1462.74	94.4116
1463.22	63.8772	1463.22	97.2934	1463.22	94.4144
1463.71	63.8841	1463.71	97.3057	1463.71	94.4292
1464.19	63.9019	1464.19	97.3249	1464.19	94.4578
1464.67	63.9298	1464.67	97.35	1464.67	94.4983
1465.15	63.962	1465.15	97.3766	1465.15	94.543
1465.63	63.9893	1465.63	97.3987	1465.63	94.5814
1466.12	64.0046	1466.12	97.4118	1466.12	94.6061
1466.6	64.0061	1466.6	97.4154	1466.6	94.6157
1467.08	63.9965	1467.08	97.4119	1467.08	94.6139
1467.56	63.9798	1467.56	97.4048	1467.56	94.6051
1468.05	63.96	1468.05	97.3964	1468.05	94.5928
1468.53	63.9394	1468.53	97.3881	1468.53	94.5788
1469.01	63.9187	1469.01	97.38	1469.01	94.5632
1469.49	63.897	1469.49	97.3712	1469.49	94.5444
1469.97	63.8719	1469.97	97.3592	1469.97	94.5195
1470.46	63.8399	1470.46	97.3406	1470.46	94.4841
1470.94	63.7986	1470.94	97.3124	1470.94	94.4361
1471.42	63.7514	1471.42	97.2764	1471.42	94.3805
1471.9	63.7116	1471.9	97.2445	1471.9	94.3344
1472.38	63.6976	1472.38	97.2353	1472.38	94.3202
1472.87	63.7176	1472.87	97.2596	1472.87	94.3477
1473.35	63.7614	1473.35	97.3107	1473.35	94.4051
1473.83	63.8116	1473.83	97.3729	1473.83	94.4728
1474.31	63.8584	1474.31	97.4363	1474.31	94.5407
1474.8	63.9024	1474.8	97.4999	1474.8	94.6102
1475.28	63.948	1475.28	97.5663	1475.28	94.6867
1475.76	63.9974	1475.76	97.6354	1475.76	94.7713
1476.24	64.0476	1476.24	97.7024	1476.24	94.8585
1476.72	64.0913	1476.72	97.7597	1476.72	94.9378
1477.21	64.1212	1477.21	97.8001	1477.21	94.999
1477.69	64.1334	1477.69	97.8208	1477.69	95.0372
1478.17	64.1292	1478.17	97.824	1478.17	95.0538
1478.65	64.1139	1478.65	97.8151	1478.65	95.0553
1479.13	64.0942	1479.13	97.8007	1479.13	95.0498
1479.62	64.0768	1479.62	97.7867	1479.62	95.0448
1480.1	64.0667	1480.1	97.7775	1480.1	95.0465
1480.58	64.0668	1480.58	97.7764	1480.58	95.059
1481.06	64.077	1481.06	97.7846	1481.06	95.0833
1481.55	64.094	1481.55	97.8004	1481.55	95.117
1482.03	64.1119	1482.03	97.8197	1482.03	95.1544
1482.51	64.1252	1482.51	97.8374	1482.51	95.1885
1482.99	64.1302	1482.99	97.8493	1482.99	95.2135
1483.47	64.1256	1483.47	97.8533	1483.47	95.2261
1483.95	64.1121	1483.95	97.8491	1483.95	95.2253
1484.44	64.091	1484.44	97.8373	1484.44	95.2115
1484.92	64.0629	1484.92	97.8188	1484.92	95.1858
1485.4	64.0281	1485.4	97.7941	1485.4	95.1493
1485.88	63.9864	1485.88	97.7635	1485.88	95.1035
1486.37	63.9376	1486.37	97.7267	1486.37	95.0495
1486.85	63.8819	1486.85	97.6831	1486.85	94.9879
1487.33	63.8213	1487.33	97.6327	1487.33	94.9201
1487.81	63.7608	1487.81	97.5783	1487.81	94.8505
1488.29	63.7104	1488.29	97.5278	1488.29	94.79
1488.78	63.686	1488.78	97.4965	1488.78	94.7581
1489.26	63.7036	1489.26	97.5021	1489.26	94.7766
1489.74	63.7683	1489.74	97.5536	1489.74	94.855
[truncated: 5,210 more rows]
