# Supplementary material for: Room temperature all-solid-state lithium batteries based on a soluble organic cage ionic conductor
Source: Nat Commun. 2022 Apr 19;13:2031. doi: 10.1038/s41467-022-29743-1 (PMC9018795; doi:10.1038/s41467-022-29743-1)
Supplement: Supplementary file 2 — Source Data [file 41467_2022_29743_MOESM2_ESM.zip › Raw Data files/Fig.3/Fig.3k.xlsx]

## Sheet: Sheet1
Commande	r Sample ID	Commande	r Sample ID	Commande	r Sample ID
LiFePO4		Li-RCC1-ClO4		LiFePO4+Li-RCC1-ClO4
5	477	5	469	5	1523
5.02046	444	5.02046	472	5.02046	1526
5.04093	471	5.04093	464	5.04093	1527
5.06139	467	5.06139	443	5.06139	1506
5.08185	485	5.08185	422	5.08185	1546
5.10231	437	5.10231	441	5.10231	1553
5.12278	472	5.12278	443	5.12278	1572
5.14324	445	5.14324	433	5.14324	1493
5.1637	461	5.1637	434	5.1637	1586
5.18417	451	5.18417	427	5.18417	1537
5.20463	454	5.20463	434	5.20463	1565
5.22509	411	5.22509	479	5.22509	1583
5.24555	473	5.24555	452	5.24555	1538
5.26602	452	5.26602	455	5.26602	1482
5.28648	460	5.28648	441	5.28648	1562
5.30694	452	5.30694	458	5.30694	1524
5.3274	507	5.3274	450	5.3274	1524
5.34787	459	5.34787	442	5.34787	1594
5.36833	415	5.36833	404	5.36833	1580
5.38879	440	5.38879	419	5.38879	1577
5.40926	452	5.40926	420	5.40926	1605
5.42972	446	5.42972	419	5.42972	1582
5.45018	386	5.45018	428	5.45018	1579
5.47064	412	5.47064	401	5.47064	1526
5.49111	414	5.49111	440	5.49111	1433
5.51157	410	5.51157	421	5.51157	1535
5.53203	402	5.53203	433	5.53203	1502
5.5525	392	5.5525	433	5.5525	1518
5.57296	402	5.57296	435	5.57296	1586
5.59342	423	5.59342	412	5.59342	1503
5.61388	426	5.61388	430	5.61388	1490
5.63435	430	5.63435	434	5.63435	1521
5.65481	431	5.65481	433	5.65481	1446
5.67527	401	5.67527	422	5.67527	1522
5.69574	370	5.69574	388	5.69574	1578
5.7162	422	5.7162	418	5.7162	1513
5.73666	416	5.73666	413	5.73666	1531
5.75712	394	5.75712	403	5.75712	1537
5.77759	387	5.77759	386	5.77759	1472
5.79805	405	5.79805	345	5.79805	1513
5.81851	383	5.81851	388	5.81851	1565
5.83897	398	5.83897	369	5.83897	1505
5.85944	383	5.85944	413	5.85944	1551
5.8799	433	5.8799	375	5.8799	1573
5.90036	365	5.90036	430	5.90036	1523
5.92082	403	5.92082	432	5.92082	1562
5.94129	360	5.94129	426	5.94129	1598
5.96175	358	5.96175	387	5.96175	1578
5.98221	366	5.98221	352	5.98221	1558
6.00268	348	6.00268	432	6.00268	1605
6.02314	385	6.02314	380	6.02314	1618
6.0436	359	6.0436	389	6.0436	1576
6.06407	347	6.06407	409	6.06407	1623
6.08453	354	6.08453	381	6.08453	1581
6.10499	340	6.10499	355	6.10499	1548
6.12545	383	6.12545	380	6.12545	1530
6.14592	387	6.14592	371	6.14592	1481
6.16638	365	6.16638	376	6.16638	1622
6.18684	362	6.18684	383	6.18684	1544
6.2073	376	6.2073	369	6.2073	1596
6.22777	336	6.22777	373	6.22777	1623
6.24823	349	6.24823	364	6.24823	1545
6.26869	373	6.26869	363	6.26869	1597
6.28916	398	6.28916	388	6.28916	1730
6.30962	341	6.30962	393	6.30962	1566
6.33008	345	6.33008	402	6.33008	1582
6.35054	364	6.35054	376	6.35054	1612
6.37101	355	6.37101	391	6.37101	1631
6.39147	346	6.39147	373	6.39147	1642
6.41193	358	6.41193	341	6.41193	1647
6.43239	314	6.43239	399	6.43239	1603
6.45286	342	6.45286	386	6.45286	1559
6.47332	343	6.47332	375	6.47332	1610
6.49378	337	6.49378	386	6.49378	1632
6.51425	332	6.51425	346	6.51425	1697
6.53471	361	6.53471	366	6.53471	1678
6.55517	344	6.55517	368	6.55517	1659
6.57563	378	6.57563	375	6.57563	1650
6.5961	348	6.5961	386	6.5961	1709
6.61656	303	6.61656	341	6.61656	1607
6.63702	325	6.63702	334	6.63702	1618
6.65749	330	6.65749	373	6.65749	1637
6.67795	347	6.67795	367	6.67795	1707
6.69841	351	6.69841	335	6.69841	1631
6.71887	332	6.71887	362	6.71887	1637
6.73934	310	6.73934	354	6.73934	1658
6.7598	309	6.7598	354	6.7598	1692
6.78026	332	6.78026	361	6.78026	1691
6.80072	346	6.80072	373	6.80072	1653
6.82119	334	6.82119	363	6.82119	1634
6.84165	317	6.84165	366	6.84165	1649
6.86211	323	6.86211	333	6.86211	1659
6.88258	353	6.88258	348	6.88258	1710
6.90304	315	6.90304	374	6.90304	1759
6.9235	323	6.9235	347	6.9235	1708
6.94396	337	6.94396	372	6.94396	1748
6.96443	335	6.96443	347	6.96443	1601
6.98489	333	6.98489	324	6.98489	1748
7.00535	309	7.00535	370	7.00535	1723
7.02581	325	7.02581	361	7.02581	1688
7.04628	321	7.04628	333	7.04628	1752
7.06674	339	7.06674	356	7.06674	1757
7.0872	314	7.0872	345	7.0872	1636
7.10767	313	7.10767	382	7.10767	1701
7.12813	284	7.12813	323	7.12813	1763
7.14859	321	7.14859	350	7.14859	1778
7.16906	292	7.16906	371	7.16906	1726
7.18952	302	7.18952	383	7.18952	1731
7.20998	298	7.20998	359	7.20998	1823
7.23044	301	7.23044	369	7.23044	1815
7.25091	325	7.25091	346	7.25091	1753
7.27137	338	7.27137	293	7.27137	1730
7.29183	305	7.29183	315	7.29183	1720
7.31229	324	7.31229	346	7.31229	1823
7.33276	318	7.33276	352	7.33276	1808
7.35322	311	7.35322	326	7.35322	1830
7.37368	298	7.37368	357	7.37368	1743
7.39415	295	7.39415	323	7.39415	1750
7.41461	271	7.41461	364	7.41461	1774
7.43507	283	7.43507	351	7.43507	1879
7.45553	297	7.45553	329	7.45553	1783
7.476	287	7.476	323	7.476	1841
7.49646	309	7.49646	337	7.49646	1807
7.51692	328	7.51692	342	7.51692	1748
7.53738	295	7.53738	294	7.53738	1744
7.55785	319	7.55785	316	7.55785	1785
7.57831	292	7.57831	325	7.57831	1675
7.59877	290	7.59877	356	7.59877	1777
7.61924	274	7.61924	352	7.61924	1835
7.6397	294	7.6397	336	7.6397	1843
7.66016	289	7.66016	339	7.66016	1815
7.68062	318	7.68062	317	7.68062	1821
7.70109	287	7.70109	339	7.70109	1820
7.72155	267	7.72155	382	7.72155	1816
7.74201	298	7.74201	300	7.74201	1792
7.76248	284	7.76248	341	7.76248	1893
7.78294	281	7.78294	331	7.78294	1785
7.8034	291	7.8034	292	7.8034	1803
7.82386	294	7.82386	335	7.82386	1807
7.84433	273	7.84433	313	7.84433	1866
7.86479	272	7.86479	324	7.86479	1847
7.88525	314	7.88525	333	7.88525	1866
7.90571	302	7.90571	331	7.90571	1865
7.92618	294	7.92618	333	7.92618	1768
7.94664	285	7.94664	330	7.94664	1863
7.9671	302	7.9671	307	7.9671	1762
7.98757	272	7.98757	307	7.98757	1854
8.00803	269	8.00803	340	8.00803	1842
8.02849	271	8.02849	280	8.02849	1858
8.04895	293	8.04895	328	8.04895	1817
8.06942	264	8.06942	327	8.06942	1846
8.08988	262	8.08988	310	8.08988	1810
8.11034	284	8.11034	284	8.11034	1924
8.13081	306	8.13081	304	8.13081	1869
8.15127	305	8.15127	333	8.15127	1824
8.17173	290	8.17173	317	8.17173	1873
8.19219	266	8.19219	316	8.19219	1809
8.21266	284	8.21266	307	8.21266	1901
8.23312	270	8.23312	304	8.23312	1832
8.25358	279	8.25358	313	8.25358	1934
8.27404	289	8.27404	330	8.27404	1889
8.29451	275	8.29451	331	8.29451	1817
8.31497	268	8.31497	316	8.31497	1841
8.33543	278	8.33543	314	8.33543	1858
8.3559	262	8.3559	326	8.3559	1855
8.37636	272	8.37636	304	8.37636	1897
8.39682	287	8.39682	302	8.39682	1920
8.41728	271	8.41728	315	8.41728	1869
8.43775	264	8.43775	335	8.43775	1895
8.45821	255	8.45821	309	8.45821	1948
8.47867	255	8.47867	292	8.47867	1899
8.49914	276	8.49914	314	8.49914	1897
8.5196	268	8.5196	306	8.5196	1903
8.54006	284	8.54006	299	8.54006	1848
8.56052	261	8.56052	310	8.56052	1936
8.58099	268	8.58099	309	8.58099	1831
8.60145	280	8.60145	309	8.60145	1942
8.62191	241	8.62191	298	8.62191	1970
8.64237	252	8.64237	333	8.64237	1899
8.66284	269	8.66284	340	8.66284	1925
8.6833	263	8.6833	342	8.6833	1899
8.70376	270	8.70376	323	8.70376	1980
8.72423	263	8.72423	299	8.72423	1922
8.74469	262	8.74469	300	8.74469	1965
8.76515	287	8.76515	294	8.76515	1944
8.78561	277	8.78561	283	8.78561	1875
8.80608	271	8.80608	327	8.80608	1896
8.82654	270	8.82654	288	8.82654	1975
8.847	244	8.847	291	8.847	1889
8.86746	274	8.86746	307	8.86746	1971
8.88793	274	8.88793	280	8.88793	1945
8.90839	250	8.90839	324	8.90839	1914
8.92885	262	8.92885	315	8.92885	1957
8.94932	237	8.94932	316	8.94932	1931
8.96978	270	8.96978	329	8.96978	1937
8.99024	238	8.99024	290	8.99024	1930
9.0107	266	9.0107	292	9.0107	1899
9.03117	251	9.03117	305	9.03117	1909
9.05163	278	9.05163	305	9.05163	1943
9.07209	262	9.07209	317	9.07209	1971
9.09256	257	9.09256	290	9.09256	1983
9.11302	258	9.11302	304	9.11302	1930
9.13348	274	9.13348	304	9.13348	1939
9.15394	232	9.15394	335	9.15394	1979
9.17441	264	9.17441	293	9.17441	1924
9.19487	251	9.19487	338	9.19487	2006
9.21533	249	9.21533	273	9.21533	1907
9.23579	245	9.23579	300	9.23579	1969
9.25626	247	9.25626	295	9.25626	1948
9.27672	254	9.27672	298	9.27672	1983
9.29718	256	9.29718	291	9.29718	1960
9.31765	253	9.31765	307	9.31765	1887
9.33811	249	9.33811	292	9.33811	1967
9.35857	226	9.35857	342	9.35857	1898
9.37903	269	9.37903	280	9.37903	2002
9.3995	267	9.3995	281	9.3995	1935
9.41996	286	9.41996	306	9.41996	1985
9.44042	235	9.44042	282	9.44042	1918
9.46088	241	9.46088	308	9.46088	1956
9.48135	236	9.48135	278	9.48135	2003
9.50181	223	9.50181	270	9.50181	1905
9.52227	252	9.52227	300	9.52227	1896
9.54274	230	9.54274	296	9.54274	2023
9.5632	233	9.5632	302	9.5632	1948
9.58366	277	9.58366	280	9.58366	1948
9.60412	258	9.60412	316	9.60412	2004
9.62459	231	9.62459	290	9.62459	1938
9.64505	236	9.64505	298	9.64505	1996
9.66551	248	9.66551	281	9.66551	1922
9.68598	231	9.68598	296	9.68598	1952
9.70644	255	9.70644	328	9.70644	1981
9.7269	259	9.7269	290	9.7269	1929
9.74736	245	9.74736	285	9.74736	1978
9.76783	264	9.76783	284	9.76783	1965
9.78829	209	9.78829	299	9.78829	2006
9.80875	259	9.80875	280	9.80875	2038
9.82921	271	9.82921	270	9.82921	2015
9.84968	244	9.84968	291	9.84968	2034
9.87014	276	9.87014	305	9.87014	1901
9.8906	259	9.8906	314	9.8906	1995
9.91107	268	9.91107	286	9.91107	1943
9.93153	252	9.93153	295	9.93153	1996
9.95199	232	9.95199	294	9.95199	2008
9.97246	252	9.97246	300	9.97246	1944
9.99292	246	9.99292	268	9.99292	2027
10.0134	266	10.0134	301	10.0134	2005
10.0338	239	10.0338	319	10.0338	1993
10.0543	273	10.0543	297	10.0543	2034
10.0748	241	10.0748	319	10.0748	2086
10.0952	232	10.0952	324	10.0952	1969
10.1157	246	10.1157	289	10.1157	1966
10.1362	227	10.1362	289	10.1362	1999
10.1566	238	10.1566	303	10.1566	1930
10.1771	237	10.1771	303	10.1771	2043
10.1975	227	10.1975	330	10.1975	2051
10.218	229	10.218	305	10.218	1923
10.2385	229	10.2385	299	10.2385	2187
10.2589	246	10.2589	314	10.2589	2031
10.2794	242	10.2794	285	10.2794	2054
10.2999	230	10.2999	290	10.2999	2046
10.3203	237	10.3203	314	10.3203	2013
10.3408	244	10.3408	330	10.3408	2039
10.3613	208	10.3613	271	10.3613	2120
10.3817	242	10.3817	287	10.3817	2092
10.4022	237	10.4022	345	10.4022	2037
10.4226	255	10.4226	276	10.4226	1997
10.4431	260	10.4431	305	10.4431	2068
10.4636	195	10.4636	294	10.4636	2113
10.484	239	10.484	304	10.484	2046
10.5045	245	10.5045	290	10.5045	2064
10.525	245	10.525	308	10.525	2040
10.5454	238	10.5454	305	10.5454	2104
10.5659	244	10.5659	275	10.5659	2020
10.5863	226	10.5863	298	10.5863	1982
10.6068	236	10.6068	294	10.6068	2003
10.6273	243	10.6273	310	10.6273	2142
10.6477	254	10.6477	314	10.6477	2033
10.6682	250	10.6682	298	10.6682	2180
10.6887	226	10.6887	273	10.6887	2105
10.7091	237	10.7091	270	10.7091	2093
10.7296	265	10.7296	281	10.7296	2125
10.75	218	10.75	292	10.75	2066
10.7705	225	10.7705	309	10.7705	2015
10.791	203	10.791	268	10.791	2070
10.8114	232	10.8114	287	10.8114	2118
10.8319	241	10.8319	303	10.8319	2085
10.8523	226	10.8523	337	10.8523	2104
10.8728	224	10.8728	279	10.8728	2109
10.8933	255	10.8933	260	10.8933	2124
10.9137	246	10.9137	259	10.9137	2145
10.9342	213	10.9342	294	10.9342	2083
10.9547	240	10.9547	318	10.9547	2117
10.9751	260	10.9751	266	10.9751	2033
10.9956	241	10.9956	259	10.9956	2153
11.0161	250	11.0161	262	11.0161	2127
11.0365	238	11.0365	292	11.0365	2205
11.057	239	11.057	271	11.057	2175
11.0775	216	11.0775	285	11.0775	2114
11.0979	246	11.0979	303	11.0979	2061
11.1184	224	11.1184	297	11.1184	2090
11.1388	244	11.1388	267	11.1388	2216
11.1593	237	11.1593	294	11.1593	2139
11.1798	226	11.1798	273	11.1798	2131
11.2002	210	11.2002	311	11.2002	2134
11.2207	230	11.2207	311	11.2207	2094
11.2411	234	11.2411	273	11.2411	2118
11.2616	267	11.2616	276	11.2616	2217
11.2821	217	11.2821	293	11.2821	2173
11.3025	254	11.3025	310	11.3025	2124
11.323	211	11.323	299	11.323	2114
11.3435	240	11.3435	294	11.3435	2140
11.3639	254	11.3639	300	11.3639	2214
11.3844	239	11.3844	277	11.3844	2021
11.4048	223	11.4048	294	11.4048	2152
11.4253	239	11.4253	266	11.4253	2176
11.4458	242	11.4458	312	11.4458	2112
11.4662	241	11.4662	273	11.4662	2216
11.4867	224	11.4867	304	11.4867	2177
11.5072	228	11.5072	310	11.5072	2199
11.5276	237	11.5276	275	11.5276	2220
11.5481	227	11.5481	285	11.5481	2165
11.5686	234	11.5686	295	11.5686	2113
11.589	254	11.589	293	11.589	2220
11.6095	247	11.6095	295	11.6095	2158
11.6299	216	11.6299	294	11.6299	2216
11.6504	230	11.6504	271	11.6504	2190
11.6709	242	11.6709	317	11.6709	2175
11.6913	235	11.6913	294	11.6913	2202
11.7118	238	11.7118	294	11.7118	2231
11.7323	244	11.7323	297	11.7323	2327
11.7527	250	11.7527	293	11.7527	2128
11.7732	237	11.7732	291	11.7732	2238
11.7936	246	11.7936	345	11.7936	2246
11.8141	230	11.8141	280	11.8141	2189
11.8346	263	11.8346	337	11.8346	2228
11.855	256	11.855	315	11.855	2190
11.8755	242	11.8755	289	11.8755	2278
11.896	248	11.896	313	11.896	2168
11.9164	203	11.9164	353	11.9164	2154
11.9369	218	11.9369	316	11.9369	2232
11.9573	217	11.9573	340	11.9573	2295
11.9778	219	11.9778	287	11.9778	2252
11.9983	237	11.9983	292	11.9983	2251
12.0187	245	12.0187	274	12.0187	2227
12.0392	237	12.0392	310	12.0392	2191
12.0597	235	12.0597	314	12.0597	2335
12.0801	242	12.0801	284	12.0801	2270
12.1006	245	12.1006	322	12.1006	2260
12.1211	251	12.1211	311	12.1211	2279
12.1415	252	12.1415	285	12.1415	2215
12.162	249	12.162	345	12.162	2288
12.1824	231	12.1824	332	12.1824	2275
12.2029	247	12.2029	321	12.2029	2250
12.2234	230	12.2234	306	12.2234	2305
12.2438	228	12.2438	305	12.2438	2256
12.2643	243	12.2643	295	12.2643	2251
12.2848	266	12.2848	307	12.2848	2307
12.3052	211	12.3052	287	12.3052	2253
12.3257	252	12.3257	288	12.3257	2214
12.3461	250	12.3461	325	12.3461	2198
12.3666	235	12.3666	314	12.3666	2175
12.3871	224	12.3871	321	12.3871	2293
12.4075	245	12.4075	297	12.4075	2252
12.428	262	12.428	305	12.428	2277
12.4484	214	12.4484	318	12.4484	2269
12.4689	237	12.4689	293	12.4689	2216
12.4894	256	12.4894	314	12.4894	2192
12.5098	230	12.5098	290	12.5098	2280
12.5303	259	12.5303	361	12.5303	2234
12.5508	234	12.5508	321	12.5508	2278
12.5712	270	12.5712	310	12.5712	2234
12.5917	255	12.5917	327	12.5917	2244
12.6121	238	12.6121	308	12.6121	2226
12.6326	241	12.6326	308	12.6326	2165
12.6531	244	12.6531	347	12.6531	2204
12.6735	243	12.6735	322	12.6735	2241
12.694	279	12.694	298	12.694	2204
12.7145	280	12.7145	307	12.7145	2253
12.7349	292	12.7349	350	12.7349	2179
12.7554	256	12.7554	326	12.7554	2301
12.7759	263	12.7759	348	12.7759	2178
12.7963	242	12.7963	335	12.7963	2245
12.8168	227	12.8168	358	12.8168	2243
12.8372	249	12.8372	343	12.8372	2210
12.8577	218	12.8577	380	12.8577	2294
12.8782	259	12.8782	350	12.8782	2157
12.8986	222	12.8986	362	12.8986	2232
12.9191	234	12.9191	410	12.9191	2219
12.9396	229	12.9396	402	12.9396	2266
12.96	262	12.96	413	12.96	2154
12.9805	230	12.9805	471	12.9805	2182
13.0009	252	13.0009	538	13.0009	2131
13.0214	248	13.0214	628	13.0214	2183
13.0419	246	13.0419	654	13.0419	2136
13.0623	277	13.0623	677	13.0623	2152
13.0828	263	13.0828	711	13.0828	2162
13.1033	241	13.1033	636	13.1033	2240
13.1237	224	13.1237	568	13.1237	2174
13.1442	239	13.1442	560	13.1442	2180
13.1646	251	13.1646	443	13.1646	2096
13.1851	245	13.1851	415	13.1851	2109
13.2056	243	13.2056	375	13.2056	2080
13.226	259	13.226	356	13.226	2179
13.2465	278	13.2465	380	13.2465	2142
13.267	249	13.267	365	13.267	2153
13.2874	257	13.2874	338	13.2874	2137
13.3079	239	13.3079	359	13.3079	2123
13.3284	264	13.3284	392	13.3284	2131
13.3488	276	13.3488	336	13.3488	2080
13.3693	237	13.3693	342	13.3693	2188
13.3897	254	13.3897	326	13.3897	2119
13.4102	270	13.4102	323	13.4102	2093
13.4307	270	13.4307	320	13.4307	2123
13.4511	255	13.4511	359	13.4511	2118
13.4716	261	13.4716	334	13.4716	2004
13.4921	262	13.4921	346	13.4921	2160
13.5125	237	13.5125	363	13.5125	2097
13.533	259	13.533	330	13.533	2180
13.5534	271	13.5534	336	13.5534	2116
13.5739	258	13.5739	340	13.5739	1998
13.5944	265	13.5944	354	13.5944	2065
13.6148	251	13.6148	330	13.6148	2053
13.6353	285	13.6353	388	13.6353	1986
13.6558	238	13.6558	331	13.6558	2017
13.6762	245	13.6762	342	13.6762	2009
13.6967	261	13.6967	360	13.6967	2034
13.7171	263	13.7171	382	13.7171	2045
13.7376	241	13.7376	342	13.7376	2010
13.7581	277	13.7581	350	13.7581	2088
13.7785	273	13.7785	347	13.7785	1973
13.799	252	13.799	315	13.799	1916
13.8195	279	13.8195	342	13.8195	1943
13.8399	248	13.8399	363	13.8399	2021
13.8604	244	13.8604	384	13.8604	2094
13.8809	255	13.8809	323	13.8809	1986
13.9013	294	13.9013	339	13.9013	1992
13.9218	272	13.9218	382	13.9218	1952
13.9422	234	13.9422	365	13.9422	1984
13.9627	259	13.9627	386	13.9627	1922
13.9832	265	13.9832	333	13.9832	1919
14.0036	225	14.0036	330	14.0036	1954
14.0241	255	14.0241	394	14.0241	1988
14.0445	288	14.0445	386	14.0445	2032
14.065	251	14.065	371	14.065	1969
14.0855	255	14.0855	335	14.0855	2044
14.1059	234	14.1059	357	14.1059	1909
14.1264	257	14.1264	333	14.1264	1943
14.1469	279	14.1469	339	14.1469	1940
14.1673	268	14.1673	369	14.1673	1897
14.1878	277	14.1878	360	14.1878	1988
14.2082	264	14.2082	328	14.2082	1913
14.2287	252	14.2287	345	14.2287	1947
14.2492	280	14.2492	384	14.2492	1960
14.2696	254	14.2696	366	14.2696	1896
14.2901	275	14.2901	350	14.2901	1846
14.3106	245	14.3106	350	14.3106	1858
14.331	284	14.331	310	14.331	1864
14.3515	252	14.3515	370	14.3515	1842
14.372	291	14.372	392	14.372	1830
14.3924	263	14.3924	392	14.3924	1816
14.4129	266	14.4129	372	14.4129	1860
14.4333	294	14.4333	373	14.4333	1876
14.4538	277	14.4538	367	14.4538	1794
14.4743	292	14.4743	386	14.4743	1724
14.4947	282	14.4947	394	14.4947	1810
14.5152	272	14.5152	389	14.5152	1752
14.5357	276	14.5357	393	14.5357	1822
14.5561	278	14.5561	377	14.5561	1738
14.5766	297	14.5766	391	14.5766	1798
14.597	270	14.597	399	14.597	1801
14.6175	271	14.6175	402	14.6175	1754
14.638	267	14.638	386	14.638	1766
14.6584	287	14.6584	369	14.6584	1813
14.6789	272	14.6789	370	14.6789	1833
14.6994	256	14.6994	377	14.6994	1750
14.7198	262	14.7198	350	14.7198	1691
14.7403	264	14.7403	357	14.7403	1761
14.7607	298	14.7607	403	14.7607	1791
14.7812	292	14.7812	411	14.7812	1700
14.8017	264	14.8017	388	14.8017	1713
14.8221	307	14.8221	386	14.8221	1769
14.8426	272	14.8426	405	14.8426	1754
14.8631	272	14.8631	407	14.8631	1724
14.8835	287	14.8835	399	14.8835	1738
14.904	284	14.904	417	14.904	1719
14.9245	313	14.9245	383	14.9245	1744
14.9449	296	14.9449	394	14.9449	1724
14.9654	280	14.9654	392	14.9654	1678
14.9858	290	14.9858	414	14.9858	1727
15.0063	295	15.0063	406	15.0063	1689
15.0268	277	15.0268	381	15.0268	1684
15.0472	276	15.0472	365	15.0472	1787
15.0677	268	15.0677	394	15.0677	1687
15.0882	312	15.0882	430	15.0882	1681
15.1086	297	15.1086	416	15.1086	1659
15.1291	298	15.1291	409	15.1291	1720
15.1495	282	15.1495	400	15.1495	1654
15.17	283	15.17	452	15.17	1685
15.1905	300	15.1905	430	15.1905	1641
15.2109	302	15.2109	398	15.2109	1732
15.2314	317	15.2314	409	15.2314	1606
15.2518	316	15.2518	387	15.2518	1632
15.2723	317	15.2723	437	15.2723	1631
15.2928	311	15.2928	427	15.2928	1606
15.3132	303	15.3132	409	15.3132	1633
15.3337	326	15.3337	395	15.3337	1635
15.3542	286	15.3542	409	15.3542	1688
15.3746	283	15.3746	393	15.3746	1610
15.3951	285	15.3951	384	15.3951	1643
15.4155	289	15.4155	450	15.4155	1638
15.436	332	15.436	381	15.436	1542
15.4565	304	15.4565	421	15.4565	1606
15.4769	268	15.4769	412	15.4769	1552
15.4974	300	15.4974	455	15.4974	1644
15.5179	330	15.5179	425	15.5179	1651
15.5383	312	15.5383	386	15.5383	1580
15.5588	317	15.5588	445	15.5588	1562
15.5793	313	15.5793	408	15.5793	1620
15.5997	329	15.5997	458	15.5997	1648
15.6202	315	15.6202	448	15.6202	1616
15.6406	324	15.6406	449	15.6406	1552
15.6611	313	15.6611	434	15.6611	1513
15.6816	308	15.6816	428	15.6816	1502
15.702	327	15.702	454	15.702	1557
15.7225	289	15.7225	465	15.7225	1588
15.743	299	15.743	415	15.743	1494
15.7634	334	15.7634	430	15.7634	1612
15.7839	305	15.7839	421	15.7839	1582
15.8043	344	15.8043	425	15.8043	1584
15.8248	305	15.8248	424	15.8248	1535
15.8453	332	15.8453	432	15.8453	1566
15.8657	311	15.8657	446	15.8657	1483
15.8862	330	15.8862	403	15.8862	1569
15.9067	316	15.9067	439	15.9067	1575
15.9271	327	15.9271	444	15.9271	1573
15.9476	312	15.9476	438	15.9476	1477
15.968	329	15.968	420	15.968	1527
15.9885	297	15.9885	407	15.9885	1498
16.009	307	16.009	483	16.009	1491
16.0294	308	16.0294	425	16.0294	1501
16.0499	345	16.0499	419	16.0499	1527
16.0704	349	16.0704	460	16.0704	1572
16.0908	327	16.0908	420	16.0908	1497
16.1113	294	16.1113	471	16.1113	1451
16.1318	308	16.1318	463	16.1318	1535
16.1522	324	16.1522	480	16.1522	1408
16.1727	329	16.1727	480	16.1727	1540
16.1931	320	16.1931	462	16.1931	1484
16.2136	324	16.2136	470	16.2136	1450
16.2341	358	16.2341	450	16.2341	1437
16.2545	348	16.2545	465	16.2545	1490
16.275	385	16.275	469	16.275	1481
16.2954	328	16.2954	499	16.2954	1434
16.3159	344	16.3159	481	16.3159	1471
16.3364	325	16.3364	428	16.3364	1405
16.3568	340	16.3568	487	16.3568	1501
16.3773	345	16.3773	468	16.3773	1480
16.3978	335	16.3978	442	16.3978	1470
16.4182	341	16.4182	464	16.4182	1462
16.4387	377	16.4387	468	16.4387	1437
16.4592	329	16.4592	459	16.4592	1416
16.4796	370	16.4796	453	16.4796	1397
16.5001	333	16.5001	496	16.5001	1438
16.5205	323	16.5205	496	16.5205	1429
16.541	359	16.541	457	16.541	1425
16.5615	362	16.5615	479	16.5615	1459
16.5819	376	16.5819	445	16.5819	1399
16.6024	376	16.6024	509	16.6024	1366
16.6229	372	16.6229	462	16.6229	1428
16.6433	389	16.6433	486	16.6433	1386
16.6638	373	16.6638	472	16.6638	1455
16.6842	396	16.6842	479	16.6842	1440
16.7047	408	16.7047	491	16.7047	1488
16.7252	355	16.7252	482	16.7252	1449
16.7456	424	16.7456	460	16.7456	1507
16.7661	427	16.7661	500	16.7661	1456
16.7866	465	16.7866	483	16.7866	1483
16.807	461	16.807	474	16.807	1543
16.8275	500	16.8275	510	16.8275	1580
16.848	556	16.848	480	16.848	1586
16.8684	616	16.8684	489	16.8684	1587
16.8889	701	16.8889	524	16.8889	1669
16.9093	852	16.9093	482	16.9093	1687
16.9298	985	16.9298	478	16.9298	1911
16.9503	1289	16.9503	469	16.9503	2034
16.9707	1613	16.9707	445	16.9707	2264
16.9912	2144	16.9912	536	16.9912	2611
17.0116	2410	17.0116	525	17.0116	2897
17.0321	2069	17.0321	525	17.0321	3198
17.0526	1781	17.0526	530	17.0526	3244
17.073	1222	17.073	512	17.073	3030
17.0935	868	17.0935	522	17.0935	2619
17.114	668	17.114	484	17.114	2171
17.1344	534	17.1344	527	17.1344	1839
17.1549	489	17.1549	520	17.1549	1667
17.1754	474	17.1754	541	17.1754	1510
17.1958	465	17.1958	521	17.1958	1412
17.2163	430	17.2163	538	17.2163	1372
17.2367	423	17.2367	487	17.2367	1427
17.2572	441	17.2572	499	17.2572	1310
17.2777	398	17.2777	526	17.2777	1373
17.2981	362	17.2981	546	17.2981	1387
17.3186	399	17.3186	508	17.3186	1363
17.3391	380	17.3391	509	17.3391	1360
17.3595	398	17.3595	548	17.3595	1374
17.38	378	17.38	528	17.38	1387
17.4004	390	17.4004	517	17.4004	1330
17.4209	403	17.4209	564	17.4209	1361
17.4414	434	17.4414	548	17.4414	1353
17.4618	398	17.4618	553	17.4618	1319
17.4823	415	17.4823	534	17.4823	1331
17.5028	399	17.5028	507	17.5028	1362
17.5232	410	17.5232	551	17.5232	1336
17.5437	443	17.5437	539	17.5437	1348
17.5642	369	17.5642	597	17.5642	1277
17.5846	384	17.5846	546	17.5846	1264
17.6051	359	17.6051	584	17.6051	1293
17.6255	424	17.6255	534	17.6255	1370
17.646	388	17.646	569	17.646	1330
17.6665	424	17.6665	599	17.6665	1307
17.6869	438	17.6869	570	17.6869	1278
17.7074	440	17.7074	562	17.7074	1326
17.7279	423	17.7279	626	17.7279	1228
17.7483	472	17.7483	617	17.7483	1263
17.7688	465	17.7688	625	17.7688	1262
17.7892	475	17.7892	657	17.7892	1300
17.8097	483	17.8097	566	17.8097	1279
17.8302	544	17.8302	675	17.8302	1228
17.8506	468	17.8506	666	17.8506	1263
17.8711	572	17.8711	615	17.8711	1258
17.8915	494	17.8915	663	17.8915	1264
17.912	460	17.912	607	17.912	1252
17.9325	439	17.9325	659	17.9325	1328
17.9529	427	17.9529	666	17.9529	1250
17.9734	452	17.9734	669	17.9734	1260
17.9939	435	17.9939	663	17.9939	1246
18.0143	392	18.0143	647	18.0143	1250
18.0348	381	18.0348	668	18.0348	1232
18.0553	403	18.0553	657	18.0553	1202
18.0757	441	18.0757	626	18.0757	1192
18.0962	409	18.0962	672	18.0962	1288
18.1166	377	18.1166	634	18.1166	1216
18.1371	402	18.1371	671	18.1371	1243
18.1576	409	18.1576	670	18.1576	1193
18.178	407	18.178	644	18.178	1196
18.1985	425	18.1985	638	18.1985	1207
18.2189	395	18.2189	653	18.2189	1188
18.2394	388	18.2394	674	18.2394	1181
18.2599	417	18.2599	680	18.2599	1180
18.2803	374	18.2803	768	18.2803	1200
18.3008	437	18.3008	758	18.3008	1236
18.3213	424	18.3213	846	18.3213	1146
18.3417	440	18.3417	804	18.3417	1179
18.3622	377	18.3622	805	18.3622	1131
18.3827	413	18.3827	783	18.3827	1133
18.4031	404	18.4031	768	18.4031	1172
18.4236	430	18.4236	719	18.4236	1101
18.444	426	18.444	708	18.444	1168
18.4645	444	18.4645	610	18.4645	1158
18.485	410	18.485	646	18.485	1143
18.5054	445	18.5054	603	18.5054	1135
18.5259	444	18.5259	624	18.5259	1100
18.5464	440	18.5464	644	18.5464	1178
18.5668	461	18.5668	661	18.5668	1137
18.5873	438	18.5873	616	18.5873	1176
18.6077	457	18.6077	622	18.6077	1207
18.6282	421	18.6282	646	18.6282	1153
18.6487	422	18.6487	654	18.6487	1117
18.6691	426	18.6691	673	18.6691	1149
18.6896	434	18.6896	621	18.6896	1135
18.7101	436	18.7101	666	18.7101	1125
18.7305	430	18.7305	632	18.7305	1094
18.751	428	18.751	662	18.751	1128
18.7715	451	18.7715	663	18.7715	1106
18.7919	432	18.7919	681	18.7919	1136
18.8124	437	18.8124	673	18.8124	1112
18.8328	471	18.8328	611	18.8328	1135
18.8533	465	18.8533	658	18.8533	1059
18.8738	429	18.8738	650	18.8738	1140
18.8942	438	18.8942	713	18.8942	1090
18.9147	422	18.9147	682	18.9147	1096
18.9352	435	18.9352	648	18.9352	1106
18.9556	428	18.9556	678	18.9556	1150
18.9761	435	18.9761	676	18.9761	1087
18.9965	398	18.9965	671	18.9965	1155
19.017	486	19.017	700	19.017	1118
19.0375	427	19.0375	651	19.0375	1092
19.0579	494	19.0579	661	19.0579	1045
19.0784	454	19.0784	647	19.0784	1109
19.0988	443	19.0988	671	19.0988	1136
19.1193	427	19.1193	686	19.1193	1105
19.1398	472	19.1398	675	19.1398	1120
19.1602	450	19.1602	614	19.1602	1083
19.1807	443	19.1807	700	19.1807	1071
19.2012	451	19.2012	677	19.2012	1127
19.2216	466	19.2216	677	19.2216	1120
19.2421	451	19.2421	736	19.2421	1074
19.2626	485	19.2626	690	19.2626	1083
19.283	476	19.283	671	19.283	1066
19.3035	467	19.3035	642	19.3035	1093
19.3239	478	19.3239	693	19.3239	1085
19.3444	458	19.3444	661	19.3444	1083
19.3649	452	19.3649	664	19.3649	1093
19.3853	460	19.3853	704	19.3853	1115
19.4058	440	19.4058	730	19.4058	1104
19.4263	451	19.4263	689	19.4263	1059
19.4467	463	19.4467	701	19.4467	1103
19.4672	427	19.4672	671	19.4672	1001
19.4876	448	19.4876	696	19.4876	1131
19.5081	514	19.5081	716	19.5081	1050
19.5286	461	19.5286	659	19.5286	1047
19.549	510	19.549	741	19.549	1046
19.5695	492	19.5695	713	19.5695	1070
19.59	473	19.59	697	19.59	1098
19.6104	436	19.6104	681	19.6104	1029
19.6309	464	19.6309	719	19.6309	1066
19.6514	512	19.6514	709	19.6514	1069
19.6718	489	19.6718	728	19.6718	1027
19.6923	494	19.6923	770	19.6923	1058
19.7127	495	19.7127	703	19.7127	1047
19.7332	505	19.7332	749	19.7332	1081
19.7537	498	19.7537	742	19.7537	1048
19.7741	474	19.7741	690	19.7741	962
19.7946	476	19.7946	698	19.7946	1060
19.815	542	19.815	777	19.815	1022
19.8355	524	19.8355	730	19.8355	1044
19.856	525	19.856	738	19.856	1046
19.8764	477	19.8764	780	19.8764	1055
19.8969	495	19.8969	768	19.8969	1012
19.9174	519	19.9174	744	19.9174	1043
19.9378	488	19.9378	751	19.9378	1088
19.9583	535	19.9583	773	19.9583	1038
19.9788	472	19.9788	809	19.9788	990
19.9992	502	19.9992	724	19.9992	1053
20.0197	488	20.0197	812	20.0197	1031
20.0401	483	20.0401	754	20.0401	1065
20.0606	521	20.0606	811	20.0606	1026
20.0811	537	20.0811	785	20.0811	1023
20.1015	491	20.1015	813	20.1015	1012
20.122	480	20.122	733	20.122	1046
20.1425	524	20.1425	761	20.1425	1005
20.1629	503	20.1629	792	20.1629	1059
20.1834	531	20.1834	751	20.1834	1002
20.2038	539	20.2038	775	20.2038	1016
20.2243	544	20.2243	789	20.2243	1032
20.2448	587	20.2448	788	20.2448	979
20.2652	596	20.2652	785	20.2652	1030
20.2857	585	20.2857	802	20.2857	1019
20.3062	639	20.3062	801	20.3062	1011
20.3266	658	20.3266	859	20.3266	1011
20.3471	703	20.3471	876	20.3471	1047
20.3676	683	20.3676	849	20.3676	1074
20.388	736	20.388	840	20.388	1053
20.4085	908	20.4085	841	20.4085	1084
20.4289	967	20.4289	857	20.4289	1132
20.4494	1165	20.4494	793	20.4494	1202
20.4699	1341	20.4699	832	20.4699	1186
20.4903	1599	20.4903	811	20.4903	1329
20.5108	2078	20.5108	782	20.5108	1472
20.5312	2589	20.5312	833	20.5312	1648
20.5517	3458	20.5517	836	20.5517	1896
20.5722	4618	20.5722	903	20.5722	2291
20.5926	5612	20.5926	925	20.5926	2914
20.6131	5131	20.6131	876	20.6131	3515
20.6336	4036	20.6336	1007	20.6336	4257
20.654	3199	20.654	950	20.654	4637
20.6745	2196	20.6745	1153	20.6745	4448
20.6949	1353	20.6949	1290	20.6949	3983
20.7154	953	20.7154	1390	20.7154	3273
20.7359	739	20.7359	1660	20.7359	2448
20.7563	719	20.7563	1994	20.7563	1853
20.7768	636	20.7768	2403	20.7768	1475
20.7973	602	20.7973	3054	20.7973	1344
20.8177	673	20.8177	3583	20.8177	1157
20.8382	646	20.8382	4091	20.8382	1163
20.8587	599	20.8587	4491	20.8587	1207
20.8791	554	20.8791	4349	20.8791	1200
20.8996	574	20.8996	3815	20.8996	1202
20.92	588	20.92	3361	20.92	1085
20.9405	530	20.9405	2614	20.9405	1092
20.961	597	20.961	2130	20.961	1076
20.9814	526	20.9814	1589	20.9814	1023
21.0019	570	21.0019	1321	21.0019	1014
21.0223	543	21.0223	1125	21.0223	994
21.0428	517	21.0428	1025	21.0428	984
21.0633	517	21.0633	1039	21.0633	929
21.0837	533	21.0837	925	21.0837	974
21.1042	520	21.1042	938	21.1042	931
21.1247	505	21.1247	913	21.1247	974
21.1451	558	21.1451	914	21.1451	944
21.1656	532	21.1656	841	21.1656	951
21.1861	547	21.1861	895	21.1861	946
21.2065	549	21.2065	874	21.2065	930
21.227	516	21.227	847	21.227	903
21.2475	510	21.2475	834	21.2475	923
21.2679	536	21.2679	825	21.2679	977
21.2884	523	21.2884	837	21.2884	892
21.3088	553	21.3088	890	21.3088	917
21.3293	546	21.3293	867	21.3293	939
21.3498	552	21.3498	843	21.3498	909
21.3702	541	21.3702	883	21.3702	929
21.3907	524	21.3907	907	21.3907	932
21.4111	561	21.4111	851	21.4111	883
21.4316	508	21.4316	854	21.4316	892
21.4521	538	21.4521	872	21.4521	862
21.4725	547	21.4725	872	21.4725	920
21.493	525	21.493	827	21.493	914
21.5135	545	21.5135	867	21.5135	895
21.5339	570	21.5339	849	21.5339	954
21.5544	548	21.5544	905	21.5544	913
21.5749	503	21.5749	847	21.5749	874
21.5953	528	21.5953	871	21.5953	923
21.6158	545	21.6158	893	21.6158	864
21.6362	535	21.6362	860	21.6362	942
21.6567	551	21.6567	953	21.6567	860
21.6772	557	21.6772	876	21.6772	907
21.6976	525	21.6976	964	21.6976	837
21.7181	606	21.7181	920	21.7181	904
21.7386	546	21.7386	862	21.7386	878
21.759	513	21.759	874	21.759	852
21.7795	540	21.7795	941	21.7795	865
21.7999	566	21.7999	943	21.7999	943
21.8204	537	21.8204	896	21.8204	874
21.8409	520	21.8409	883	21.8409	822
21.8613	534	21.8613	976	21.8613	812
21.8818	556	21.8818	863	21.8818	869
21.9022	557	21.9022	916	21.9022	849
21.9227	533	21.9227	887	21.9227	842
21.9432	541	21.9432	920	21.9432	866
21.9636	529	21.9636	903	21.9636	843
21.9841	543	21.9841	908	21.9841	899
22.0046	553	22.0046	914	22.0046	891
22.025	575	22.025	984	22.025	824
22.0455	559	22.0455	978	22.0455	842
22.066	529	22.066	1012	22.066	870
22.0864	576	22.0864	1076	22.0864	830
22.1069	579	22.1069	1121	22.1069	904
22.1273	558	22.1273	1220	22.1273	805
22.1478	572	22.1478	1386	22.1478	908
22.1683	570	22.1683	1631	22.1683	853
22.1887	605	22.1887	1846	22.1887	887
22.2092	599	22.2092	2143	22.2092	934
22.2297	570	22.2297	2482	22.2297	911
22.2501	608	22.2501	2822	22.2501	919
22.2706	535	22.2706	2895	22.2706	913
22.291	608	22.291	2552	22.291	884
22.3115	609	22.3115	2294	22.3115	904
22.332	589	22.332	1905	22.332	928
22.3524	586	22.3524	1764	22.3524	914
22.3729	608	22.3729	1351	22.3729	882
22.3934	664	22.3934	1173	22.3934	916
22.4138	733	22.4138	1092	22.4138	1018
22.4343	787	22.4343	1018	22.4343	1008
22.4548	923	22.4548	1029	22.4548	1125
22.4752	1161	22.4752	1055	22.4752	1193
22.4957	1499	22.4957	1075	22.4957	1354
22.5161	1836	22.5161	1006	22.5161	1569
22.5366	2225	22.5366	1116	22.5366	1691
22.5571	2188	22.5571	1044	22.5571	1994
22.5775	1914	22.5775	1048	22.5775	2085
22.598	1670	22.598	1059	22.598	2048
22.6184	1423	22.6184	1094	22.6184	1846
22.6389	1022	22.6389	1023	22.6389	1668
22.6594	856	22.6594	1129	22.6594	1393
22.6798	683	22.6798	1132	22.6798	1223
22.7003	684	22.7003	1121	22.7003	1062
22.7208	664	22.7208	1263	22.7208	1020
22.7412	626	22.7412	1387	22.7412	944
22.7617	572	22.7617	1582	22.7617	943
22.7822	635	22.7822	1811	22.7822	887
22.8026	636	22.8026	2091	22.8026	876
22.8231	577	22.8231	2548	22.8231	909
22.8435	555	22.8435	2893	22.8435	905
22.864	618	22.864	3071	22.864	868
22.8845	532	22.8845	3300	22.8845	919
22.9049	609	22.9049	3227	22.9049	912
22.9254	589	22.9254	2818	22.9254	912
22.9459	617	22.9459	2404	22.9459	914
22.9663	612	22.9663	1975	22.9663	868
22.9868	612	22.9868	1640	22.9868	861
23.0072	536	23.0072	1387	23.0072	857
23.0277	604	23.0277	1241	23.0277	884
23.0482	584	23.0482	1112	23.0482	876
23.0686	590	23.0686	1063	23.0686	853
23.0891	567	23.0891	1013	23.0891	783
23.1096	602	23.1096	982	23.1096	808
23.13	584	23.13	970	23.13	804
23.1505	608	23.1505	970	23.1505	879
23.171	613	23.171	890	23.171	887
23.1914	595	23.1914	932	23.1914	858
23.2119	659	23.2119	926	23.2119	849
23.2323	595	23.2323	851	23.2323	807
23.2528	573	23.2528	926	23.2528	895
23.2733	591	23.2733	880	23.2733	859
23.2937	600	23.2937	905	23.2937	873
23.3142	555	23.3142	954	23.3142	877
23.3346	565	23.3346	848	23.3346	753
23.3551	562	23.3551	855	23.3551	808
23.3756	597	23.3756	864	23.3756	834
23.396	528	23.396	926	23.396	819
23.4165	542	23.4165	885	23.4165	832
23.437	546	23.437	896	23.437	830
23.4574	565	23.4574	890	23.4574	806
23.4779	594	23.4779	859	23.4779	833
23.4983	619	23.4983	892	23.4983	870
23.5188	598	23.5188	880	23.5188	837
23.5393	595	23.5393	876	23.5393	842
23.5597	615	23.5597	916	23.5597	853
23.5802	598	23.5802	892	23.5802	859
23.6007	606	23.6007	856	23.6007	823
23.6211	586	23.6211	890	23.6211	844
23.6416	566	23.6416	921	23.6416	803
23.6621	550	23.6621	860	23.6621	795
23.6825	599	23.6825	961	23.6825	831
23.703	584	23.703	895	23.703	889
23.7234	586	23.7234	857	23.7234	839
23.7439	611	23.7439	938	23.7439	897
23.7644	595	23.7644	894	23.7644	876
23.7848	720	23.7848	912	23.7848	826
23.8053	780	23.8053	866	23.8053	908
23.8258	873	23.8258	831	23.8258	1037
23.8462	1087	23.8462	882	23.8462	1049
23.8667	1213	23.8667	887	23.8667	1026
23.8871	1187	23.8871	906	23.8871	1192
23.9076	1024	23.9076	910	23.9076	1236
23.9281	952	23.9281	849	23.9281	1276
23.9485	875	23.9485	929	23.9485	1229
23.969	739	23.969	933	23.969	1198
23.9895	611	23.9895	1008	23.9895	1103
24.0099	576	24.0099	1013	24.0099	1051
24.0304	583	24.0304	1067	24.0304	964
24.0509	587	24.0509	1144	24.0509	888
24.0713	514	24.0713	1263	24.0713	862
24.0918	588	24.0918	1226	24.0918	930
24.1122	549	24.1122	1129	24.1122	818
24.1327	494	24.1327	1012	24.1327	887
24.1532	522	24.1532	939	24.1532	829
24.1736	501	24.1736	959	24.1736	866
24.1941	574	24.1941	976	24.1941	900
24.2145	587	24.2145	980	24.2145	889
24.235	597	24.235	924	24.235	897
24.2555	571	24.2555	935	24.2555	902
24.2759	553	24.2759	881	24.2759	906
24.2964	600	24.2964	935	24.2964	943
24.3169	577	24.3169	926	24.3169	894
24.3373	502	24.3373	909	24.3373	894
24.3578	582	24.3578	954	24.3578	902
24.3783	576	24.3783	907	24.3783	930
24.3987	564	24.3987	969	24.3987	866
24.4192	598	24.4192	996	24.4192	904
24.4396	554	24.4396	1040	24.4396	864
24.4601	591	24.4601	1104	24.4601	880
24.4806	557	24.4806	1211	24.4806	896
24.501	544	24.501	1298	24.501	853
24.5215	556	24.5215	1316	24.5215	874
24.5419	560	24.5419	1476	24.5419	880
24.5624	577	24.5624	1403	24.5624	866
24.5829	537	24.5829	1311	24.5829	887
24.6033	547	24.6033	1184	24.6033	858
24.6238	558	24.6238	1148	24.6238	895
24.6443	586	24.6443	1022	24.6443	868
24.6647	534	24.6647	1002	24.6647	829
24.6852	594	24.6852	899	24.6852	890
24.7056	578	24.7056	915	24.7056	886
24.7261	578	24.7261	985	24.7261	851
24.7466	562	24.7466	896	24.7466	909
24.767	591	24.767	965	24.767	860
24.7875	564	24.7875	951	24.7875	883
24.808	602	24.808	1043	24.808	879
24.8284	569	24.8284	1090	24.8284	892
24.8489	584	24.8489	1253	24.8489	858
24.8694	558	24.8694	1329	24.8694	902
24.8898	564	24.8898	1506	24.8898	872
24.9103	600	24.9103	1976	24.9103	902
24.9307	617	24.9307	2254	24.9307	932
24.9512	565	24.9512	2795	24.9512	909
24.9717	575	24.9717	3189	24.9717	943
24.9921	573	24.9921	3512	24.9921	922
25.0126	573	25.0126	3433	25.0126	959
25.0331	638	25.0331	3260	25.0331	989
25.0535	675	25.0535	3283	25.0535	988
25.074	722	25.074	3319	25.074	969
25.0944	720	25.0944	3339	25.0944	1012
25.1149	776	25.1149	3314	25.1149	1003
25.1354	771	25.1354	3169	25.1354	1109
25.1558	770	25.1558	2692	25.1558	1117
25.1763	783	25.1763	2326	25.1763	1067
25.1968	857	25.1968	1931	25.1968	1147
25.2172	909	25.2172	1534	25.2172	1135
25.2377	949	25.2377	1248	25.2377	1249
25.2582	1123	25.2582	1079	25.2582	1209
25.2786	1384	25.2786	1031	25.2786	1335
25.2991	1774	25.2991	1037	25.2991	1341
25.3195	2355	25.3195	984	25.3195	1639
25.34	3280	25.34	979	25.34	1875
25.3605	4615	25.3605	956	25.3605	2176
25.3809	6189	25.3809	893	25.3809	2733
25.4014	6612	25.4014	966	25.4014	3416
25.4218	5867	25.4218	926	25.4218	4101
25.4423	5241	25.4423	864	25.4423	4857
25.4628	4771	25.4628	889	25.4628	4746
25.4832	3780	25.4832	1039	25.4832	4471
25.5037	2584	25.5037	967	25.5037	4010
25.5242	1867	25.5242	1079	25.5242	3622
25.5446	1636	25.5446	1087	25.5446	2960
25.5651	1339	25.5651	1064	25.5651	2418
25.5856	1100	25.5856	1097	25.5856	1932
25.606	1055	25.606	988	25.606	1558
25.6265	886	25.6265	989	25.6265	1427
25.6469	814	25.6469	965	25.6469	1249
25.6674	740	25.6674	900	25.6674	1227
25.6879	759	25.6879	942	25.6879	1209
25.7083	672	25.7083	877	25.7083	1139
25.7288	644	25.7288	859	25.7288	1160
25.7493	593	25.7493	891	25.7493	1099
25.7697	629	25.7697	865	25.7697	1086
25.7902	575	25.7902	908	25.7902	1067
25.8106	595	25.8106	934	25.8106	1080
25.8311	602	25.8311	976	25.8311	995
25.8516	556	25.8516	981	25.8516	940
25.872	536	25.872	1049	25.872	998
25.8925	565	25.8925	1146	25.8925	976
25.913	553	25.913	1107	25.913	996
25.9334	540	25.9334	1201	25.9334	958
25.9539	520	25.9539	1095	25.9539	955
25.9744	512	25.9744	1099	25.9744	918
25.9948	543	25.9948	1098	25.9948	968
26.0153	521	26.0153	979	26.0153	919
26.0357	501	26.0357	960	26.0357	931
26.0562	528	26.0562	880	26.0562	985
26.0767	499	26.0767	862	26.0767	1015
26.0971	539	26.0971	899	26.0971	1024
26.1176	504	26.1176	821	26.1176	962
26.138	513	26.138	830	26.138	910
26.1585	508	26.1585	795	26.1585	993
26.179	514	26.179	866	26.179	1007
26.1994	525	26.1994	814	26.1994	904
26.2199	479	26.2199	829	26.2199	984
26.2404	517	26.2404	802	26.2404	960
26.2608	511	26.2608	791	26.2608	963
26.2813	496	26.2813	811	26.2813	971
26.3017	537	26.3017	841	26.3017	991
26.3222	477	26.3222	845	26.3222	953
26.3427	483	26.3427	828	26.3427	988
26.3631	502	26.3631	845	26.3631	1006
26.3836	504	26.3836	869	26.3836	932
26.4041	483	26.4041	938	26.4041	982
26.4245	494	26.4245	917	26.4245	990
26.445	489	26.445	911	26.445	948
26.4655	529	26.4655	927	26.4655	982
26.4859	496	26.4859	1033	26.4859	996
26.5064	525	26.5064	964	26.5064	913
26.5268	494	26.5268	1020	26.5268	961
26.5473	480	26.5473	1017	26.5473	933
26.5678	461	26.5678	965	26.5678	974
26.5882	470	26.5882	914	26.5882	977
26.6087	495	26.6087	915	26.6087	970
26.6292	475	26.6292	855	26.6292	986
26.6496	528	26.6496	863	26.6496	958
26.6701	478	26.6701	860	26.6701	1003
26.6905	483	26.6905	854	26.6905	951
26.711	466	26.711	803	26.711	970
26.7315	509	26.7315	806	26.7315	1003
26.7519	483	26.7519	779	26.7519	1050
26.7724	486	26.7724	782	26.7724	960
26.7929	512	26.7929	760	26.7929	911
26.8133	502	26.8133	806	26.8133	978
26.8338	472	26.8338	781	26.8338	1018
26.8543	487	26.8543	779	26.8543	1007
26.8747	471	26.8747	798	26.8747	1007
26.8952	456	26.8952	789	26.8952	998
26.9156	466	26.9156	801	26.9156	945
26.9361	482	26.9361	836	26.9361	1001
26.9566	459	26.9566	795	26.9566	978
26.977	476	26.977	866	26.977	988
26.9975	476	26.9975	861	26.9975	1009
27.0179	510	27.0179	876	27.0179	1001
27.0384	438	27.0384	919	27.0384	1013
27.0589	510	27.0589	994	27.0589	1030
27.0793	511	27.0793	1151	27.0793	1020
27.0998	491	27.0998	1297	27.0998	1039
27.1203	517	27.1203	1351	27.1203	1025
27.1407	478	27.1407	1450	27.1407	1010
27.1612	468	27.1612	1745	27.1612	1036
27.1817	478	27.1817	1905	27.1817	1081
27.2021	465	27.2021	2105	27.2021	1092
27.2226	454	27.2226	2052	27.2226	1142
27.243	538	27.243	1986	27.243	1143
27.2635	488	27.2635	1850	27.2635	1158
27.284	473	27.284	1729	27.284	1133
27.3044	530	27.3044	1522	27.3044	1067
27.3249	506	27.3249	1297	27.3249	1088
27.3453	473	27.3453	1227	27.3453	1104
27.3658	474	27.3658	1093	27.3658	1078
27.3863	484	27.3863	1005	27.3863	1062
27.4067	484	27.4067	964	27.4067	1082
27.4272	492	27.4272	898	27.4272	1085
27.4477	451	27.4477	890	27.4477	1063
27.4681	463	27.4681	887	27.4681	1021
27.4886	482	27.4886	886	27.4886	986
27.5091	431	27.5091	773	27.5091	1040
27.5295	484	27.5295	792	27.5295	1017
27.55	467	27.55	808	27.55	1042
27.5704	497	27.5704	756	27.5704	1054
27.5909	474	27.5909	769	27.5909	1074
27.6114	444	27.6114	737	27.6114	1036
27.6318	454	27.6318	777	27.6318	1027
27.6523	456	27.6523	731	27.6523	1084
27.6728	486	27.6728	736	27.6728	1022
27.6932	445	27.6932	765	27.6932	1063
27.7137	482	27.7137	724	27.7137	1063
27.7341	433	27.7341	700	27.7341	1055
27.7546	498	27.7546	766	27.7546	1033
27.7751	427	27.7751	735	27.7751	1066
27.7955	449	27.7955	697	27.7955	1036
27.816	467	27.816	777	27.816	1113
27.8365	477	27.8365	754	27.8365	1067
27.8569	488	27.8569	696	27.8569	1083
27.8774	465	27.8774	699	27.8774	1017
27.8978	483	27.8978	740	27.8978	1021
27.9183	472	27.9183	812	27.9183	1058
27.9388	443	27.9388	708	27.9388	1118
27.9592	442	27.9592	687	27.9592	1057
27.9797	443	27.9797	722	27.9797	1100
28.0002	417	28.0002	730	28.0002	1093
28.0206	462	28.0206	719	28.0206	1058
28.0411	488	28.0411	740	28.0411	1037
28.0616	458	28.0616	760	28.0616	1145
28.082	501	28.082	767	28.082	1082
28.1025	478	28.1025	727	28.1025	1069
28.1229	472	28.1229	756	28.1229	1090
28.1434	491	28.1434	791	28.1434	1109
28.1639	462	28.1639	703	28.1639	1060
28.1843	483	28.1843	727	28.1843	1144
28.2048	474	28.2048	761	28.2048	1105
28.2252	486	28.2252	750	28.2252	1136
28.2457	484	28.2457	732	28.2457	1133
28.2662	470	28.2662	738	28.2662	1079
28.2866	484	28.2866	767	28.2866	1155
28.3071	469	28.3071	727	28.3071	1117
28.3276	492	28.3276	705	28.3276	1141
28.348	460	28.348	719	28.348	1166
28.3685	457	28.3685	716	28.3685	1144
28.389	423	28.389	713	28.389	1191
28.4094	447	28.4094	730	28.4094	1098
28.4299	452	28.4299	713	28.4299	1139
28.4503	486	28.4503	712	28.4503	1119
28.4708	455	28.4708	712	28.4708	1129
28.4913	430	28.4913	702	28.4913	1165
28.5117	424	28.5117	718	28.5117	1086
28.5322	439	28.5322	749	28.5322	1111
28.5527	453	28.5527	704	28.5527	1145
28.5731	464	28.5731	691	28.5731	1081
28.5936	446	28.5936	747	28.5936	1193
28.614	470	28.614	741	28.614	1136
28.6345	447	28.6345	748	28.6345	1155
28.655	418	28.655	726	28.655	1152
28.6754	477	28.6754	670	28.6754	1140
28.6959	480	28.6959	772	28.6959	1129
28.7164	433	28.7164	688	28.7164	1151
28.7368	457	28.7368	763	28.7368	1146
28.7573	489	28.7573	709	28.7573	1154
28.7778	430	28.7778	795	28.7778	1109
28.7982	498	28.7982	749	28.7982	1162
28.8187	468	28.8187	728	28.8187	1093
28.8391	468	28.8391	762	28.8391	1127
28.8596	467	28.8596	731	28.8596	1133
28.8801	478	28.8801	683	28.8801	1172
28.9005	499	28.9005	707	28.9005	1192
28.921	483	28.921	737	28.921	1114
28.9414	468	28.9414	711	28.9414	1153
28.9619	456	28.9619	719	28.9619	1169
28.9824	483	28.9824	692	28.9824	1195
29.0028	437	29.0028	654	29.0028	1123
29.0233	530	29.0233	730	29.0233	1187
29.0438	486	29.0438	682	29.0438	1198
29.0642	463	29.0642	717	29.0642	1130
29.0847	476	29.0847	745	29.0847	1134
29.1051	437	29.1051	683	29.1051	1110
29.1256	478	29.1256	665	29.1256	1161
29.1461	466	29.1461	730	29.1461	1185
29.1665	472	29.1665	737	29.1665	1180
29.187	463	29.187	705	29.187	1187
29.2075	479	29.2075	683	29.2075	1172
29.2279	491	29.2279	713	29.2279	1172
29.2484	476	29.2484	706	29.2484	1202
29.2689	495	29.2689	736	29.2689	1218
29.2893	487	29.2893	688	29.2893	1239
29.3098	580	29.3098	727	29.3098	1250
29.3302	580	29.3302	696	29.3302	1285
29.3507	554	29.3507	750	29.3507	1302
29.3712	594	29.3712	764	29.3712	1242
29.3916	717	29.3916	696	29.3916	1354
29.4121	815	29.4121	730	29.4121	1374
29.4326	918	29.4326	760	29.4326	1473
29.453	1212	29.453	761	29.453	1615
29.4735	1620	29.4735	738	29.4735	1748
29.4939	2271	29.4939	677	29.4939	1936
29.5144	3268	29.5144	696	29.5144	2406
29.5349	4515	29.5349	735	29.5349	2755
29.5553	6007	29.5553	685	29.5553	3626
29.5758	6641	29.5758	695	29.5758	4303
29.5963	5937	29.5963	695	29.5963	4682
29.6167	4704	29.6167	738	29.6167	4570
29.6372	4074	29.6372	768	29.6372	3982
29.6577	3562	29.6577	742	29.6577	3583
29.6781	2468	29.6781	736	29.6781	3248
29.6986	1722	29.6986	792	29.6986	2632
29.719	1037	29.719	791	29.719	2134
29.7395	867	29.7395	834	29.7395	1836
29.76	744	29.76	875	29.76	1605
29.7804	673	29.7804	994	29.7804	1432
29.8009	644	29.8009	1051	29.8009	1417
29.8213	594	29.8213	1199	29.8213	1340
29.8418	600	29.8418	1520	29.8418	1354
29.8623	556	29.8623	1887	29.8623	1305
29.8827	553	29.8827	2371	29.8827	1237
29.9032	503	29.9032	2720	29.9032	1301
29.9237	549	29.9237	2922	29.9237	1275
29.9441	497	29.9441	2732	29.9441	1222
29.9646	519	29.9646	2558	29.9646	1230
29.9851	505	29.9851	2674	29.9851	1238
30.0055	491	30.0055	2564	30.0055	1279
30.026	491	30.026	2488	30.026	1236
30.0464	502	30.0464	2435	30.0464	1227
30.0669	521	30.0669	2181	30.0669	1338
30.0874	536	30.0874	1893	30.0874	1228
30.1078	524	30.1078	1720	30.1078	1244
30.1283	557	30.1283	1500	30.1283	1229
30.1487	521	30.1487	1324	30.1487	1183
30.1692	485	30.1692	1226	30.1692	1211
30.1897	446	30.1897	996	30.1897	1296
30.2101	465	30.2101	903	30.2101	1205
30.2306	458	30.2306	842	30.2306	1219
30.2511	443	30.2511	826	30.2511	1200
30.2715	476	30.2715	818	30.2715	1234
30.292	435	30.292	851	30.292	1229
30.3125	408	30.3125	771	30.3125	1252
30.3329	451	30.3329	773	30.3329	1238
30.3534	438	30.3534	797	30.3534	1213
30.3738	458	30.3738	765	30.3738	1225
30.3943	406	30.3943	796	30.3943	1224
30.4148	444	30.4148	718	30.4148	1198
30.4352	425	30.4352	748	30.4352	1185
30.4557	436	30.4557	703	30.4557	1258
30.4762	407	30.4762	719	30.4762	1235
30.4966	453	30.4966	694	30.4966	1141
30.5171	459	30.5171	685	30.5171	1237
30.5375	441	30.5375	659	30.5375	1191
30.558	509	30.558	668	30.558	1215
30.5785	544	30.5785	748	30.5785	1196
30.5989	574	30.5989	714	30.5989	1214
30.6194	602	30.6194	763	30.6194	1108
30.6399	620	30.6399	721	30.6399	1211
30.6603	557	30.6603	702	30.6603	1252
30.6808	564	30.6808	709	30.6808	1232
30.7013	531	30.7013	818	30.7013	1208
30.7217	502	30.7217	735	30.7217	1246
30.7422	472	30.7422	734	30.7422	1203
30.7626	452	30.7626	743	30.7626	1199
30.7831	465	30.7831	746	30.7831	1145
30.8036	443	30.8036	760	30.8036	1164
30.824	402	30.824	762	30.824	1215
30.8445	394	30.8445	764	30.8445	1238
30.865	443	30.865	780	30.865	1168
30.8854	427	30.8854	727	30.8854	1185
30.9059	402	30.9059	781	30.9059	1188
30.9263	382	30.9263	809	30.9263	1255
30.9468	435	30.9468	802	30.9468	1179
30.9673	383	30.9673	852	30.9673	1243
30.9877	385	30.9877	858	30.9877	1193
31.0082	400	31.0082	951	31.0082	1149
31.0286	374	31.0286	1049	31.0286	1208
31.0491	406	31.0491	1171	31.0491	1233
31.0696	432	31.0696	1320	31.0696	1236
31.09	436	31.09	1623	31.09	1237
31.1105	430	31.1105	2007	31.1105	1191
31.131	407	31.131	2470	31.131	1223
31.1514	424	31.1514	3082	31.1514	1248
31.1719	387	31.1719	3824	31.1719	1275
31.1924	390	31.1924	4273	31.1924	1207
31.2128	373	31.2128	4792	31.2128	1276
31.2333	362	31.2333	4970	31.2333	1276
31.2537	386	31.2537	4690	31.2537	1301
31.2742	421	31.2742	4430	31.2742	1257
31.2947	375	31.2947	4042	31.2947	1269
31.3151	371	31.3151	3661	31.3151	1294
31.3356	428	31.3356	3315	31.3356	1266
31.3561	399	31.3561	2930	31.3561	1311
31.3765	389	31.3765	2850	31.3765	1246
31.397	411	31.397	2845	31.397	1328
31.4174	398	31.4174	3193	31.4174	1392
31.4379	398	31.4379	3777	31.4379	1347
31.4584	407	31.4584	4860	31.4584	1483
31.4788	350	31.4788	6142	31.4788	1586
31.4993	366	31.4993	7640	31.4993	1692
31.5198	395	31.5198	9335	31.5198	1865
31.5402	331	31.5402	10927	31.5402	2053
31.5607	382	31.5607	11548	31.5607	2096
31.5812	399	31.5812	11246	31.5812	2191
31.6016	397	31.6016	9933	31.6016	2166
31.6221	409	31.6221	8688	31.6221	2135
31.6425	342	31.6425	7449	31.6425	2070
31.663	349	31.663	5864	31.663	1919
31.6835	365	31.6835	4322	31.6835	1860
31.7039	369	31.7039	3238	31.7039	1730
31.7244	398	31.7244	2418	31.7244	1601
31.7448	370	31.7448	1971	31.7448	1525
31.7653	375	31.7653	1539	31.7653	1375
31.7858	397	31.7858	1308	31.7858	1419
31.8062	394	31.8062	1156	31.8062	1303
31.8267	381	31.8267	1053	31.8267	1275
31.8472	423	31.8472	952	31.8472	1341
31.8676	442	31.8676	880	31.8676	1337
31.8881	508	31.8881	825	31.8881	1273
31.9086	491	31.9086	820	31.9086	1301
31.929	534	31.929	809	31.929	1307
31.9495	608	31.9495	745	31.9495	1316
31.9699	714	31.9699	716	31.9699	1355
31.9904	884	31.9904	768	31.9904	1491
32.0109	1166	32.0109	737	32.0109	1560
32.0313	1727	32.0313	682	32.0313	1687
32.0518	2444	32.0518	685	32.0518	1950
32.0722	2696	32.0722	756	32.0722	2229
32.0927	2643	32.0927	740	32.0927	2521
32.1132	2064	32.1132	707	32.1132	2533
32.1336	1865	32.1336	653	32.1336	2456
32.1541	1783	32.1541	676	32.1541	2265
32.1746	1507	32.1746	673	32.1746	2167
32.195	1054	32.195	700	32.195	1921
32.2155	766	32.2155	690	32.2155	1777
32.236	613	32.236	697	32.236	1663
32.2564	525	32.2564	649	32.2564	1410
32.2769	455	32.2769	678	32.2769	1345
32.2973	418	32.2973	690	32.2973	1273
32.3178	415	32.3178	645	32.3178	1228
32.3383	420	32.3383	675	32.3383	1202
32.3587	394	32.3587	650	32.3587	1232
32.3792	369	32.3792	632	32.3792	1193
32.3997	376	32.3997	636	32.3997	1213
32.4201	379	32.4201	662	32.4201	1179
32.4406	352	32.4406	699	32.4406	1094
32.4611	401	32.4611	701	32.4611	1202
32.4815	343	32.4815	737	32.4815	1162
32.502	354	32.502	768	32.502	1160
32.5224	329	32.5224	821	32.5224	1147
32.5429	349	32.5429	880	32.5429	1113
32.5634	339	32.5634	961	32.5634	1181
32.5838	346	32.5838	1169	32.5838	1189
32.6043	345	32.6043	1318	32.6043	1102
32.6247	344	32.6247	1772	32.6247	1182
32.6452	337	32.6452	1905	32.6452	1169
32.6657	368	32.6657	2229	32.6657	1082
32.6861	349	32.6861	2506	32.6861	1191
32.7066	333	32.7066	2729	32.7066	1169
32.7271	355	32.7271	2556	32.7271	1117
32.7475	355	32.7475	2317	32.7475	1180
32.768	389	32.768	2078	32.768	1116
32.7884	347	32.7884	1811	32.7884	1158
32.8089	355	32.8089	1711	32.8089	1097
32.8294	341	32.8294	1552	32.8294	1119
32.8498	327	32.8498	1410	32.8498	1115
32.8703	342	32.8703	1429	32.8703	1095
32.8908	367	32.8908	1325	32.8908	1098
32.9112	383	32.9112	1233	32.9112	1087
32.9317	361	32.9317	1145	32.9317	1112
32.9522	326	32.9522	1094	32.9522	1115
32.9726	344	32.9726	1016	32.9726	1095
32.9931	364	32.9931	845	32.9931	1112
33.0135	355	33.0135	748	33.0135	1095
33.034	317	33.034	749	33.034	1071
33.0545	381	33.0545	657	33.0545	1114
33.0749	344	33.0749	655	33.0749	1056
33.0954	329	33.0954	599	33.0954	1084
33.1159	306	33.1159	618	33.1159	1074
33.1363	345	33.1363	538	33.1363	1054
33.1568	326	33.1568	605	33.1568	1100
33.1773	340	33.1773	590	33.1773	1145
33.1977	305	33.1977	553	33.1977	1111
33.2182	336	33.2182	556	33.2182	1079
33.2386	333	33.2386	564	33.2386	1048
33.2591	278	33.2591	603	33.2591	1098
33.2796	326	33.2796	575	33.2796	1038
33.3	305	33.3	555	33.3	1043
33.3205	311	33.3205	545	33.3205	1081
33.3409	334	33.3409	569	33.3409	1102
33.3614	322	33.3614	587	33.3614	1088
33.3819	302	33.3819	519	33.3819	1087
33.4023	346	33.4023	538	33.4023	1087
33.4228	318	33.4228	538	33.4228	1065
33.4433	320	33.4433	545	33.4433	1059
33.4637	321	33.4637	516	33.4637	1058
33.4842	343	33.4842	542	33.4842	1109
33.5046	324	33.5046	521	33.5046	1018
33.5251	310	33.5251	567	33.5251	1046
33.5456	299	33.5456	545	33.5456	1076
33.566	349	33.566	520	33.566	1079
33.5865	318	33.5865	559	33.5865	1080
33.607	320	33.607	558	33.607	1050
33.6274	367	33.6274	530	33.6274	1035
33.6479	333	33.6479	544	33.6479	1006
33.6683	315	33.6683	533	33.6683	1105
33.6888	378	33.6888	578	33.6888	1097
33.7093	365	33.7093	588	33.7093	1083
33.7297	365	33.7297	539	33.7297	1113
33.7502	366	33.7502	579	33.7502	1117
33.7707	343	33.7707	503	33.7707	1137
33.7911	368	33.7911	535	33.7911	1108
33.8116	347	33.8116	553	33.8116	1079
33.8321	384	33.8321	535	33.8321	1093
33.8525	330	33.8525	519	33.8525	1032
33.873	370	33.873	504	33.873	1100
33.8934	360	33.8934	502	33.8934	1014
33.9139	368	33.9139	512	33.9139	1088
33.9344	361	33.9344	543	33.9344	1077
33.9548	338	33.9548	524	33.9548	1092
33.9753	337	33.9753	486	33.9753	999
33.9958	366	33.9958	526	33.9958	1078
34.0162	333	34.0162	560	34.0162	1109
34.0367	379	34.0367	546	34.0367	1071
34.0571	358	34.0571	552	34.0571	1068
34.0776	338	34.0776	496	34.0776	1070
34.0981	368	34.0981	534	34.0981	1141
34.1185	349	34.1185	537	34.1185	1083
34.139	376	34.139	551	34.139	1066
34.1595	317	34.1595	536	34.1595	1043
34.1799	298	34.1799	527	34.1799	1074
34.2004	359	34.2004	516	34.2004	1088
34.2208	330	34.2208	505	34.2208	1039
34.2413	322	34.2413	493	34.2413	1070
34.2618	339	34.2618	501	34.2618	1069
34.2822	354	34.2822	475	34.2822	1097
34.3027	338	34.3027	541	34.3027	1059
34.3232	344	34.3232	508	34.3232	1073
34.3436	412	34.3436	518	34.3436	1082
34.3641	435	34.3641	490	34.3641	1092
34.3845	440	34.3845	493	34.3845	1104
34.405	470	34.405	499	34.405	1138
34.4255	404	34.4255	522	34.4255	1057
34.4459	418	34.4459	519	34.4459	1072
34.4664	368	34.4664	524	34.4664	1092
34.4869	336	34.4869	543	34.4869	1117
34.5073	343	34.5073	584	34.5073	1046
34.5278	353	34.5278	561	34.5278	1054
34.5483	367	34.5483	641	34.5483	1066
34.5687	344	34.5687	722	34.5687	1055
34.5892	379	34.5892	842	34.5892	1070
34.6096	315	34.6096	1022	34.6096	1043
34.6301	314	34.6301	1255	34.6301	1033
34.6506	349	34.6506	1393	34.6506	1021
34.671	324	34.671	1889	34.671	1040
34.6915	293	34.6915	2023	34.6915	1085
34.712	315	34.712	1890	34.712	1034
34.7324	311	34.7324	1671	34.7324	1042
34.7529	317	34.7529	1397	34.7529	1006
34.7733	321	34.7733	1306	34.7733	1063
34.7938	338	34.7938	1235	34.7938	1019
34.8143	315	34.8143	1071	34.8143	1114
34.8347	326	34.8347	879	34.8347	1074
34.8552	321	34.8552	660	34.8552	1016
34.8757	343	34.8757	627	34.8757	1038
34.8961	319	34.8961	585	34.8961	1003
34.9166	308	34.9166	603	34.9166	1005
34.937	293	34.937	538	34.937	1101
34.9575	322	34.9575	494	34.9575	1086
34.978	308	34.978	529	34.978	1005
34.9984	330	34.9984	496	34.9984	1045
35.0189	327	35.0189	472	35.0189	1013
35.0394	351	35.0394	533	35.0394	1076
35.0598	355	35.0598	508	35.0598	1022
35.0803	365	35.0803	533	35.0803	1049
35.1007	377	35.1007	487	35.1007	1057
35.1212	372	35.1212	553	35.1212	1031
35.1417	408	35.1417	529	35.1417	1092
35.1621	369	35.1621	537	35.1621	1083
35.1826	403	35.1826	581	35.1826	1101
35.2031	409	35.2031	625	35.2031	1060
35.2235	447	35.2235	732	35.2235	1118
35.244	523	35.244	766	35.244	1179
35.2644	534	35.2644	924	35.2644	1222
35.2849	690	35.2849	1108	35.2849	1243
35.3054	782	35.3054	1369	35.3054	1314
35.3258	892	35.3258	1562	35.3258	1536
35.3463	1354	35.3463	1630	35.3463	1529
35.3668	1908	35.3668	1654	35.3668	1778
35.3872	2720	35.3872	1533	35.3872	2120
35.4077	4239	35.4077	1509	35.4077	2572
35.4282	6280	35.4282	1275	35.4282	3331
35.4486	7916	35.4486	1215	35.4486	4124
35.4691	7778	35.4691	1053	35.4691	4920
35.4895	6246	35.4895	862	35.4895	5129
35.51	5263	35.51	740	35.51	4752
35.5305	4983	35.5305	700	35.5305	4117
35.5509	4763	35.5509	625	35.5509	3739
35.5714	3583	35.5714	594	35.5714	3519
35.5919	2335	35.5919	552	35.5919	3125
35.6123	1564	35.6123	530	35.6123	2514
35.6328	1059	35.6328	519	35.6328	2004
35.6532	939	35.6532	531	35.6532	1716
35.6737	722	35.6737	540	35.6737	1433
35.6942	588	35.6942	575	35.6942	1317
35.7146	563	35.7146	565	35.7146	1220
35.7351	453	35.7351	663	35.7351	1174
35.7555	484	35.7555	635	35.7555	1131
35.776	444	35.776	620	35.776	1108
35.7965	403	35.7965	675	35.7965	1068
35.8169	416	35.8169	678	35.8169	1100
35.8374	353	35.8374	644	35.8374	1063
35.8579	385	35.8579	603	35.8579	1055
35.8783	397	35.8783	551	35.8783	1045
35.8988	393	35.8988	537	35.8988	993
35.9193	378	35.9193	498	35.9193	1015
35.9397	362	35.9397	498	35.9397	1004
35.9602	351	35.9602	484	35.9602	976
35.9806	367	35.9806	439	35.9806	1050
36.0011	322	36.0011	519	36.0011	995
36.0216	332	36.0216	498	36.0216	1022
36.042	293	36.042	560	36.042	1017
36.0625	334	36.0625	501	36.0625	1000
36.083	316	36.083	504	36.083	965
36.1034	309	36.1034	449	36.1034	1022
36.1239	320	36.1239	490	36.1239	999
36.1444	358	36.1444	487	36.1444	1016
36.1648	345	36.1648	456	36.1648	970
36.1853	377	36.1853	468	36.1853	1062
36.2057	419	36.2057	468	36.2057	1052
36.2262	404	36.2262	450	36.2262	1069
36.2467	486	36.2467	454	36.2467	1122
36.2671	534	36.2671	444	36.2671	1132
36.2876	727	36.2876	400	36.2876	1207
36.3081	939	36.3081	423	36.3081	1264
36.3285	1482	36.3285	455	36.3285	1422
36.349	1976	36.349	406	36.349	1560
36.3694	2673	36.3694	438	36.3694	1761
36.3899	2974	36.3899	430	36.3899	2021
36.4104	2576	36.4104	457	36.4104	2156
36.4308	2108	36.4308	434	36.4308	2148
36.4513	2042	36.4513	459	36.4513	1949
36.4718	1959	36.4718	456	36.4718	1862
36.4922	1783	36.4922	419	36.4922	1714
36.5127	1404	36.5127	452	36.5127	1715
36.5331	972	36.5331	503	36.5331	1489
36.5536	721	36.5536	459	36.5536	1338
36.5741	589	36.5741	476	36.5741	1226
36.5945	530	36.5945	469	36.5945	1110
36.615	472	36.615	442	36.615	1071
36.6354	416	36.6354	428	36.6354	1074
36.6559	377	36.6559	439	36.6559	1010
36.6764	360	36.6764	484	36.6764	999
36.6968	364	36.6968	439	36.6968	991
36.7173	373	36.7173	428	36.7173	991
36.7378	338	36.7378	435	36.7378	929
36.7582	344	36.7582	444	36.7582	979
36.7787	311	36.7787	437	36.7787	946
36.7992	280	36.7992	417	36.7992	1016
36.8196	313	36.8196	429	36.8196	950
36.8401	311	36.8401	416	36.8401	963
36.8606	294	36.8606	415	36.8606	1028
36.881	283	36.881	421	36.881	974
36.9015	300	36.9015	440	36.9015	902
36.9219	307	36.9219	405	36.9219	947
36.9424	289	36.9424	384	36.9424	973
36.9629	284	36.9629	410	36.9629	986
36.9833	276	36.9833	407	36.9833	982
37.0038	262	37.0038	417	37.0038	917
37.0243	269	37.0243	426	37.0243	940
37.0447	249	37.0447	434	37.0447	1000
37.0652	256	37.0652	490	37.0652	938
37.0856	318	37.0856	500	37.0856	920
37.1061	306	37.1061	485	37.1061	918
37.1266	293	37.1266	482	37.1266	903
37.147	313	37.147	479	37.147	907
37.1675	330	37.1675	533	37.1675	908
37.188	314	37.188	588	37.188	942
37.2084	324	37.2084	700	37.2084	940
37.2289	335	37.2289	822	37.2289	966
37.2493	295	37.2493	986	37.2493	910
37.2698	285	37.2698	1157	37.2698	978
37.2903	290	37.2903	1362	37.2903	946
37.3107	271	37.3107	1493	37.3107	916
37.3312	281	37.3312	1513	37.3312	942
37.3516	277	37.3516	1465	37.3516	955
37.3721	283	37.3721	1249	37.3721	930
37.3926	267	37.3926	1189	37.3926	902
37.413	275	37.413	1097	37.413	948
37.4335	243	37.4335	995	37.4335	970
37.454	283	37.454	894	37.454	935
37.4744	284	37.4744	749	37.4744	936
37.4949	283	37.4949	611	37.4949	959
37.5153	270	37.5153	527	37.5153	939
37.5358	294	37.5358	539	37.5358	935
37.5563	287	37.5563	488	37.5563	1035
37.5767	319	37.5767	482	37.5767	985
37.5972	355	37.5972	487	37.5972	981
37.6177	380	37.6177	473	37.6177	1071
37.6381	412	37.6381	426	37.6381	1056
37.6586	406	37.6586	410	37.6586	1081
37.679	529	37.679	464	37.679	1128
37.6995	620	37.6995	432	37.6995	1231
37.72	867	37.72	402	37.72	1296
37.7404	1231	37.7404	416	37.7404	1537
37.7609	1602	37.7609	426	37.7609	1687
37.7814	1744	37.7814	367	37.7814	1737
37.8018	1617	37.8018	426	37.8018	1751
37.8223	1459	37.8223	420	37.8223	1693
37.8428	1197	37.8428	433	37.8428	1509
37.8632	1199	37.8632	401	37.8632	1446
37.8837	1083	37.8837	433	37.8837	1423
37.9041	873	37.9041	438	37.9041	1282
37.9246	690	37.9246	468	37.9246	1219
37.9451	484	37.9451	499	37.9451	1115
37.9655	385	37.9655	520	37.9655	1107
37.986	390	37.986	454	37.986	1064
38.0065	326	38.0065	477	38.0065	1003
38.0269	296	38.0269	429	38.0269	1040
38.0474	284	38.0474	433	38.0474	985
38.0678	312	38.0678	395	38.0678	982
38.0883	293	38.0883	426	38.0883	951
38.1088	323	38.1088	393	38.1088	955
38.1292	306	38.1292	402	38.1292	969
38.1497	296	38.1497	376	38.1497	1045
38.1702	308	38.1702	425	38.1702	954
38.1906	326	38.1906	347	38.1906	1021
38.2111	294	38.2111	365	38.2111	1031
38.2315	286	38.2315	372	38.2315	1041
38.252	255	38.252	364	38.252	1087
38.2725	261	38.2725	377	38.2725	1171
38.2929	274	38.2929	384	38.2929	1224
38.3134	234	38.3134	353	38.3134	1273
38.3339	261	38.3339	406	38.3339	1326
38.3543	246	38.3543	383	38.3543	1318
38.3748	240	38.3748	389	38.3748	1262
38.3952	279	38.3952	417	38.3952	1144
38.4157	234	38.4157	388	38.4157	1118
38.4362	268	38.4362	414	38.4362	1164
38.4566	268	38.4566	476	38.4566	1114
38.4771	253	38.4771	393	38.4771	1075
38.4976	263	38.4976	378	38.4976	1051
38.518	271	38.518	440	38.518	964
38.5385	295	38.5385	384	38.5385	983
38.559	264	38.559	412	38.559	1006
38.5794	249	38.5794	383	38.5794	955
38.5999	231	38.5999	395	38.5999	973
38.6203	245	38.6203	397	38.6203	974
38.6408	250	38.6408	393	38.6408	945
38.6613	263	38.6613	355	38.6613	1004
38.6817	252	38.6817	381	38.6817	943
38.7022	230	38.7022	389	38.7022	930
38.7227	242	38.7227	389	38.7227	964
38.7431	239	38.7431	402	38.7431	1039
38.7636	221	38.7636	393	38.7636	968
38.7841	240	38.7841	437	38.7841	989
38.8045	258	38.8045	457	38.8045	997
38.825	229	38.825	409	38.825	987
38.8454	282	38.8454	458	38.8454	1000
38.8659	275	38.8659	440	38.8659	981
38.8864	256	38.8864	420	38.8864	987
38.9068	242	38.9068	452	38.9068	1021
38.9273	308	38.9273	461	38.9273	1012
38.9477	273	38.9477	471	38.9477	980
38.9682	316	38.9682	521	38.9682	1013
38.9887	290	38.9887	557	38.9887	1008
39.0091	308	39.0091	642	39.0091	1017
39.0296	354	39.0296	726	39.0296	991
39.0501	418	39.0501	862	39.0501	1092
39.0705	537	39.0705	1010	39.0705	1021
39.091	681	39.091	1126	39.091	1047
39.1114	908	39.1114	1246	39.1114	1097
39.1319	1189	39.1319	1215	39.1319	1189
39.1524	1350	39.1524	1182	39.1524	1218
39.1728	1198	39.1728	1138	39.1728	1365
39.1933	901	39.1933	1061	39.1933	1521
39.2138	847	39.2138	889	39.2138	1583
39.2342	857	39.2342	900	39.2342	1555
39.2547	873	39.2547	826	39.2547	1348
39.2751	771	39.2751	722	39.2751	1326
39.2956	566	39.2956	653	39.2956	1333
39.3161	467	39.3161	620	39.3161	1300
39.3365	465	39.3365	556	39.3365	1367
39.357	440	39.357	566	39.357	1307
39.3775	438	39.3775	566	39.3775	1229
39.3979	496	39.3979	585	39.3979	1204
39.4184	636	39.4184	616	39.4184	1212
39.4389	788	39.4389	667	39.4389	1296
39.4593	1060	39.4593	726	39.4593	1363
39.4798	1367	39.4798	720	39.4798	1476
39.5002	1463	39.5002	789	39.5002	1547
39.5207	1277	39.5207	823	39.5207	1589
39.5412	1044	39.5412	821	39.5412	1540
39.5616	1052	39.5616	770	39.5616	1516
39.5821	1132	39.5821	791	39.5821	1533
39.6026	1211	39.6026	651	39.6026	1546
39.623	1324	39.623	655	39.623	1612
39.6435	1385	39.6435	596	39.6435	1686
39.6639	1635	39.6639	599	39.6639	1798
39.6844	1723	39.6844	557	39.6844	1860
39.7049	1608	39.7049	488	39.7049	1868
39.7253	1345	39.7253	533	39.7253	1673
39.7458	1137	39.7458	453	39.7458	1621
39.7663	1097	39.7663	461	39.7663	1581
39.7867	1130	39.7867	442	39.7867	1561
39.8072	1010	39.8072	406	39.8072	1455
39.8276	747	39.8276	425	39.8276	1396
39.8481	563	39.8481	437	39.8481	1335
39.8686	514	39.8686	464	39.8686	1205
39.889	394	39.889	443	39.889	1163
39.9095	418	39.9095	438	39.9095	1154
39.93	394	39.93	419	39.93	1087
39.9504	394	39.9504	429	39.9504	1132
39.9709	380	39.9709	444	39.9709	1160
39.9913	403	39.9913	448	39.9913	1199
40.0118	414	40.0118	476	40.0118	1175
40.0323	444	40.0323	462	40.0323	1133
40.0527	619	40.0527	491	40.0527	1121
40.0732	838	40.0732	456	40.0732	1140
40.0937	1123	40.0937	414	40.0937	1291
40.1141	1076	40.1141	451	40.1141	1312
40.1346	774	40.1346	445	40.1346	1385
40.1551	582	40.1551	444	40.1551	1432
40.1755	623	40.1755	463	40.1755	1408
40.196	748	40.196	456	40.196	1288
40.2164	696	40.2164	461	40.2164	1266
40.2369	563	40.2369	497	40.2369	1324
40.2574	425	40.2574	500	40.2574	1270
40.2778	396	40.2778	485	40.2778	1227
40.2983	369	40.2983	515	40.2983	1174
40.3188	349	40.3188	511	40.3188	1155
40.3392	350	40.3392	565	40.3392	1112
40.3597	342	40.3597	548	40.3597	1130
40.3801	303	40.3801	579	40.3801	1110
40.4006	339	40.4006	660	40.4006	1095
40.4211	285	40.4211	739	40.4211	1135
40.4415	325	40.4415	713	40.4415	1133
40.462	321	40.462	835	40.462	1103
40.4825	339	40.4825	800	40.4825	1109
40.5029	352	40.5029	694	40.5029	1124
40.5234	357	40.5234	678	40.5234	1123
40.5438	327	40.5438	636	40.5438	1149
40.5643	320	40.5643	634	40.5643	1130
40.5848	334	40.5848	567	40.5848	1120
40.6052	325	40.6052	558	40.6052	1095
40.6257	339	40.6257	533	40.6257	1099
40.6462	312	40.6462	482	40.6462	1214
40.6666	324	40.6666	503	40.6666	1108
40.6871	340	40.6871	509	40.6871	1111
40.7075	343	40.7075	421	40.7075	1083
40.728	315	40.728	509	40.728	1103
40.7485	315	40.7485	471	40.7485	1091
40.7689	313	40.7689	497	40.7689	1054
40.7894	314	40.7894	452	40.7894	1083
40.8099	348	40.8099	477	40.8099	1159
40.8303	357	40.8303	474	40.8303	1180
40.8508	321	40.8508	454	40.8508	1112
40.8713	384	40.8713	474	40.8713	1099
40.8917	319	40.8917	505	40.8917	1033
40.9122	337	40.9122	445	40.9122	1149
40.9326	341	40.9326	471	40.9326	1136
40.9531	320	40.9531	474	40.9531	1081
40.9736	362	40.9736	445	40.9736	1208
40.994	306	40.994	463	40.994	1141
41.0145	338	41.0145	432	41.0145	1150
41.035	333	41.035	435	41.035	1162
41.0554	346	41.0554	457	41.0554	1184
41.0759	333	41.0759	454	41.0759	1067
41.0963	355	41.0963	442	41.0963	1131
41.1168	352	41.1168	460	41.1168	1108
41.1373	373	41.1373	421	41.1373	1161
41.1577	322	41.1577	436	41.1577	1141
41.1782	310	41.1782	418	41.1782	1141
41.1987	355	41.1987	469	41.1987	1067
41.2191	365	41.2191	488	41.2191	1133
41.2396	307	41.2396	464	41.2396	1163
41.26	337	41.26	470	41.26	1152
41.2805	318	41.2805	480	41.2805	1080
41.301	293	41.301	478	41.301	1154
41.3214	324	41.3214	444	41.3214	1143
41.3419	322	41.3419	453	41.3419	1143
41.3623	330	41.3623	451	41.3623	1121
41.3828	328	41.3828	505	41.3828	1121
41.4033	326	41.4033	469	41.4033	1146
41.4237	303	41.4237	493	41.4237	1127
41.4442	278	41.4442	502	41.4442	1157
41.4647	331	41.4647	462	41.4647	1154
41.4851	339	41.4851	483	41.4851	1064
41.5056	296	41.5056	494	41.5056	1136
41.5261	310	41.5261	550	41.5261	1072
41.5465	307	41.5465	492	41.5465	1080
41.567	336	41.567	495	41.567	1108
41.5874	332	41.5874	500	41.5874	1139
41.6079	355	41.6079	498	41.6079	1122
41.6284	340	41.6284	481	41.6284	1181
41.6488	344	41.6488	494	41.6488	1186
41.6693	313	41.6693	458	41.6693	1172
41.6898	354	41.6898	445	41.6898	1202
41.7102	349	41.7102	451	41.7102	1144
41.7307	326	41.7307	478	41.7307	1179
41.7512	366	41.7512	446	41.7512	1211
41.7716	345	41.7716	463	41.7716	1160
41.7921	398	41.7921	432	41.7921	1190
41.8125	335	41.8125	458	41.8125	1169
41.833	381	41.833	449	41.833	1179
41.8535	383	41.8535	417	41.8535	1174
41.8739	388	41.8739	431	41.8739	1212
41.8944	420	41.8944	450	41.8944	1142
41.9149	442	41.9149	390	41.9149	1242
41.9353	472	41.9353	443	41.9353	1251
41.9558	538	41.9558	465	41.9558	1228
41.9762	701	41.9762	428	41.9762	1255
41.9967	891	41.9967	414	41.9967	1374
42.0172	1165	42.0172	449	42.0172	1491
42.0376	1469	42.0376	395	42.0376	1578
42.0581	1649	42.0581	449	42.0581	1640
42.0785	1675	42.0785	443	42.0785	1744
42.099	1475	42.099	428	42.099	1747
42.1195	1273	42.1195	434	42.1195	1731
42.1399	1115	42.1399	400	42.1399	1720
42.1604	1087	42.1604	430	42.1604	1637
42.1809	1049	42.1809	475	42.1809	1575
42.2013	899	42.2013	431	42.2013	1589
42.2218	670	42.2218	464	42.2218	1486
42.2423	583	42.2423	444	42.2423	1386
42.2627	432	42.2627	426	42.2627	1351
42.2832	390	42.2832	429	42.2832	1237
42.3036	377	42.3036	425	42.3036	1153
42.3241	301	42.3241	457	42.3241	1174
42.3446	343	42.3446	419	42.3446	1167
42.365	314	42.365	491	42.365	1105
42.3855	271	42.3855	457	42.3855	1152
42.406	311	42.406	441	42.406	1105
42.4264	294	42.4264	434	42.4264	1130
42.4469	287	42.4469	476	42.4469	1064
42.4674	282	42.4674	497	42.4674	1171
42.4878	289	42.4878	515	42.4878	1113
42.5083	299	42.5083	533	42.5083	1096
42.5287	264	42.5287	602	42.5287	1107
42.5492	272	42.5492	552	42.5492	1084
42.5697	270	42.5697	573	42.5697	1084
42.5901	270	42.5901	636	42.5901	1086
42.6106	260	42.6106	644	42.6106	1125
42.6311	263	42.6311	664	42.6311	1063
42.6515	303	42.6515	716	42.6515	1034
42.672	277	42.672	653	42.672	1048
42.6924	278	42.6924	672	42.6924	1112
42.7129	274	42.7129	606	42.7129	1060
42.7334	272	42.7334	608	42.7334	1128
42.7538	260	42.7538	531	42.7538	1082
42.7743	283	42.7743	493	42.7743	1128
42.7948	267	42.7948	512	42.7948	1102
42.8152	244	42.8152	471	42.8152	1021
42.8357	255	42.8357	465	42.8357	1044
42.8561	240	42.8561	446	42.8561	1089
42.8766	239	42.8766	428	42.8766	1092
42.8971	265	42.8971	432	42.8971	1088
42.9175	221	42.9175	441	42.9175	1016
42.938	221	42.938	393	42.938	1051
42.9584	271	42.9584	425	42.9584	1070
42.9789	252	42.9789	447	42.9789	1097
42.9994	258	42.9994	430	42.9994	1036
43.0198	251	43.0198	437	43.0198	1075
43.0403	244	43.0403	415	43.0403	1067
43.0608	225	43.0608	446	43.0608	1067
43.0812	239	43.0812	401	43.0812	1138
43.1017	255	43.1017	405	43.1017	1071
43.1221	276	43.1221	419	43.1221	1031
43.1426	232	43.1426	419	43.1426	1081
43.1631	237	43.1631	447	43.1631	1107
43.1835	236	43.1835	437	43.1835	1010
43.204	270	43.204	443	43.204	1024
43.2245	223	43.2245	471	43.2245	1060
43.2449	207	43.2449	456	43.2449	1016
43.2654	256	43.2654	485	43.2654	1037
43.2859	234	43.2859	492	43.2859	1100
43.3063	225	43.3063	492	43.3063	1080
43.3268	241	43.3268	526	43.3268	1030
43.3472	226	43.3472	479	43.3472	1023
43.3677	231	43.3677	494	43.3677	1050
43.3882	226	43.3882	510	43.3882	1063
43.4086	214	43.4086	499	43.4086	1002
43.4291	212	43.4291	532	43.4291	962
43.4496	249	43.4496	498	43.4496	1037
43.47	234	43.47	481	43.47	1019
43.4905	246	43.4905	470	43.4905	1022
43.511	225	43.511	460	43.511	1018
43.5314	240	43.5314	498	43.5314	997
43.5519	238	43.5519	450	43.5519	1042
43.5723	232	43.5723	472	43.5723	1000
43.5928	215	43.5928	421	43.5928	998
43.6133	234	43.6133	463	43.6133	1038
43.6337	213	43.6337	444	43.6337	1032
43.6542	238	43.6542	489	43.6542	1091
43.6746	252	43.6746	480	43.6746	1034
43.6951	246	43.6951	446	43.6951	1006
43.7156	214	43.7156	490	43.7156	1059
43.736	238	43.736	468	43.736	1078
43.7565	217	43.7565	450	43.7565	1045
43.777	209	43.777	407	43.777	1033
43.7974	213	43.7974	397	43.7974	1047
43.8179	254	43.8179	426	43.8179	977
43.8383	228	43.8383	410	43.8383	1029
43.8588	228	43.8588	411	43.8588	1011
43.8793	245	43.8793	424	43.8793	1020
43.8997	247	43.8997	362	43.8997	1012
43.9202	263	43.9202	400	43.9202	1053
43.9407	329	43.9407	417	43.9407	1057
43.9611	333	43.9611	379	43.9611	1070
43.9816	470	43.9816	399	43.9816	1174
44.002	600	44.002	381	44.002	1152
44.0225	737	44.0225	393	44.0225	1234
44.043	614	44.043	423	44.043	1167
44.0634	424	44.0634	400	44.0634	1155
44.0839	373	44.0839	414	44.0839	1141
44.1044	437	44.1044	394	44.1044	1093
44.1248	491	44.1248	427	44.1248	1208
44.1453	516	44.1453	395	44.1453	1164
44.1658	445	44.1658	397	44.1658	1212
44.1862	423	44.1862	407	44.1862	1225
44.2067	434	44.2067	404	44.2067	1213
44.2272	494	44.2272	348	44.2272	1298
44.2476	584	44.2476	374	44.2476	1270
44.2681	672	44.2681	365	44.2681	1238
44.2885	607	44.2885	399	44.2885	1236
44.309	516	44.309	392	44.309	1237
44.3295	479	44.3295	421	44.3295	1214
44.3499	441	44.3499	394	44.3499	1189
44.3704	493	44.3704	412	44.3704	1172
44.3909	455	44.3909	408	44.3909	1078
44.4113	405	44.4113	411	44.4113	1052
44.4318	368	44.4318	427	44.4318	1065
44.4522	284	44.4522	379	44.4522	1081
44.4727	269	44.4727	418	44.4727	1160
44.4932	258	44.4932	401	44.4932	1198
44.5136	248	44.5136	398	44.5136	1257
44.5341	206	44.5341	450	44.5341	1338
44.5545	255	44.5545	500	44.5545	1350
44.575	179	44.575	482	44.575	1246
44.5955	253	44.5955	435	44.5955	1146
44.6159	240	44.6159	441	44.6159	1150
44.6364	224	44.6364	457	44.6364	1155
44.6569	212	44.6569	440	44.6569	1166
44.6773	218	44.6773	421	44.6773	1084
44.6978	256	44.6978	448	44.6978	1067
44.7182	298	44.7182	431	44.7182	967
44.7387	276	44.7387	422	44.7387	985
44.7592	349	44.7592	403	44.7592	1045
44.7796	406	44.7796	434	44.7796	1060
44.8001	551	44.8001	464	44.8001	1084
44.8206	559	44.8206	435	44.8206	1172
44.841	521	44.841	438	44.841	1099
44.8615	429	44.8615	460	44.8615	1057
44.882	408	44.882	461	44.882	1082
44.9024	360	44.9024	491	44.9024	1075
44.9229	384	44.9229	463	44.9229	1065
44.9433	408	44.9433	467	44.9433	1003
44.9638	342	44.9638	498	44.9638	1081
44.9843	308	44.9843	552	44.9843	994
45.0047	313	45.0047	520	45.0047	1049
45.0252	246	45.0252	624	45.0252	990
45.0457	249	45.0457	643	45.0457	1040
45.0661	234	45.0661	731	45.0661	1037
45.0866	217	45.0866	858	45.0866	1014
45.107	205	45.107	937	45.107	1030
45.1275	198	45.1275	1195	45.1275	1038
45.148	212	45.148	1474	45.148	1061
45.1684	192	45.1684	1795	45.1684	1059
45.1889	181	45.1889	2360	45.1889	1127
45.2094	189	45.2094	2946	45.2094	1184
45.2298	190	45.2298	3779	45.2298	1245
45.2503	222	45.2503	4779	45.2503	1261
45.2707	191	45.2707	5557	45.2707	1293
45.2912	203	45.2912	6110	45.2912	1242
45.3117	179	45.3117	6201	45.3117	1297
45.3321	181	45.3321	5774	45.3321	1244
45.3526	178	45.3526	5169	45.3526	1221
45.3731	216	45.3731	4748	45.3731	1212
45.3935	179	45.3935	4542	45.3935	1168
45.414	184	45.414	4018	45.414	1136
45.4344	204	45.4344	3650	45.4344	1120
45.4549	204	45.4549	3046	45.4549	1050
45.4754	200	45.4754	2486	45.4754	1036
45.4958	214	45.4958	1956	45.4958	995
45.5163	209	45.5163	1655	45.5163	957
45.5368	214	45.5368	1371	45.5368	929
45.5572	215	45.5572	1143	45.5572	991
45.5777	201	45.5777	1102	45.5777	950
45.5981	220	45.5981	967	45.5981	971
45.6186	235	45.6186	848	45.6186	934
45.6391	229	45.6391	822	45.6391	901
45.6595	245	45.6595	727	45.6595	931
45.68	218	45.68	692	45.68	932
45.7005	235	45.7005	629	45.7005	918
45.7209	222	45.7209	633	45.7209	937
45.7414	236	45.7414	592	45.7414	930
45.7619	227	45.7619	558	45.7619	909
45.7823	207	45.7823	540	45.7823	870
45.8028	209	45.8028	469	45.8028	916
45.8232	209	45.8232	442	45.8232	885
45.8437	211	45.8437	405	45.8437	893
45.8642	199	45.8642	441	45.8642	853
[truncated: 1,669 more rows]
