# Supplementary material for: Room temperature all-solid-state lithium batteries based on a soluble organic cage ionic conductor
Source: Nat Commun. 2022 Apr 19;13:2031. doi: 10.1038/s41467-022-29743-1 (PMC9018795; doi:10.1038/s41467-022-29743-1)
Supplement: Supplementary file 2 — Source Data [file 41467_2022_29743_MOESM2_ESM.zip › Raw Data files/Fig.4/Fig.4a 10wt%.xlsx]

## Sheet: Sheet1
10wt%
1		2		3		4		5		6
|Z|/Ohm	#NAME?	Re(Z)/Ohm	#NAME?	Re(Z)/Ohm	#NAME?	Re(Z)/Ohm	#NAME?	Re(Z)/Ohm	#NAME?	Re(Z)/Ohm	#NAME?
137.192	66.7674	184.635	72.9403	366.198	329.178	459.967	85.398	101.161	42.2531	88.9774	34.7122
166.93	80.5413	214.898	78.4675	489.194	382.979	481.091	78.8284	117.459	51.4138	102.801	42.1865
196.134	94.9552	239.037	83.3467	605.638	430.47	501.708	73.8738	131.097	62.9068	114.604	52.2317
222.946	105.283	257.896	84.7763	733.374	410.805	521.298	68.0088	143.872	74.4808	125.879	61.5232
255.762	119.753	278.71	92.4955	833.896	416.048	537.676	60.8257	159.462	92.4427	139.815	75.3608
291.886	132.708	302.236	99.6767	945.287	413.288	552.524	53.7437	179.119	113.634	157.229	90.9818
330.516	143.531	327.311	107.766	1052.22	402.623	563.847	45.5014	204.083	139.734	179.299	109.115
370.527	152.277	355.248	116.192	1151.87	389.445	573.45	39.234	236.11	171.198	206.326	129.257
414.124	158.207	386.821	123.713	1247.85	378.057	581.642	32.0728	278.224	206.805	239.941	151.095
455.411	159.166	421.095	129.002	1339.39	358.243	587.814	27.146	329.873	248.192	281.396	172.521
498.027	159.587	458.258	133.322	1432.35	335.938	593.173	21.1563	397.778	289.552	329.284	193.083
542.588	157.784	498.692	132.977	1515.08	313.41	598.709	17.7663	479.12	333.621	384.871	209.948
584.01	150.557	537.231	130.029	1596.68	287.852	602.529	15.362	575.674	369.608	442.178	221.577
622.103	140.899	573.771	121.384	1659.97	257.458	605.55	12.2168	684.081	396.963	506.378	229.3
656.965	126.894	605.373	108.645	1718.61	227.1	608.138	10.2358	800.057	411.342	570.692	229.312
687.127	110.767	632.616	94.5445	1770.42	196.578	611.201	7.88155	920.772	413.107	633.886	226.443
712.025	94.9366	655.386	80.9441	1811.28	168.952	611.831	6.52497	1037.76	400.414	694.761	217.045
732.295	77.7014	673.108	67.5857	1851.11	150.168	614.257	5.31033	1148.82	378.119	750.687	204.702
748.873	63.7005	686.676	55.6385	1876.04	125.59	615.992	4.1989	1244.11	346.923	799.81	190.15
763.621	48.4234	700.137	45.0619	1901.55	104.124	616.998	2.82278	1337.1	308.312	851.307	171.641
774.662	37.6195	709.763	36.7045	1924.37	89.2153	619.029	3.15761	1413.84	271.212	893.839	154.374
784.856	28.6905	716.372	28.7407	1941.04	73.2259	619.538	2.29357	1479.27	234.614	930.722	133.888
792.641	22.1013	723.034	23.5998	1949.89	63.8832	621.015	2.5145	1536.16	201.464	962.404	111.739
798.333	16.0845	729.362	19.1045	1964.93	53.203	621.899	1.82216	1580.42	167.199	989.891	90.7481
805.149	11.896	734.355	16.1298	1972.7	45.8441	623.394	1.62489	1615.64	137.387	1009.52	67.7276
810.07	8.96096	738.488	12.9276	1983.16	40.2477	622.585	1.1801	1647.23	111.814	1020.95	46.5065
814.881	6.31266	741.918	9.67643	1981.71	36.0141	624.318	1.94618	1670.89	90.3834	1027.79	30.8751
820.088	4.80829	745.021	8.05013	1989.14	26.3201	625.579	0.202438	1693.06	68.7661	1030.1	22.9565
823.213	4.16308	750.678	7.8729	1992.45	27.8492	626.436	1.80723	1703.72	58.1785	1027.52	19.3488
828.796	3.16948	753.663	6.62496	1993.7	20.5624	627.025	1.98176	1718.03	44.1691	1026.5	20.333
830.387	2.70352	756.062	5.10528	2004.29	18.7139	631.687	0.774783	1724.61	43.0307	1031.13	31.4281
833.882	2.51117	758.926	4.32315	2003.34	15.6115	635.011	0.0552036	1735.27	34.3549	1036.44	39.3337
838.001	2.56689	762.125	4.84769	2006	14.8784	639.364	1.08382	1752.92	37.0154	1043.76	51.56
841.798	3.31309	764.264	3.40422	2005.72	10.5533	644.551	2.28977	1764.37	36.3788	1064.9	67.7712
844.837	2.29881	767.836	2.52016	2009.35	8.09182	651.898	2.81826	1785.91	26.0918	1082.15	72.647
847.922	2.18329	770.443	2.6076	2010.8	6.76254	663.935	3.51019	1798.16	36.1425	1118.12	80.9726
852.142	1.8479	772.496	1.89474	2014.22	8.12157	680.512	2.9436	1788.66	26.0047	1144.48	80.9112
856.246	3.64667	774.47	1.8644	2010.51	7.71281	705.653	-3.01153	1806.79	42.078	1168.33	65.8083
859.923	0.273734	778.157	2.05483	2010.95	4.89496	749.235	-13.9076	1820.8	45.3606	1197.53	69.9847
868.461	1.63447	780.33	1.3002	2007.88	6.97461			1827.88	24.0969	1207.93	76.1681
874.448	2.01586	785.066	1.34653	2004.66	7.4008			1848.63	22.7509	1228.43	60.3358
882.894	3.77849	791.975	-0.664435	1993.4	10.7209			1858.68	-18.846	1227.08	39.8413
886.227	4.88877	802.784	-0.248954	1976.5	7.77088			1958.49	8.9205	1258.26	26.1157
892.509	1.27716	814.603	2.51676	1953.07	0.675878			1990.09	38.2629	1276.48	35.8795
902.56	-9.42201	824.383	4.39961	1928.72	-9.44617			2008.17	100.496	1312.93	4.53457
923.243	-24.7511	842.07	8.01225					1909.48	150.276	1265.36	-6.62382
972.824	-32.8967	856.104	6.67063					1804.94	105.428	1271.45	-75.7524
1044.63	-13.8251	876.741	1.54869					1746.28	8.05753	1257.1	-253.166
