# Supplementary material for: Room temperature all-solid-state lithium batteries based on a soluble organic cage ionic conductor
Source: Nat Commun. 2022 Apr 19;13:2031. doi: 10.1038/s41467-022-29743-1 (PMC9018795; doi:10.1038/s41467-022-29743-1)
Supplement: Supplementary file 2 — Source Data [file 41467_2022_29743_MOESM2_ESM.zip › Raw Data files/Fig.4/Fig.4a 20wt%.xlsx]

## Sheet: Sheet1
20wt%
1		2		3		4		5		6
Re(Z)/Ohm	#NAME?	Re(Z)/Ohm	#NAME?	Re(Z)/Ohm	#NAME?	Re(Z)/Ohm	#NAME?	Re(Z)/Ohm	#NAME?	Re(Z)/Ohm	#NAME?
119.115	42.7222	89.6558	39.8447	286.85	216.09	224.164	192.123	638.8	186.242	312.589	178.578
139.27	41.5673	105.739	48.971	374.722	214.553	302.442	219.704	685.905	177.92	376.627	181.246
154.211	39.1358	121.558	59.4735	440.104	214.281	381.17	226.205	731.901	167.373	428.074	196.509
163.465	33.3761	138.344	67.3434	498.654	172.919	447.37	214.525	773.347	156.559	479.396	180.094
172.062	29.8524	158.941	76.3377	535.23	155.305	501.435	206.079	809.259	141.35	519.678	188.149
178.788	25.2903	182.556	81.4601	569.08	131.571	555.349	186.248	843.493	128.212	567.574	188.641
184.079	21.4246	207.235	82.6207	596.432	108.586	598.558	161.247	873.722	114.182	616.603	188.093
188.061	17.6208	231.25	80.174	614.784	89.3624	629.891	136.164	898.915	99.829	663.14	186.108
191.632	14.7896	253.786	74.7755	631.232	72.9627	653.284	113.783	919.099	87.3795	711.839	185.741
194.379	12.3971	273.459	67.8681	642.338	59.002	673.659	96.957	938.141	73.6485	760.643	181.539
196.906	10.173	289.715	59.2183	651.37	49.1166	691.994	81.5344	952.31	63.8604	808.01	176.926
198.625	8.67377	303.192	51.7879	658.447	40.6205	707.78	67.9316	967.783	53.9478	854.741	169.512
200.477	7.25135	314.722	44.655	664.71	34.5133	716.724	56.741	974.204	44.7317	899.885	159.885
201.796	6.13467	324.368	38.3922	669.684	28.096	726.068	48.7517	983.158	39.7793	938.974	149.212
202.896	5.09103	331.795	32.4663	672.592	22.4544	734.121	40.521	990.777	33.2552	974.983	137.532
203.941	4.20054	339.56	27.322	677.389	20.3664	740.773	33.319	999.338	26.609	1008.29	126.899
204.983	3.59659	345.174	22.3131	677.649	16.3572	746.047	28.3172	1004.61	23.6433	1036.92	116.539
205.482	3.11236	349.892	18.5128	680.225	13.1912	751.101	22.6628	1007.7	18.9581	1061.7	105.009
206.26	2.80499	354.161	16.0275	681.63	10.3545	752.92	18.3292	1011.85	17.5098	1087.6	97.6065
207.224	2.68237	358.544	13.5302	681.674	9.05719	753.848	15.2883	1015.17	15.8274	1110.31	88.6965
207.854	2.23888	360.931	11.0507	684.282	7.06056	754.057	12.1688	1019.82	13.8143	1129.72	82.1312
208.55	1.82481	366.16	9.46962	686.315	6.09003	755.525	10.6678	1020.98	11.0387	1148.24	73.8592
209.362	1.50859	368.042	7.57112	686.668	5.78246	755.268	7.62708	1023.9	8.94266	1166.8	71.1726
210.11	1.53618	370.249	6.21998	686.776	4.06599	753.64	6.03564	1024.41	8.55881	1180.77	63.7995
210.161	1.13972	371.696	4.80336	685.116	2.99566	753.751	4.86597	1029.75	8.09492	1198.7	59.4236
210.426	1.05465	373.452	3.67808	685.252	1.87121	754.058	3.75731	1029.92	6.49197	1209.04	55.4387
211.078	0.713673	374.806	2.5635	684.992	2.62037	754.061	2.81353	1033.68	7.54553	1220.45	51.151
211.056	0.60097	375.394	1.86208	683.794	0.755196	751.089	3.3626	1035.67	4.87632	1230.43	45.7515
211.329	0.419326	375.756	1.3248	681.38	1.54927	750.671	1.11996	1035.48	2.952	1239.08	41.2318
211.228	0.240029	376.305	1.32558	682.667	0.901358	748.606	1.24807	1038.89	3.29774	1249.63	34.6292
211.903	0.234349	377.383	1.49046	682.558	0.497293	746.868	1.03905	1039.34	5.39506	1257.82	33.3515
212.185	0.313017	379.074	1.34636	683.594	0.757189	745.097	-0.0887388	1040.44	0.322048	1265.63	28.7939
212.384	0.33992	379.796	1.3753	682.217	0.0663739	745	0.842174	1047.51	-0.913274	1272.81	28.4754
212.623	0.223747	380.903	1.36876	682.752	1.39075	744.459	0.886287	1050.08	3.83452	1280.86	23.5635
212.778	0.127424	381.968	1.61239	682.371	0.552232	743.273	-0.0147537	1058.21	3.38113	1282.74	18.1555
212.671	0.180145	382.482	1.94224	681.696	0.382409	741.848	0.479826			1286.05	17.5058
213.306	0.271484	383.8	1.75622	682.529	0.279532	739.24	0.394504			1289.18	13.7359
213.113	0.137411	386.034	2.22559	682.141	1.117	739.196	0.443013			1289.61	15.1617
213.458	0.147684	386.229	2.5397	681.705	0.668942	737.643	0.868226			1291.01	10.7208
213.833	-0.0962931	387.043	1.15831	679.828	0.239052	735.89	0.240016			1292.44	6.5279
214.74	0.100101	392.289	-0.918989	680.913	-0.292084	734.129	0.202252			1299.03	5.21511
215.599	0.790726	398.141	0.308958	681.305	0.395114	730.637	-0.738662			1291.11	8.23611
216.147	1.07637	405.533	2.73602	681.262	0.139852	727.43	-1.86672			1291.38	17.2894
216.469	1.14436	409.14	6.70263	683.081	0.761685	722.83	-1.6543			1281.84	14.5396
217.191	0.126092	413.811	7.93644	682.843	0.969878	718.359	0.388945			1282.56	2.48548
220.085	-3.02221	421.097	7.20876	689.99	1.35528	713.587	4.3628			1271.8	-10.1974
227.835	-7.20072	431.842	-2.93059			706.691	9.32611			1277.59	-18.4143
253.606	-11.3195	461.47	-9.32938			706.093	9.82943			1283.35	-12.6366
