# Supplementary material for: Room temperature all-solid-state lithium batteries based on a soluble organic cage ionic conductor
Source: Nat Commun. 2022 Apr 19;13:2031. doi: 10.1038/s41467-022-29743-1 (PMC9018795; doi:10.1038/s41467-022-29743-1)
Supplement: Supplementary file 2 — Source Data [file 41467_2022_29743_MOESM2_ESM.zip › Raw Data files/Fig.4/Fig.4a 30wt%.xlsx]

## Sheet: Sheet1
30wt%
1		2		3		4		5		6
Re(Z)/Ohm	#NAME?	Re(Z)/Ohm	#NAME?	Re(Z)/Ohm	#NAME?	Re(Z)/Ohm	#NAME?	Re(Z)/Ohm	#NAME?	Re(Z)/Ohm	#NAME?
81.2959	29.8842	201.299	112.464	110.434	53.3126	129.917	57.024	201.758	103.886	152.997	60.9083
96.167	33.734	250.12	116.827	132.033	64.3522	153.046	64.2793	241.348	112.286	179.932	66.7922
108.66	37.2022	288.197	113.068	153.153	75.0187	172.779	71.8108	274.908	118.252	199.771	72.8708
119.55	37.4293	316.454	100.636	173.746	81.6446	189.684	77.2312	302.371	121.176	216.707	77.6327
130.914	38.4512	342.715	92.5761	197.11	89.8484	209.121	87.2303	332.788	131.722	234.519	88.0917
141.906	37.2928	364.836	82.0474	222.939	94.7186	231.695	97.5551	364.523	141.859	255.99	100.415
152.143	35.319	383.251	72.0195	249.892	98.139	257.08	107.822	400.998	152.14	280.328	116.254
161.636	32.9361	397.231	63.4509	277.717	98.9248	285.759	117.757	440.731	162.686	308.802	135.801
170.035	29.8663	410.965	54.1021	304.696	97.1328	320.271	127.409	487.064	171.127	343.318	158.441
177.59	27.0368	422.344	45.8881	331.094	93.9071	356.998	134.634	533.11	177.188	385.479	181.93
184.23	24.1519	430.439	38.9058	354.57	88.9351	395.868	137.869	581.554	178.023	437.143	207.625
190.435	21.4122	438.299	32.9996	377.29	82.8201	435.605	136.642	631.369	174.269	500.14	231.584
195.589	19.0704	442.962	27.4585	398.578	77.336	473.395	131.777	677.213	166.771	570.761	249.73
200.537	16.7314	448.448	23.6036	416.65	69.984	512.621	125.574	720.631	156.743	646.945	259.051
204.553	14.5717	450.857	19.0057	432.932	63.3696	546.368	116.107	761.771	144.397	724.472	258.81
207.74	12.6045	454.673	16.7105	447.83	56.3148	577.385	104.684	799.098	133.203	800.986	249.29
210.605	10.8016	458.377	13.6822	461.158	51.2084	603.526	93.5174	832.657	121.084	870.998	229.786
213.71	9.41941	460.805	11.6196	473.244	45.6192	627.54	81.4431	864.919	107.787	931.243	205.074
215.936	8.15661	462.008	9.68578	483.374	41.081	647.961	71.7822	889.609	95.583	983.488	179.85
218.393	6.81523	463.625	7.9625	492.778	35.8238	667.199	61.6435	914.875	80.5662	1029.92	151.191
220.978	6.03115	464.352	6.04889	499.929	31.8496	683.569	52.784	937.784	69.5234	1064.96	125.95
222.471	4.95644	465.356	5.39309	507.658	27.8156	698.775	45.5416	955.018	57.3932	1096.43	104.333
224.418	4.17175	465.679	4.62949	514.886	24.0983	712.15	39.2647	971.216	46.0638	1121.18	86.5549
225.838	3.55401	465.999	4.02057	521.229	20.7778	723.38	32.2385	982.875	36.7915	1140.87	70.2324
227.272	2.52141	465.856	3.01747	526.399	15.8791	732.97	27.2049	992.094	28.2382	1158.33	57.8002
228.572	2.10231	466.032	2.48968	529.821	11.8855	743.554	23.1127	1000.6	23.1275	1172.43	45.3184
229.546	1.47784	465.622	2.362	531.801	8.16176	751.993	19.3337	1008.9	17.9773	1184.92	36.6234
230.235	0.892106	465.853	1.2412	532.881	5.23479	761.408	15.8848	1013.58	12.6197	1191.12	29.6254
230.927	0.563927	465.541	1.04537	532.26	3.36763	768.204	13.1414	1018.78	10.9899	1198.98	22.8651
231.929	0.828902	464.467	1.23528	532.678	3.09041	774.816	10.9868	1024.98	10.9337	1205.45	18.6115
232.782	0.688757	464.543	1.40205	531.316	2.80168	780.15	8.84157	1028.37	8.50706	1211.12	15.2351
233.638	0.841936	464.822	0.936568	531.314	3.4751	786.128	8.03122	1036.47	7.92184	1216.18	14.1558
234.379	1.18908	464.251	0.400767	531.627	3.8171	789.83	7.4548	1042.44	9.7978	1219.52	11.4246
235.329	0.985056	463.861	0.989349	533.467	4.76705	795.551	5.58069	1049.31	8.9714	1228.24	10.7656
235.99	1.24187	462.516	0.21433	535.28	5.75142	801.937	4.7064	1055.78	9.17452	1233.21	8.97301
237.542	1.0185	462.707	0.130308	538.409	6.574	806.788	5.40241	1060.38	8.50918	1237.94	6.08781
237.367	0.936781	461.671	0.255296	539.502	4.21928	810.86	5.76414	1069.42	5.90982	1242.62	8.46247
238.609	0.0881134	461.711	0.0775045	544.274	7.27768	813.99	4.88594	1070.58	8.53043	1244.92	8.29471
240.351	1.20498	460.896	-0.00922201	542.488	8.52996	823.946	2.3574	1072.93	3.50396	1249.48	9.84808
240.253	1.77382	460.233	0.6089	540.298	4.93161	832.525	3.804	1085.1	-2.90655	1251.47	7.35485
239.338	1.18712	458.539	-0.0123058	544.025	-3.47485	842.051	5.96423	1107.68	-4.74789	1262.82	7.75037
239.762	-1.78232	456.225	-0.0761358	556.349	-8.67439	847.485	7.10964	1131.59	10.7222	1273.99	9.43195
244.81	-5.83827	453.465	-0.798357	573.529	-2.51653	857.773	4.56592	1150.26	27.7662	1280.99	10.5273
255.267	-7.92496	449.316	-0.220304	584.335	22.6021	878.743	-6.64663	1150.38	38.472	1281.34	8.86133
269.827	-2.44553			569.982	56.2468	922.769	-22.3925	1135.85	26.5113	1288.82	6.0446
280.784	13.7112					983.275	-29.2172	1148.83	-20.986	1309.37	5.32392
278.2	26.9555					1070.3	-20.1602	1157.57	-119.393	1350.83	-13.8819
283.957	20.2455					1141.94	23.6376	1249.4	-281.466
