# Supplementary material for: Room temperature all-solid-state lithium batteries based on a soluble organic cage ionic conductor
Source: Nat Commun. 2022 Apr 19;13:2031. doi: 10.1038/s41467-022-29743-1 (PMC9018795; doi:10.1038/s41467-022-29743-1)
Supplement: Supplementary file 2 — Source Data [file 41467_2022_29743_MOESM2_ESM.zip › Raw Data files/Fig.4/Fig.4b.xlsx]

## Sheet: Sheet1
with li-1-clO4		with PEO/liclO4		without li-1-clO4
--	电压(V)	比容量(mAh/g)	电压(V)	比容量(mAh/g)	电压(V)
0	2.5409	0	2.6912	0	2.8717
0.125	2.7111	0.1263	2.8729	0.2844	3.1739
0.25	2.8187	0.2525	3.0211	0.5688	3.3457
0.375	2.9039	0.3788	3.1405	0.8531	3.4716
0.5625	2.9749	0.505	3.2254	1.1375	3.5255
0.6875	3.0369	0.6312	3.2682	1.4219	3.5453
0.8125	3.0936	0.7575	3.293	1.7063	3.554
0.9375	3.1491	0.8837	3.31	1.9907	3.5593
1.0625	3.2003	1.01	3.3227	2.275	3.5627
1.1875	3.2474	1.1362	3.3327	2.5595	3.5655
1.375	3.2862	1.2625	3.341	2.8439	3.5683
1.5	3.3128	1.3887	3.3482	3.1283	3.5701
1.625	3.3311	1.5149	3.3544	3.4129	3.5723
1.75	3.3441	1.6412	3.3593	3.6974	3.5742
1.875	3.3541	1.7674	3.364	3.9819	3.5754
2	3.3624	1.8937	3.368	4.2665	3.577
2.1875	3.3699	2.0199	3.3717	4.5511	3.5782
2.3125	3.3764	2.1462	3.3751	4.8358	3.5797
2.4375	3.3823	2.2724	3.3779	5.1207	3.581
2.5625	3.3875	2.3987	3.3807	5.4052	3.5825
2.6875	3.3928	2.5249	3.3832	5.6898	3.5838
2.8125	3.3975	2.6512	3.3857	5.9742	3.585
3	3.4018	2.7774	3.3882	6.2587	3.5866
3.125	3.4058	2.9037	3.39	6.5433	3.5881
3.25	3.4099	3.0299	3.3922	6.8278	3.5894
3.375	3.4136	3.1562	3.3944	7.1124	3.5906
3.5	3.4167	3.2824	3.3962	7.397	3.5921
3.625	3.4192	3.4087	3.3981	7.6815	3.5934
3.8125	3.4219	3.5349	3.3999	7.9661	3.5949
3.9375	3.4241	3.6612	3.4015	8.2506	3.5962
4.0625	3.4263	3.7874	3.403	8.5351	3.5984
4.1875	3.4278	3.9137	3.4046	8.8196	3.5996
4.3125	3.4294	4.0399	3.4061	9.1042	3.6008
4.4375	3.4309	4.1662	3.4074	9.3887	3.6021
4.625	3.4322	4.2924	3.4089	9.6733	3.6033
4.75	3.4334	4.4187	3.4102	9.958	3.6039
4.875	3.4343	4.5449	3.4114	10.2429	3.6052
5	3.4356	4.6712	3.4126	10.5278	3.6061
5.125	3.4368	4.7974	3.4139	10.8126	3.607
5.25	3.4378	4.9237	3.4151	11.0973	3.6083
5.4375	3.4384	5.0499	3.4167	11.3821	3.6092
5.5625	3.4393	5.1762	3.4179	11.6668	3.6104
5.6875	3.4399	5.3024	3.4188	11.9516	3.6117
5.8125	3.4406	5.4287	3.4201	12.2362	3.6129
5.9375	3.4415	5.5549	3.421	12.5209	3.6145
6.0625	3.4421	5.6812	3.4223	12.8055	3.6157
6.25	3.4427	5.8074	3.4232	13.0901	3.617
6.375	3.4433	5.9337	3.4241	13.375	3.6182
6.5	3.444	6.0599	3.425	13.66	3.6191
6.625	3.4446	6.1862	3.4263	13.9451	3.6204
6.75	3.4452	6.3124	3.4269	14.23	3.6213
6.875	3.4458	6.4387	3.4278	14.5148	3.6232
7.0625	3.4464	6.5649	3.4291	14.7995	3.6247
7.1875	3.4471	6.6912	3.4297	15.0846	3.6259
7.3125	3.4474	6.8174	3.4306	15.3694	3.6269
7.4375	3.448	6.9437	3.4316	15.6543	3.6281
7.5625	3.4486	7.0699	3.4325	15.9392	3.629
7.6875	3.4492	7.1962	3.4334	16.2241	3.6303
7.8125	3.4495	7.3224	3.434	16.5091	3.6312
8	3.4502	7.4487	3.435	16.794	3.6325
8.125	3.4508	7.5749	3.4359	17.0789	3.6337
8.25	3.4514	7.7012	3.4365	17.3637	3.6352
8.375	3.4517	7.8274	3.4375	17.6485	3.6362
8.5	3.4523	7.9537	3.4384	17.9334	3.638
8.625	3.4526	8.0799	3.4393	18.2182	3.6396
8.8125	3.4533	8.2062	3.4399	18.5029	3.6405
8.9375	3.4536	8.3324	3.4409	18.7877	3.6414
9.0625	3.4542	8.4587	3.4415	19.0727	3.643
9.1875	3.4545	8.5849	3.4424	19.3576	3.6442
9.3125	3.4551	8.7111	3.443	19.6426	3.6461
9.4375	3.4554	8.8374	3.4437	19.9275	3.647
9.625	3.4561	8.9636	3.4446	20.2124	3.6486
9.75	3.4564	9.0899	3.4452	20.4972	3.6504
9.875	3.457	9.2161	3.4458	20.782	3.6517
10	3.4576	9.3424	3.4468	21.0665	3.6529
10.125	3.4579	9.4686	3.4474	21.3513	3.6538
10.25	3.4582	9.5949	3.448	21.6359	3.6551
10.4375	3.4592	9.7211	3.4486	21.9205	3.6566
10.5625	3.4595	9.8474	3.4495	22.2053	3.6582
10.6875	3.4601	9.9736	3.4502	22.49	3.6597
10.8125	3.4604	10.0999	3.4508	22.7747	3.6613
10.9375	3.461	10.2261	3.4514	23.0594	3.6628
11.0625	3.4613	10.3524	3.452	23.3442	3.6641
11.25	3.4619	10.4786	3.4526	23.6291	3.6662
11.375	3.4623	10.6049	3.4533	23.914	3.6687
11.5	3.4626	10.7311	3.4539	24.199	3.6703
11.625	3.4632	10.8574	3.4545	24.4837	3.6728
11.75	3.4635	10.9836	3.4551	24.7684	3.6743
11.875	3.4641	11.1099	3.4557	25.0531	3.6752
12.0625	3.4644	11.2361	3.4567	25.3379	3.6762
12.1875	3.4647	11.3624	3.4573	25.6226	3.6768
12.3125	3.4654	11.4886	3.4579	25.9073	3.678
12.4375	3.4657	11.6149	3.4585	26.1921	3.6793
12.5625	3.466	11.7411	3.4592	26.4769	3.6805
12.6875	3.4666	11.8674	3.4598	26.7617	3.6811
12.875	3.4669	11.9936	3.4601	27.0464	3.683
13	3.4672	12.1199	3.4613	27.3311	3.6845
13.125	3.4678	12.2461	3.4616	27.6159	3.6861
13.25	3.4681	12.3724	3.4623	27.9007	3.687
13.375	3.4685	12.4986	3.4629	28.1853	3.6879
13.5	3.4688	12.6248	3.4635	28.4699	3.6892
13.6875	3.4694	12.7511	3.4641	28.7544	3.691
13.8125	3.4697	12.8773	3.4647	29.0389	3.6923
13.9375	3.47	13.0036	3.4654	29.3236	3.6948
14.0625	3.4703	13.1298	3.466	29.6085	3.6963
14.1875	3.4709	13.2561	3.4666	29.8933	3.6979
14.3125	3.4712	13.3823	3.4669	30.1781	3.6994
14.5	3.4716	13.5086	3.4675	30.4628	3.7003
14.625	3.4719	13.6348	3.4681	30.7474	3.7013
14.75	3.4722	13.7611	3.4688	31.0323	3.7028
14.875	3.4728	13.8873	3.4694	31.3173	3.7047
15	3.4731	14.0136	3.4697	31.6025	3.7062
15.125	3.4734	14.1398	3.4703	31.8875	3.7078
15.3125	3.4737	14.2661	3.4709	32.1725	3.7093
15.4375	3.474	14.3923	3.4712	32.4574	3.7112
15.5625	3.4747	14.5186	3.4719	32.742	3.7124
15.6875	3.475	14.6448	3.4725	33.0267	3.7149
15.8125	3.4753	14.7711	3.4728	33.3115	3.7168
15.9375	3.4756	14.8973	3.4734	33.5965	3.7186
16.125	3.4759	15.0236	3.474	33.8813	3.7199
16.25	3.4762	15.1498	3.4743	34.1662	3.7214
16.375	3.4765	15.2761	3.475	34.451	3.723
16.5	3.4771	15.4023	3.4756	34.7359	3.7251
16.625	3.4774	15.5286	3.4762	35.0208	3.7261
16.75	3.4778	15.6548	3.4765	35.3056	3.7286
16.875	3.4781	15.7811	3.4771	35.5905	3.7301
17.0625	3.4784	15.9073	3.4774	35.8755	3.731
17.1875	3.4787	16.0336	3.4781	36.1606	3.732
17.3125	3.479	16.1598	3.4787	36.4458	3.7335
17.4375	3.4793	16.2861	3.4793	36.7308	3.736
17.5625	3.4796	16.4123	3.4796	37.0158	3.7388
17.6875	3.4802	16.5386	3.4802	37.301	3.7413
17.875	3.4802	16.6648	3.4809	37.5858	3.7434
18	3.4809	16.7911	3.4812	37.8707	3.7456
18.125	3.4812	16.9173	3.4818	38.1555	3.7472
18.25	3.4815	17.0436	3.4821	38.4405	3.7493
18.375	3.4818	17.1698	3.483	38.7255	3.7524
18.5	3.4824	17.2961	3.4836	39.0107	3.7558
18.6875	3.4827	17.4223	3.484	39.2958	3.7577
18.8125	3.483	17.5486	3.4846	39.581	3.7593
18.9375	3.4833	17.6748	3.4852	39.8661	3.7611
19.0625	3.4836	17.8011	3.4855	40.1511	3.7636
19.1875	3.484	17.9273	3.4861	40.436	3.7658
19.3125	3.4843	18.0536	3.4864	40.7211	3.7686
19.5	3.4846	18.1798	3.4871	41.0063	3.7707
19.625	3.4849	18.3061	3.4874	41.2912	3.7729
19.75	3.4852	18.4323	3.488	41.5762	3.7748
19.875	3.4855	18.5586	3.4886	41.8613	3.7763
20	3.4858	18.6848	3.4889	42.1462	3.7788
20.125	3.4861	18.8111	3.4895	42.4312	3.7803
20.3125	3.4864	18.9373	3.4902	42.7164	3.7837
20.4375	3.4867	19.0636	3.4905	43.0015	3.7862
20.5625	3.4871	19.1898	3.4908	43.2866	3.7887
20.6875	3.4874	19.3161	3.4914	43.5716	3.7909
20.8125	3.4877	19.4423	3.492	43.8566	3.7934
20.9375	3.488	19.5686	3.4923	44.1416	3.7958
21.125	3.4883	19.6948	3.4929	44.4267	3.798
21.25	3.4886	19.8211	3.4936	44.7116	3.8005
21.375	3.4889	19.9473	3.4939	44.9965	3.803
21.5	3.4892	20.0736	3.4945	45.2812	3.8058
21.625	3.4895	20.1998	3.4948	45.5661	3.8089
21.75	3.4898	20.3261	3.4954	45.8506	3.8116
21.9375	3.4902	20.4523	3.496	46.1352	3.8151
22.0625	3.4905	20.5786	3.4964	46.4198	3.8182
22.1875	3.4908	20.7048	3.4967	46.7046	3.8209
22.3125	3.4911	20.8311	3.4973	46.9894	3.8237
22.4375	3.4914	20.9573	3.4979	47.2743	3.8278
22.5625	3.4914	21.0836	3.4982	47.5593	3.8312
22.75	3.4917	21.2098	3.4988	47.8442	3.8352
22.875	3.492	21.3361	3.4991	48.1292	3.8377
23	3.4923	21.4623	3.4998	48.414	3.8405
23.125	3.4926	21.5886	3.5001	48.6989	3.8436
23.25	3.4929	21.7148	3.5007	48.9836	3.847
23.375	3.4933	21.8411	3.5013	49.2684	3.8504
23.5625	3.4936	21.9673	3.5016	49.5532	3.8535
23.6875	3.4939	22.0936	3.5022	49.8383	3.8575
23.8125	3.4942	22.2198	3.5026	50.1232	3.8622
23.9375	3.4945	22.3461	3.5032	50.4082	3.865
24.0625	3.4948	22.4723	3.5035	50.6931	3.8659
24.1875	3.4951	22.5986	3.5041	50.9781	3.8702
24.375	3.4954	22.7248	3.5044	51.2632	3.8746
24.5	3.4954	22.8511	3.5053	51.5482	3.8792
24.625	3.4957	22.9773	3.5057	51.8334	3.8833
24.75	3.496	23.1036	3.5063	52.1186	3.886
24.875	3.4964	23.2298	3.5066	52.4037	3.8916
25	3.4967	23.3561	3.5072	52.6888	3.8953
25.1875	3.4967	23.4823	3.5075	52.9739	3.8981
25.3125	3.497	23.6086	3.5081	53.2591	3.9015
25.4375	3.4973	23.7348	3.5084	53.5441	3.905
25.5625	3.4976	23.8611	3.5091	53.829	3.9099
25.6875	3.4979	23.9873	3.5097	54.1142	3.9152
25.8125	3.4979	24.1136	3.51	54.3992	3.9202
26	3.4982	24.2398	3.5103	54.6841	3.9245
26.125	3.4985	24.3661	3.5109	54.9691	3.9279
26.25	3.4988	24.4923	3.5115	55.254	3.9316
26.375	3.4991	24.6186	3.5119	55.539	3.9357
26.5	3.4991	24.7448	3.5125	55.8238	3.9394
26.625	3.4995	24.8711	3.5131	56.1088	3.9425
26.8125	3.4998	24.9973	3.5134	56.3938	3.9462
26.9375	3.5001	25.1236	3.5137	56.6788	3.9508
27.0625	3.5004	25.2498	3.5143	56.9638	3.9561
27.1875	3.5004	25.3761	3.5146	57.2489	3.9614
27.3125	3.5007	25.5023	3.5153	57.5338	3.967
27.4375	3.501	25.6286	3.5156	57.8187	3.9732
27.625	3.5013	25.7548	3.5162	58.1036	3.9781
27.75	3.5016	25.8811	3.5165	58.3884	3.9834
27.875	3.5016	26.0073	3.5171	58.6736	3.9899
28	3.5019	26.1336	3.5174	58.9585	3.9964
28.125	3.5022	26.2598	3.5181	59.2435	4.0035
28.25	3.5022	26.3861	3.5187	59.5286	4.0113
28.4375	3.5029	26.5123	3.519	59.8137	4.0178
28.5625	3.5029	26.6386	3.5193	60.0984	4.0252
28.6875	3.5032	26.7648	3.5199	60.3833	4.0318
28.8125	3.5035	26.8911	3.5202	60.6682	4.0401
28.9375	3.5035	27.0173	3.5208	60.9531	4.0485
29.0625	3.5038	27.1436	3.5215	61.238	4.0572
29.25	3.5041	27.2698	3.5218	61.5228	4.0665
29.375	3.5044	27.3961	3.5221	61.8076	4.0733
29.5	3.5047	27.5223	3.5227	62.0924	4.0817
29.625	3.5047	27.6486	3.523	62.3772	4.0894
29.75	3.505	27.7748	3.5236	62.662	4.0993
29.875	3.5053	27.9011	3.5239	62.681	4.1
30.0625	3.5053	28.0273	3.5246
30.1875	3.506	28.1536	3.5249	0	3.8578
30.3125	3.5063	28.2798	3.5255	0.285	3.5357
30.4375	3.5063	28.4061	3.5258	0.5699	3.4895
30.5625	3.5066	28.5323	3.5264	0.8549	3.4728
30.6875	3.5069	28.6586	3.527	1.1398	3.4647
30.875	3.5072	28.7848	3.5277	1.4248	3.4595
31	3.5072	28.9111	3.5283	1.7098	3.4551
31.125	3.5075	29.0373	3.5286	1.9946	3.4517
31.25	3.5078	29.1636	3.5289	2.2794	3.4492
31.375	3.5078	29.2898	3.5295	2.5644	3.4464
31.5	3.5081	29.4161	3.5301	2.8492	3.4433
31.6875	3.5084	29.5423	3.5305	3.134	3.4402
31.8125	3.5084	29.6686	3.5311	3.4187	3.4381
31.9375	3.5088	29.7948	3.5314	3.7036	3.435
32.0625	3.5091	29.9211	3.532	3.9884	3.4337
32.1875	3.5091	30.0473	3.5323	4.2731	3.4312
32.3125	3.5094	30.1736	3.5326	4.558	3.4288
32.5	3.5097	30.2998	3.5332	4.8428	3.4266
32.625	3.51	30.4261	3.5336	5.1276	3.425
32.75	3.51	30.5523	3.5342	5.4126	3.4229
32.875	3.5103	30.6786	3.5345	5.6974	3.4213
33	3.5106	30.8048	3.5351	5.9823	3.4198
33.125	3.5106	30.9311	3.5357	6.2672	3.4176
33.3125	3.5109	31.0573	3.536	6.5521	3.4157
33.4375	3.5112	31.1836	3.5363	6.8368	3.4133
33.5625	3.5112	31.3098	3.537	7.1215	3.4111
33.6875	3.5115	31.4361	3.5376	7.406	3.4092
33.8125	3.5119	31.5623	3.5379	7.6907	3.4074
33.9375	3.5119	31.6886	3.5385	7.9754	3.4055
34.125	3.5122	31.8148	3.5388	8.2601	3.404
34.25	3.5125	31.9411	3.5394	8.5448	3.4012
34.375	3.5125	32.0673	3.5401	8.8297	3.3999
34.5	3.5128	32.1936	3.5404	9.1143	3.3987
34.625	3.5128	32.3198	3.541	9.3989	3.3981
34.75	3.5131	32.4461	3.5413	9.6835	3.3968
34.9375	3.5131	32.5723	3.5419	9.9684	3.395
35.0625	3.5134	32.6986	3.5425	10.2535	3.3937
35.1875	3.5137	32.8248	3.5429	10.5385	3.3922
35.3125	3.5137	32.9511	3.5435	10.8233	3.39
35.4375	3.514	33.0773	3.5438	11.1084	3.3878
35.5625	3.514	33.2036	3.5444	11.3934	3.3854
35.75	3.5143	33.3298	3.5447	11.6783	3.3832
35.875	3.5146	33.4561	3.5453	11.9634	3.3804
36	3.5146	33.5823	3.546	12.2483	3.3785
36.125	3.515	33.7086	3.5463	12.5331	3.377
36.25	3.515	33.8348	3.5469	12.818	3.3754
36.375	3.5153	33.9611	3.5472	13.1026	3.3736
36.5625	3.5156	34.0873	3.5478	13.3876	3.3717
36.6875	3.5156	34.2136	3.5481	13.6725	3.3692
36.8125	3.5159	34.3398	3.5487	13.9576	3.3674
36.9375	3.5162	34.4661	3.5491	14.2426	3.3661
37.0625	3.5162	34.5923	3.55	14.5276	3.3649
37.1875	3.5165	34.7186	3.5506	14.8125	3.364
37.375	3.5165	34.8448	3.5509	15.0972	3.3634
37.5	3.5168	34.9711	3.5512	15.3822	3.3624
37.625	3.5168	35.0973	3.5518	15.667	3.3606
37.75	3.5171	35.2236	3.5525	15.952	3.359
37.875	3.5174	35.3498	3.5528	16.2368	3.3575
38	3.5174	35.4761	3.5534	16.5217	3.3553
38.1875	3.5177	35.6023	3.554	16.8067	3.3541
38.3125	3.5177	35.7286	3.5543	17.0917	3.3531
38.4375	3.5181	35.8548	3.5549	17.3768	3.35
38.5625	3.5181	35.9811	3.5556	17.6619	3.3479
38.6875	3.5184	36.1073	3.5559	17.9469	3.3463
38.8125	3.5184	36.2336	3.5565	18.232	3.346
39	3.5187	36.3598	3.5571	18.517	3.3451
39.125	3.5187	36.4861	3.5574	18.8021	3.3435
39.25	3.519	36.6123	3.558	19.0872	3.342
39.375	3.519	36.7386	3.5587	19.3722	3.3401
39.5	3.5193	36.8648	3.559	19.6573	3.3386
39.625	3.5196	36.9911	3.5596	19.9423	3.3367
39.8125	3.5196	37.1173	3.5599	20.2273	3.3355
39.9375	3.5199	37.2436	3.5605	20.5124	3.3333
40.0625	3.5199	37.3698	3.5611	20.7975	3.3311
40.1875	3.5202	37.4961	3.5615	21.0826	3.3293
40.3125	3.5202	37.6223	3.5621	21.3678	3.3277
40.4375	3.5205	37.7486	3.5627	21.653	3.3262
40.625	3.5205	37.8748	3.5633	21.9381	3.3246
40.75	3.5208	38.0011	3.5639	22.2233	3.3234
40.875	3.5208	38.1273	3.5642	22.5083	3.3218
41	3.5208	38.2536	3.5649	22.7932	3.3196
41.125	3.5212	38.3798	3.5652	23.0782	3.3169
41.25	3.5212	38.5061	3.5658	23.363	3.3141
41.4375	3.5215	38.6323	3.5664	23.648	3.3119
41.5625	3.5218	38.7586	3.567	23.933	3.3097
41.6875	3.5218	38.8848	3.5673	24.218	3.3066
41.8125	3.5218	39.0111	3.568	24.503	3.3035
41.9375	3.5221	39.1373	3.5686	24.7879	3.3004
42.0625	3.5221	39.2636	3.5689	25.0728	3.2983
42.25	3.5224	39.3898	3.5695	25.3578	3.2952
42.375	3.5224	39.5161	3.5701	25.6429	3.2921
42.5	3.5227	39.6423	3.5708	25.9279	3.289
42.625	3.5227	39.7686	3.5711	26.213	3.2862
42.75	3.523	39.8948	3.572	26.4981	3.2834
42.875	3.523	40.0211	3.5726	26.7832	3.2815
43.0625	3.5233	40.1473	3.5729	27.068	3.2796
43.1875	3.5233	40.2736	3.5739	27.3528	3.2775
43.3125	3.5236	40.3998	3.5742	27.6378	3.2747
43.4375	3.5236	40.5261	3.5748	27.9227	3.2713
43.5625	3.5236	40.6523	3.5754	28.2077	3.2672
43.6875	3.5239	40.7786	3.576	28.4929	3.2635
43.875	3.5243	40.9048	3.5763	28.778	3.2607
44	3.5243	41.0311	3.577	29.0632	3.2573
44.125	3.5243	41.1573	3.5776	29.3483	3.2539
44.25	3.5246	41.2836	3.5782	29.6335	3.2502
44.375	3.5249	41.4098	3.5788	29.9186	3.2459
44.5	3.5249	41.5361	3.5794	30.2038	3.2412
44.6875	3.5252	41.6623	3.5797	30.4889	3.2356
44.8125	3.5255	41.7886	3.5804	30.774	3.2291
44.9375	3.5255	41.9148	3.581	31.0591	3.2242
45.0625	3.5255	42.0411	3.5816	31.344	3.2189
45.1875	3.5258	42.1673	3.5819	31.6289	3.2133
45.3125	3.5258	42.2936	3.5825	31.9137	3.208
45.5	3.5261	42.4198	3.5832	32.1986	3.204
45.625	3.5261	42.5461	3.5838	32.4834	3.1984
45.75	3.5264	42.6723	3.5844	32.7683	3.1928
45.875	3.5264	42.7986	3.585	33.0533	3.1876
46	3.5267	42.9248	3.5853	33.3383	3.1811
46.125	3.5267	43.0511	3.5859	33.6233	3.1755
46.25	3.527	43.1773	3.5866	33.9084	3.1699
46.4375	3.527	43.3036	3.5872	34.1935	3.1649
46.5625	3.5274	43.4298	3.5878	34.4786	3.1594
46.6875	3.5274	43.5561	3.5884	34.7637	3.1522
46.8125	3.5274	43.6823	3.589	35.0489	3.1442
46.9375	3.5277	43.8086	3.5894	35.3339	3.1355
47.0625	3.5277	43.9348	3.5903	35.6189	3.1277
47.25	3.528	44.0611	3.5906	35.904	3.1203
47.375	3.528	44.1873	3.5912	36.1889	3.1104
47.5	3.528	44.3136	3.5918	36.4737	3.1005
47.625	3.5283	44.4398	3.5925	36.7588	3.0912
47.75	3.5283	44.566	3.5931	37.0436	3.0809
47.875	3.5286	44.6923	3.5937	37.3287	3.0695
48.0625	3.5286	44.8185	3.5946	37.6136	3.0589
48.1875	3.5286	44.9447	3.5953	37.8984	3.0484
48.3125	3.5292	45.071	3.5959	38.1833	3.0366
48.4375	3.5292	45.1973	3.5962	38.468	3.0251
48.5625	3.5292	45.3235	3.5968	38.753	3.0115
48.6875	3.5295	45.4497	3.5974	39.0378	2.9975
48.875	3.5295	45.576	3.598	39.3224	2.9845
49	3.5295	45.7022	3.5987	39.6072	2.9712
49.125	3.5295	45.8285	3.5993	39.8919	2.9572
49.25	3.5298	45.9547	3.5999	40.1766	2.942
49.375	3.5298	46.081	3.6008	40.4613	2.9284
49.5	3.5301	46.2072	3.6011	40.7463	2.9148
49.6875	3.5301	46.3335	3.6018	41.0313	2.8971
49.8125	3.5305	46.4597	3.6027	41.3163	2.8803
49.9375	3.5305	46.586	3.6033	41.6013	2.8645
50.0625	3.5305	46.7122	3.6039	41.8862	2.8493
50.1875	3.5308	46.8384	3.6046	42.1712	2.8354
50.3125	3.5308	46.9647	3.6052	42.4561	2.8208
50.5	3.5308	47.0909	3.6058	42.7412	2.805
50.625	3.5308	47.2172	3.6064	43.0259	2.7895
50.75	3.5311	47.3434	3.607	43.3105	2.774
50.875	3.5311	47.4697	3.6077	43.5951	2.7594
51	3.5314	47.5959	3.6083	43.8798	2.7461
51.125	3.5314	47.7222	3.6089	44.1644	2.7322
51.3125	3.5314	47.8484	3.6095	44.4493	2.7167
51.4375	3.5317	47.9747	3.6101	44.7338	2.7024
51.5625	3.5317	48.1009	3.6108	45.0184	2.6891
51.6875	3.5317	48.2272	3.6114	45.303	2.676
51.8125	3.5317	48.3534	3.6123	45.5879	2.663
51.9375	3.532	48.4797	3.6129	45.8728	2.6506
52.125	3.532	48.6059	3.6135	46.1576	2.6401
52.25	3.532	48.7322	3.6142	46.4425	2.6302
52.375	3.532	48.8584	3.6148	46.7276	2.6212
52.5	3.532	48.9847	3.6154	47.0124	2.6125
52.625	3.5323	49.1109	3.616	47.2972	2.6035
52.75	3.5323	49.2372	3.6173	47.5821	2.5954
52.9375	3.5323	49.3634	3.6179	47.8669	2.5877
53.0625	3.5326	49.4897	3.6185	48.1519	2.5821
53.1875	3.5326	49.6159	3.6194	48.437	2.5759
53.3125	3.5326	49.7422	3.6201	48.7221	2.5691
53.4375	3.5326	49.8684	3.6207	49.0071	2.5629
53.5625	3.5329	49.9947	3.6216	49.292	2.5564
53.75	3.5329	50.1209	3.6222	49.577	2.5508
53.875	3.5329	50.2472	3.6228	49.8617	2.5455
54	3.5329	50.3734	3.6238	50.1465	2.5393
54.125	3.5332	50.4997	3.6244	50.4315	2.5341
54.25	3.5332	50.6259	3.6253	50.7166	2.5285
54.375	3.5332	50.7522	3.6259	51.0016	2.5229
54.5625	3.5336	50.8784	3.6269	51.2865	2.517
54.6875	3.5336	51.0047	3.6275	51.5714	2.5108
54.8125	3.5336	51.1309	3.6284	51.8562	2.5052
54.9375	3.5339	51.2572	3.629	52.1269	2.5
55.0625	3.5339	51.3834	3.63
55.1875	3.5342	51.5097	3.6306
55.375	3.5342	51.6359	3.6312
55.5	3.5342	51.7622	3.6321
55.625	3.5342	51.8884	3.6328
55.75	3.5345	52.0147	3.6337
55.875	3.5345	52.1409	3.6343
56	3.5345	52.2672	3.6352
56.1875	3.5345	52.3934	3.6359
56.3125	3.5348	52.5197	3.6365
56.4375	3.5348	52.6459	3.6374
56.5625	3.5348	52.7722	3.6383
56.6875	3.5351	52.8984	3.6393
56.8125	3.5351	53.0247	3.6402
57	3.5351	53.1509	3.6411
57.125	3.5354	53.2772	3.6418
57.25	3.5354	53.4034	3.6427
57.375	3.5354	53.5296	3.6436
57.5	3.5357	53.6559	3.6442
57.625	3.5357	53.7821	3.6452
57.8125	3.5357	53.9084	3.6461
57.9375	3.5357	54.0346	3.647
58.0625	3.536	54.1609	3.648
58.1875	3.536	54.2871	3.6489
58.3125	3.5363	54.4134	3.6498
58.4375	3.5363	54.5396	3.6507
58.625	3.5367	54.6659	3.6517
58.75	3.5363	54.7921	3.6526
58.875	3.5367	54.9184	3.6535
59	3.5367	55.0446	3.6542
59.125	3.5367	55.1709	3.6551
59.25	3.5367	55.2971	3.6563
59.4375	3.537	55.4233	3.6569
59.5625	3.537	55.5496	3.6579
59.6875	3.537	55.6758	3.6591
59.8125	3.5373	55.8021	3.66
59.9375	3.5373	55.9283	3.6613
60.0625	3.5373	56.0545	3.6622
60.25	3.5373	56.1807	3.6631
60.375	3.5373	56.307	3.6641
60.5	3.5376	56.4332	3.6653
60.625	3.5376	56.5595	3.6662
60.75	3.5376	56.6857	3.6672
60.875	3.5376	56.812	3.6684
61	3.5379	56.9382	3.6693
61.1875	3.5379	57.0644	3.6706
61.3125	3.5379	57.1907	3.6715
61.4375	3.5379	57.3169	3.6728
61.5625	3.5379	57.4432	3.674
61.6875	3.5379	57.5694	3.6749
61.8125	3.5379	57.6957	3.6762
62	3.5382	57.8219	3.6774
62.125	3.5382	57.9482	3.6786
62.25	3.5382	58.0744	3.6799
62.375	3.5382	58.2007	3.6811
62.5	3.5382	58.3269	3.6824
62.625	3.5382	58.4531	3.6839
62.8125	3.5382	58.5793	3.6852
62.9375	3.5382	58.7056	3.6864
63.0625	3.5385	58.8318	3.6876
63.1875	3.5385	58.9581	3.6892
63.3125	3.5385	59.0843	3.6904
63.4375	3.5385	59.2105	3.6917
63.625	3.5385	59.3367	3.6932
63.75	3.5385	59.463	3.6945
63.875	3.5385	59.5892	3.696
64	3.5388	59.7154	3.6972
64.125	3.5388	59.8417	3.6988
64.25	3.5388	59.9679	3.7003
64.4375	3.5388	60.0942	3.7019
64.5625	3.5388	60.2204	3.7034
64.6875	3.5391	60.3466	3.705
64.8125	3.5391	60.4728	3.7069
64.9375	3.5391	60.599	3.7084
65.0625	3.5391	60.7252	3.71
65.25	3.5394	60.8515	3.7118
65.375	3.5394	60.9777	3.7137
65.5	3.5394	61.1039	3.7155
65.625	3.5394	61.2301	3.7177
65.75	3.5394	61.3564	3.7196
65.875	3.5398	61.4826	3.7217
66.0625	3.5398	61.6089	3.7239
66.1875	3.5398	61.7351	3.7261
66.3125	3.5401	61.8613	3.7286
66.4375	3.5401	61.9876	3.7307
66.5625	3.5401	62.1138	3.7332
66.6875	3.5401	62.24	3.7357
66.875	3.5404	62.3662	3.7382
67	3.5404	62.4925	3.7406
67.125	3.5404	62.6187	3.7434
67.25	3.5407	62.7449	3.7462
67.375	3.5407	62.8711	3.749
67.5	3.5407	62.9974	3.7524
67.6875	3.5407	63.1236	3.7555
67.8125	3.5407	63.2499	3.7586
67.9375	3.5407	63.3761	3.7624
68.0625	3.5407	63.5023	3.7661
68.1875	3.541	63.6286	3.7698
68.3125	3.541	63.7548	3.7741
68.5	3.541	63.8811	3.7782
68.625	3.541	64.0073	3.7828
68.75	3.541	64.1335	3.7875
68.875	3.5413	64.2598	3.7927
69	3.5413	64.386	3.7983
69.125	3.5413	64.5122	3.8045
69.3125	3.5413	64.6385	3.8104
69.4375	3.5413	64.7647	3.8172
69.5625	3.5413	64.8909	3.8247
69.6875	3.5416	65.0172	3.8321
69.8125	3.5416	65.1434	3.8408
69.9375	3.5416	65.2696	3.8488
70.125	3.5416	65.3958	3.8585
70.25	3.5419	65.522	3.8687
70.375	3.5419	65.6483	3.8789
70.5	3.5419	65.7745	3.8907
70.625	3.5419	65.9007	3.9028
70.75	3.5422	66.0269	3.9158
70.9375	3.5422	66.1531	3.9291
71.0625	3.5422	66.2793	3.9431
71.1875	3.5422	66.4055	3.9583
71.3125	3.5422	66.5317	3.9738
71.4375	3.5425	66.658	3.9905
71.5625	3.5425	66.7842	4.007
71.75	3.5425	66.9104	4.024
71.875	3.5425	67.0367	4.0411
72	3.5425	67.1629	4.0572
72.125	3.5429	67.2891	4.0755
72.25	3.5429	67.4153	4.0938
72.375	3.5429	67.4574	4.1003
72.5625	3.5429		3.3162
72.6875	3.5432	0	3.9164
72.8125	3.5432	0.1262	3.6424
72.9375	3.5432	0.2525	3.5801
73.0625	3.5432	0.3787	3.5515
73.1875	3.5432	0.5049	3.5376
73.375	3.5432	0.6312	3.5301
73.5	3.5435	0.7574	3.5252
73.625	3.5435	0.8836	3.5221
73.75	3.5435	1.0098	3.519
73.875	3.5435	1.136	3.5165
74	3.5438	1.2622	3.514
74.1875	3.5435	1.3884	3.5115
74.3125	3.5438	1.5147	3.5088
74.4375	3.5438	1.6408	3.506
74.5625	3.5438	1.767	3.5032
74.6875	3.5438	1.8932	3.5004
74.8125	3.5438	2.0194	3.4976
75	3.5441	2.1456	3.4948
75.125	3.5441	2.2718	3.4923
75.25	3.5441	2.398	3.4895
75.375	3.5441	2.5242	3.4871
75.5	3.5441	2.6504	3.4846
75.625	3.5441	2.7766	3.4818
75.8125	3.5441	2.9028	3.4796
75.9375	3.5444	3.0289	3.4774
76.0625	3.5444	3.1551	3.4753
76.1875	3.5444	3.2813	3.4731
76.3125	3.5444	3.4075	3.4709
76.4375	3.5444	3.5336	3.4688
76.625	3.5447	3.6598	3.4669
76.75	3.5447	3.786	3.465
76.875	3.5447	3.9122	3.4632
77	3.5447	4.0383	3.4613
77.125	3.545	4.1645	3.4592
77.25	3.545	4.2907	3.4573
77.4375	3.545	4.4169	3.4557
77.5625	3.545	4.5431	3.4539
77.6875	3.545	4.6692	3.4523
77.8125	3.545	4.7953	3.4508
77.9375	3.5453	4.9215	3.4492
78.0625	3.5453	5.0477	3.4477
78.25	3.5453	5.1739	3.4461
78.375	3.5453	5.3001	3.4449
78.5	3.5453	5.4263	3.4437
78.625	3.5456	5.5524	3.4421
78.75	3.5456	5.6786	3.4409
78.875	3.5456	5.8048	3.4396
79.0625	3.5456	5.931	3.4384
79.1875	3.5456	6.0572	3.4368
79.3125	3.5456	6.1835	3.4353
79.4375	3.5456	6.3097	3.4343
79.5625	3.5456	6.4359	3.4328
79.6875	3.5456	6.5621	3.4319
79.875	3.5456	6.6883	3.4306
80	3.546	6.8146	3.4297
80.125	3.546	6.9408	3.4285
80.25	3.546	7.067	3.4272
80.375	3.546	7.1931	3.4263
80.5	3.5463	7.3193	3.425
80.6875	3.5463	7.4455	3.4241
80.8125	3.5463	7.5717	3.4229
80.9375	3.5463	7.6979	3.4219
81.0625	3.5463	7.8241	3.421
81.1875	3.5466	7.9502	3.4198
81.3125	3.5466	8.0764	3.4188
81.5	3.5466	8.2026	3.4179
81.625	3.5466	8.3288	3.417
81.75	3.5466	8.455	3.4161
81.875	3.5466	8.5811	3.4148
82	3.5466	8.7073	3.4139
82.125	3.5466	8.8335	3.413
82.3125	3.5466	8.9597	3.412
82.4375	3.5469	9.0859	3.4114
82.5625	3.5469	9.2121	3.4105
82.6875	3.5469	9.3383	3.4095
82.8125	3.5469	9.4645	3.4089
82.9375	3.5469	9.5907	3.408
83.125	3.5469	9.7169	3.4071
83.25	3.5469	9.8431	3.4064
83.375	3.5469	9.9693	3.4055
83.5	3.5472	10.0955	3.4049
83.625	3.5472	10.2218	3.404
83.75	3.5472	10.3479	3.4033
83.9375	3.5472	10.4741	3.4027
84.0625	3.5472	10.6004	3.4018
84.1875	3.5475	10.7266	3.4012
84.3125	3.5475	10.8528	3.4002
84.4375	3.5475	10.979	3.3996
84.5625	3.5475	11.1052	3.399
84.75	3.5475	11.2315	3.3984
84.875	3.5478	11.3577	3.3975
85	3.5475	11.4839	3.3968
85.125	3.5475	11.6101	3.3962
85.25	3.5478	11.7363	3.3953
85.375	3.5478	11.8625	3.3947
85.5625	3.5478	11.9887	3.394
85.6875	3.5478	12.1149	3.3931
85.8125	3.5478	12.2412	3.3925
85.9375	3.5481	12.3673	3.3916
86.0625	3.5481	12.4936	3.3909
86.1875	3.5481	12.6198	3.3903
86.375	3.5481	12.746	3.3894
86.5	3.5481	12.8721	3.3888
86.625	3.5481	12.9984	3.3882
86.75	3.5481	13.1246	3.3875
86.875	3.5484	13.2508	3.3869
87	3.5484	13.377	3.3863
87.1875	3.5484	13.5032	3.3857
87.3125	3.5484	13.6294	3.3851
87.4375	3.5484	13.7556	3.3844
87.5625	3.5484	13.8818	3.3838
87.6875	3.5484	14.008	3.3832
87.8125	3.5487	14.1341	3.3826
88	3.5487	14.2603	3.382
88.125	3.5487	14.3866	3.3813
88.25	3.5487	14.5128	3.3807
88.375	3.5487	14.639	3.3801
88.5	3.5487	14.7652	3.3795
88.625	3.5487	14.8915	3.3789
88.8125	3.5487	15.0177	3.3782
88.9375	3.5487	15.1439	3.3776
89.0625	3.5487	15.2701	3.377
89.1875	3.5491	15.3963	3.3764
89.3125	3.5491	15.5225	3.3761
89.4375	3.5491	15.6487	3.3754
89.625	3.5491	15.7749	3.3748
89.75	3.5491	15.9012	3.3742
89.875	3.5491	16.0274	3.3736
90	3.5491	16.1536	3.3733
90.125	3.5491	16.2798	3.3727
90.25	3.5491	16.4061	3.372
90.4375	3.5491	16.5323	3.3711
90.5625	3.5491	16.6586	3.3708
90.6875	3.5494	16.7848	3.3699
90.8125	3.5494	16.911	3.3696
90.9375	3.5494	17.0372	3.3689
91.0625	3.5494	17.1634	3.3683
91.25	3.5494	17.2897	3.3677
91.375	3.5494	17.4159	3.3674
91.5	3.5494	17.5422	3.3668
91.625	3.5494	17.6684	3.3661
91.75	3.5494	17.7946	3.3655
91.875	3.5494	17.9208	3.3649
92.0625	3.5494	18.047	3.3643
92.1875	3.5497	18.1732	3.3637
92.3125	3.5497	18.2994	3.3634
92.4375	3.5497	18.4257	3.3627
92.5625	3.5497	18.5519	3.3621
92.6875	3.5497	18.6781	3.3615
92.875	3.5497	18.8043	3.3612
93	3.5497	18.9306	3.3606
93.125	3.5497	19.0568	3.3599
93.25	3.5497	19.1831	3.3593
93.375	3.5497	19.3093	3.359
93.5	3.5497	19.4355	3.3584
93.6875	3.5497	19.5617	3.3578
93.8125	3.5497	19.688	3.3572
93.9375	3.5497	19.8142	3.3568
94.0625	3.5497	19.9404	3.3562
94.1875	3.5497	20.0667	3.3556
94.3125	3.55	20.1929	3.355
94.5	3.55	20.3192	3.3547
94.625	3.55	20.4454	3.3541
94.75	3.55	20.5716	3.3534
94.875	3.55	20.6978	3.3531
95	3.55	20.8241	3.3525
95.125	3.55	20.9503	3.3519
95.3125	3.55	21.0765	3.3516
95.4375	3.55	21.2028	3.351
95.5625	3.55	21.329	3.3503
95.6875	3.55	21.4552	3.35
95.8125	3.55	21.5814	3.3494
95.9375	3.55	21.7077	3.3485
96.125	3.5503	21.8339	3.3482
96.25	3.5503	21.9601	3.3475
96.375	3.5503	22.0863	3.3469
96.5	3.5503	22.2125	3.3466
96.625	3.5503	22.3388	3.346
96.75	3.5503	22.465	3.3457
96.9375	3.5503	22.5912	3.3451
97.0625	3.5506	22.7174	3.3444
97.1875	3.5506	22.8437	3.3441
97.3125	3.5506	22.9699	3.3435
97.4375	3.5506	23.0961	3.3429
97.5625	3.5506	23.2222	3.3426
97.75	3.5506	23.3485	3.342
97.875	3.5506	23.4747	3.3417
98	3.5506	23.6009	3.341
98.125	3.5506	23.7272	3.3404
98.25	3.5506	23.8534	3.3401
98.375	3.5506	23.9796	3.3395
98.5625	3.5509	24.1058	3.3392
98.6875	3.5509	24.232	3.3386
98.8125	3.5509	24.3582	3.3382
98.9375	3.5509	24.4844	3.3376
99.0625	3.5509	24.6106	3.337
99.1875	3.5509	24.7369	3.3367
99.375	3.5509	24.8631	3.3361
99.5	3.5512	24.9893	3.3355
99.625	3.5512	25.1156	3.3351
99.75	3.5512	25.2418	3.3345
99.875	3.5512	25.3681	3.3339
100	3.5512	25.4943	3.3336
100.188	3.5512	25.6205	3.333
100.312	3.5512	25.7468	3.3324
100.438	3.5512	25.873	3.332
100.562	3.5512	25.9992	3.3314
100.688	3.5512	26.1254	3.3308
100.812	3.5512	26.2516	3.3305
101	3.5512	26.3778	3.3299
101.125	3.5512	26.504	3.3296
101.25	3.5512	26.6303	3.3289
101.375	3.5515	26.7565	3.3286
101.5	3.5515	26.8828	3.328
101.625	3.5515	27.009	3.3274
101.812	3.5515	27.1352	3.3271
101.938	3.5515	27.2614	3.3262
102.062	3.5515	27.3876	3.3258
102.188	3.5515	27.5139	3.3252
102.312	3.5515	27.6401	3.3249
102.438	3.5515	27.7663	3.3243
102.625	3.5515	27.8925	3.3237
102.75	3.5515	28.0188	3.3234
102.875	3.5515	28.145	3.3227
103	3.5515	28.2712	3.3224
103.125	3.5515	28.3974	3.3218
103.25	3.5515	28.5237	3.3212
103.438	3.5515	28.6499	3.3209
103.562	3.5518	28.7761	3.3206
103.688	3.5518	28.9023	3.32
103.812	3.5518	29.0286	3.3193
103.938	3.5518	29.1548	3.319
104.062	3.5518	29.281	3.3184
104.25	3.5518	29.4072	3.3181
104.375	3.5518	29.5335	3.3175
104.5	3.5522	29.6597	3.3172
104.625	3.5518	29.7859	3.3165
104.75	3.5522	29.9121	3.3162
104.875	3.5522	30.0383	3.3156
105.062	3.5518	30.1645	3.3153
105.188	3.5522	30.2908	3.3147
105.312	3.5522	30.417	3.3144
105.438	3.5522	30.5432	3.3138
105.562	3.5522	30.6695	3.3131
105.688	3.5528	30.7957	3.3128
105.875	3.5528	30.9219	3.3122
106	3.5528	31.0482	3.3119
106.125	3.5528	31.1744	3.3113
106.25	3.5528	31.3006	3.3107
106.375	3.5528	31.4268	3.3103
106.5	3.5528	31.5531	3.3097
106.688	3.5528	31.6793	3.3094
106.812	3.5528	31.8055	3.3088
106.938	3.5528	31.9317	3.3085
107.062	3.5528	32.0579	3.3079
107.188	3.5531	32.1842	3.3076
107.312	3.5531	32.3104	3.3069
107.5	3.5531	32.4366	3.3066
107.625	3.5531	32.5628	3.306
107.75	3.5531	32.689	3.3057
107.875	3.5531	32.8153	3.3051
108	3.5531	32.9415	3.3041
108.125	3.5534	33.0677	3.3038
108.312	3.5534	33.1939	3.3032
108.438	3.5534	33.3201	3.3026
108.562	3.5534	33.4463	3.302
108.688	3.5534	33.5725	3.3017
108.812	3.5534	33.6987	3.301
108.938	3.5534	33.825	3.3007
109.125	3.5534	33.9512	3.3001
109.25	3.5534	34.0774	3.2995
109.375	3.5534	34.2036	3.2992
109.5	3.5534	34.3298	3.2986
109.625	3.5534	34.456	3.2983
109.75	3.5534	34.5822	3.2976
109.938	3.5537	34.7084	3.2973
110.062	3.5537	34.8347	3.2967
110.188	3.5537	34.9609	3.2961
110.312	3.5537	35.0871	3.2955
110.438	3.5537	35.2133	3.2952
110.562	3.5537	35.3395	3.2945
110.75	3.5537	35.4657	3.2939
110.875	3.5537	35.5919	3.2936
111	3.554	35.7181	3.293
111.125	3.554	35.8443	3.2927
111.25	3.554	35.9705	3.2921
111.375	3.554	36.0967	3.2917
111.562	3.554	36.2229	3.2911
111.688	3.5543	36.3491	3.2905
111.812	3.5543	36.4752	3.2902
111.938	3.5543	36.6014	3.2896
112.062	3.5543	36.7276	3.289
112.188	3.5543	36.8537	3.2883
112.375	3.5546	36.98	3.288
112.5	3.5546	37.1061	3.2874
112.625	3.5546	37.2323	3.2868
112.75	3.5546	37.3585	3.2865
112.875	3.5546	37.4847	3.2859
113	3.5546	37.611	3.2852
113.188	3.5546	37.7372	3.2846
113.312	3.5546	37.8634	3.284
113.438	3.5549	37.9896	3.2834
113.562	3.5549	38.1158	3.2828
113.688	3.5549	38.242	3.2824
113.812	3.5549	38.3682	3.2815
114	3.5549	38.4943	3.2809
114.125	3.5549	38.6205	3.2806
114.25	3.5549	38.7466	3.2796
114.375	3.5549	38.8728	3.2793
114.5	3.5553	38.999	3.2787
114.625	3.5553	39.1252	3.2781
114.812	3.5553	39.2513	3.2775
114.938	3.5553	39.3774	3.2769
115.062	3.5556	39.5035	3.2762
115.188	3.5556	39.6297	3.2756
115.312	3.5556	39.7558	3.2753
115.438	3.5556	39.8819	3.2747
115.625	3.5559	40.0081	3.2741
115.75	3.5559	40.1342	3.2734
115.875	3.5559	40.2603	3.2728
116	3.5559	40.3864	3.2722
116.125	3.5559	40.5125	3.2719
116.25	3.5559	40.6387	3.2713
116.438	3.5562	40.7648	3.2707
116.562	3.5562	40.8908	3.27
116.688	3.5562	41.0169	3.2694
116.812	3.5562	41.1431	3.2691
116.938	3.5565	41.2692	3.2685
117.062	3.5565	41.3953	3.2679
117.25	3.5565	41.5215	3.2672
117.375	3.5565	41.6476	3.2666
117.5	3.5565	41.7737	3.2663
117.625	3.5568	41.8998	3.2657
117.75	3.5568	42.026	3.2651
117.875	3.5568	42.1521	3.2645
118.062	3.5568	42.2782	3.2638
118.188	3.5571	42.4043	3.2632
118.312	3.5571	42.5304	3.2626
118.438	3.5571	42.6566	3.262
118.562	3.5571	42.7827	3.2614
118.688	3.5571	42.9089	3.2607
118.875	3.5571	43.035	3.2601
119	3.5574	43.1612	3.2592
119.125	3.5574	43.2874	3.2586
119.25	3.5574	43.4136	3.2579
119.375	3.5574	43.5397	3.2573
119.5	3.5577	43.6658	3.2567
119.688	3.5577	43.7918	3.2558
119.812	3.5577	43.9179	3.2552
119.938	3.5577	44.044	3.2545
120.062	3.5577	44.1702	3.2539
120.188	3.5577	44.2963	3.2533
120.312	3.5577	44.4224	3.2527
120.5	3.558	44.5485	3.2517
120.625	3.558	44.6747	3.2511
120.75	3.558	44.8008	3.2502
120.875	3.5584	44.9269	3.2496
121	3.5584	45.053	3.249
121.125	3.5584	45.1791	3.2483
121.312	3.5584	45.3052	3.2477
121.438	3.5587	45.4312	3.2468
121.562	3.5587	45.5573	3.2462
121.688	3.5587	45.6833	3.2455
121.812	3.559	45.8095	3.2446
121.938	3.559	45.9355	3.244
122.125	3.559	46.0616	3.2434
122.25	3.559	46.1877	3.2424
122.375	3.5593	46.3138	3.2418
122.5	3.5593	46.4399	3.2412
122.625	3.5596	46.566	3.2403
122.75	3.5596	46.6921	3.2397
122.938	3.5599	46.8181	3.2387
123.062	3.5599	46.9443	3.2381
123.188	3.5602	47.0704	3.2369
123.312	3.5602	47.1966	3.2362
123.438	3.5602	47.3227	3.2353
123.562	3.5605	47.4487	3.2347
123.75	3.5605	47.5749	3.2338
123.875	3.5608	47.701	3.2331
124	3.5608	47.8272	3.2322
124.125	3.5611	47.9533	3.2316
124.25	3.5615	48.0794	3.2307
124.375	3.5615	48.2054	3.2297
124.562	3.5618	48.3315	3.2288
124.688	3.5618	48.4576	3.2279
124.812	3.5621	48.5837	3.2273
124.938	3.5624	48.7098	3.2263
125.062	3.5624	48.8358	3.2254
125.188	3.5627	48.962	3.2245
125.375	3.5627	49.0881	3.2235
125.5	3.563	49.2141	3.2226
125.625	3.5633	49.3402	3.2217
125.75	3.5633	49.4663	3.2207
125.875	3.5636	49.5924	3.2198
126	3.5636	49.7185	3.2186
126.188	3.5639	49.8445	3.2176
126.312	3.5642	49.9706	3.2167
126.438	3.5646	50.0967	3.2158
126.562	3.5646	50.2228	3.2145
126.688	3.5649	50.3489	3.2136
126.812	3.5652	50.475	3.2127
127	3.5652	50.601	3.2118
127.125	3.5655	50.7271	3.2108
127.25	3.5658	50.8532	3.2096
127.375	3.5661	50.9792	3.2087
127.5	3.5664	51.1053	3.2074
127.625	3.5664	51.2314	3.2065
127.812	3.5667	51.3575	3.2052
127.938	3.567	51.4835	3.2043
128.062	3.5673	51.6096	3.2034
128.188	3.5677	51.7357	3.2021
128.312	3.568	51.8618	3.2012
128.438	3.5683	51.9879	3.2
128.625	3.5686	52.1141	3.199
128.75	3.5689	52.2401	3.1978
128.875	3.5692	52.3662	3.1966
129	3.5698	52.4922	3.1953
129.125	3.5701	52.6183	3.1941
129.25	3.5704	52.7445	3.1925
129.438	3.5708	52.8706	3.1916
129.562	3.5714	52.9967	3.1904
129.688	3.5717	53.1228	3.1888
129.812	3.572	53.2488	3.1879
129.938	3.5726	53.3749	3.1863
130.062	3.5729	53.501	3.1851
130.25	3.5732	53.6271	3.1839
130.375	3.5739	53.7532	3.1826
130.5	3.5745	53.8793	3.1811
130.625	3.5751	54.0053	3.1795
130.75	3.5754	54.1315	3.1783
130.875	3.5763	54.2576	3.1767
131.062	3.577	54.3837	3.1752
131.188	3.5773	54.5098	3.1739
131.312	3.5779	54.6359	3.1724
131.438	3.5785	54.7619	3.1705
131.562	3.5791	54.8881	3.169
131.688	3.5794	55.0142	3.1674
131.875	3.5801	55.1403	3.1656
132	3.5807	55.2664	3.164
132.125	3.5813	55.3925	3.1625
132.25	3.5819	55.5185	3.1606
132.375	3.5825	55.6446	3.1591
132.5	3.5835	55.7706	3.1572
132.688	3.5841	55.8968	3.1553
132.812	3.585	56.0229	3.1535
132.938	3.5856	56.149	3.1516
133.062	3.5866	56.2751	3.1498
133.188	3.5872	56.4012	3.1476
133.312	3.5881	56.5273	3.1454
133.5	3.589	56.6534	3.1436
133.625	3.59	56.7795	3.1414
133.75	3.5909	56.9056	3.1392
133.875	3.5918	57.0317	3.1367
134	3.5928	57.1578	3.1346
134.125	3.594	57.2838	3.1318
134.312	3.5949	57.4098	3.1296
134.438	3.5962	57.5359	3.1268
134.562	3.5974	57.662	3.124
134.688	3.5987	57.788	3.1212
134.812	3.6002	57.914	3.1187
134.938	3.6015	58.0401	3.1156
135.125	3.6027	58.1662	3.1129
135.25	3.6039	58.2923	3.1101
135.375	3.6055	58.4184	3.107
135.5	3.607	58.5445	3.1032
135.625	3.6083	58.6705	3.1001
135.75	3.6098	58.7966	3.0967
135.938	3.6117	58.9227	3.0933
136.062	3.6132	59.0488	3.0896
136.188	3.6148	59.1748	3.0856
136.312	3.617	59.3008	3.0812
136.438	3.6188	59.4268	3.0772
136.562	3.6207	59.5529	3.0726
136.75	3.6225	59.679	3.0679
136.875	3.625	59.805	3.0633
137	3.6272	59.9311	3.0574
137.125	3.6294	60.0572	3.0518
137.25	3.6318	60.1832	3.0459
137.375	3.634	60.3092	3.0394
137.562	3.6365	60.4352	3.0326
137.688	3.639	60.5613	3.0251
137.812	3.6418	60.6874	3.0168
137.938	3.6449	60.8135	3.0078
138.062	3.648	60.9396	2.9988
138.188	3.6507	61.0657	2.9889
138.375	3.6538	61.1917	2.978
138.5	3.6569	61.3178	2.9668
138.625	3.66	61.4439	2.9551
138.75	3.6631	61.57	2.9423
138.875	3.6666	61.6961	2.9296
139	3.6703	61.8221	2.9157
139.188	3.6737	61.9481	2.9014
139.312	3.6774	62.0742	2.8875
139.438	3.6808	62.2003	2.8723
139.562	3.6845	62.3263	2.8559
139.688	3.6883	62.4524	2.841
139.812	3.692	62.5784	2.8245
140	3.6966	62.7045	2.8075
140.125	3.7007	62.8306	2.7901
140.25	3.705	62.9566	2.7734
140.375	3.7093	63.0828	2.757
140.5	3.7137	63.2088	2.7399
140.625	3.7186	63.3348	2.7229
140.812	3.7236	63.4609	2.7064
140.938	3.7286	63.587	2.6888
141.062	3.7338	63.7131	2.6729
141.188	3.7388	63.8391	2.6556
141.312	3.7447	63.9652	2.6395
141.438	3.7503	64.0912	2.623
141.625	3.7562	64.2173	2.6072
141.75	3.762	64.3434	2.5917
141.875	3.7689	64.4695	2.5753
142	3.7751	64.5955	2.5598
142.125	3.7819	64.7216	2.5446
142.25	3.7893	64.8477	2.53
142.438	3.7965	64.9738	2.5158
142.562	3.8036	65.0998	2.5012
142.688	3.8107	65.1082	2.4993
142.812	3.8185		2.9163
142.938	3.8262	--	2.9048
143.062	3.8343	--	2.8931
143.25	3.843	--	2.8819
143.375	3.8519	--	2.8692
143.5	3.8612	--	2.8574
143.625	3.8709	--	2.845
143.75	3.8805	--	2.8329
143.875	3.8907	--	2.8199
144.062	3.9009	--	2.8072
144.188	3.9118	--	2.7935
144.312	3.9223	--	2.7805
144.438	3.9332	--	2.7663
144.562	3.944	--	2.752
144.688	3.9555	--	2.738
144.875	3.9667	--	2.7235
145	3.9778	--	2.7089
145.125	3.9884	--	2.6937
145.25	3.9989	--	2.6779
145.375	4.0094	--	2.6627
145.5	4.0197	--	2.646
145.688	4.0296	--	2.6295
145.812	4.0392	--	2.6128
145.938	4.0485	--	2.5954
146.062	4.0578	--	2.5784
146.188	4.0668	--	2.5604
146.312	4.0758	--	2.5434
146.5	4.0842	--	2.5257
146.625	4.0925	--	2.5077
146.75	4.1	--	2.5
	4.0411	--
0.12038	3.7016
0.24075	3.6132
0.36112	3.5695
0.54169	3.5391
0.66206	3.5168
0.78244	3.4988
0.90281	3.4849
1.02319	3.4728
1.20375	3.4638
1.32413	3.4557
1.4445	3.4492
1.56487	3.444
1.68525	3.4396
1.80563	3.4359
1.98619	3.4325
2.10656	3.43
2.22694	3.4278
2.34731	3.426
2.46769	3.4247
2.58806	3.4235
2.76862	3.4223
2.889	3.4213
3.00937	3.4204
3.12975	3.4198
3.25012	3.4188
3.3705	3.4182
3.55106	3.4173
3.67144	3.4167
3.79181	3.4161
3.91219	3.4154
4.03256	3.4148
4.15294	3.4142
4.3335	3.4136
4.45388	3.413
4.57425	3.4123
4.69462	3.4117
4.815	3.4108
4.93537	3.4102
5.11594	3.4095
5.23631	3.4089
5.35669	3.4083
5.47706	3.408
5.59744	3.4074
5.71781	3.4068
5.89837	3.4061
6.01875	3.4058
6.13912	3.4052
6.2595	3.4046
6.37987	3.4043
6.50025	3.4037
6.68081	3.403
6.80119	3.4024
6.92156	3.4021
7.04194	3.4018
7.16231	3.4012
7.28269	3.4006
7.46325	3.3999
7.58362	3.3996
7.704	3.3993
7.82437	3.3987
7.94475	3.3984
8.06512	3.3978
8.24569	3.3975
8.36606	3.3968
8.48644	3.3965
8.60681	3.3962
8.72719	3.3956
8.84756	3.3953
9.02812	3.3947
9.1485	3.3944
9.26887	3.394
9.38925	3.3937
9.50962	3.3931
9.63	3.3928
9.81056	3.3922
9.93094	3.3919
10.0513	3.3916
10.1717	3.3913
10.2921	3.3906
10.4124	3.3903
10.593	3.3897
10.7134	3.3894
10.8338	3.3891
10.9541	3.3885
11.0745	3.3882
11.1949	3.3875
11.3754	3.3872
11.4958	3.3869
11.6162	3.3863
11.7366	3.386
11.8569	3.3857
11.9773	3.3854
12.1579	3.3847
12.2782	3.3844
12.3986	3.3841
12.519	3.3838
12.6394	3.3835
12.7598	3.3829
12.9403	3.3826
13.0607	3.3823
13.1811	3.3816
13.3014	3.3813
13.4218	3.381
13.5422	3.3807
13.7227	3.3804
13.8431	3.3801
13.9635	3.3795
14.0839	3.3792
14.2043	3.3789
14.3246	3.3785
14.5052	3.3782
14.6256	3.3779
14.7459	3.3773
14.8663	3.377
14.9867	3.3767
15.1071	3.3764
15.2876	3.3761
15.408	3.3758
15.5284	3.3754
15.6487	3.3751
15.7691	3.3748
15.8895	3.3745
16.0701	3.3742
16.1904	3.3739
16.3108	3.3736
16.4312	3.3733
16.5516	3.373
16.6719	3.3727
16.8525	3.3723
16.9729	3.372
17.0933	3.3717
17.2136	3.3714
17.334	3.3711
17.4544	3.3708
17.6349	3.3705
17.7553	3.3702
17.8757	3.3699
17.9961	3.3696
18.1164	3.3692
18.2368	3.3689
18.4174	3.3686
18.5377	3.3683
18.6581	3.368
18.7785	3.3677
18.8989	3.3677
19.0192	3.3674
19.1998	3.3671
19.3202	3.3668
19.4406	3.3665
19.5609	3.3661
19.6813	3.3658
19.8017	3.3655
19.9823	3.3652
20.1026	3.3649
20.223	3.3643
20.3434	3.364
20.4638	3.364
20.5841	3.3637
20.7647	3.3634
20.8851	3.363
21.0054	3.3627
21.1258	3.3627
21.2462	3.3624
21.3666	3.3621
21.5471	3.3618
21.6675	3.3615
21.7879	3.3612
21.9082	3.3609
22.0286	3.3609
22.149	3.3606
22.3296	3.3603
22.4499	3.3599
22.5703	3.3596
22.6907	3.3593
22.8111	3.3593
22.9314	3.359
23.112	3.3587
23.2324	3.3584
23.3528	3.3581
23.4731	3.3581
23.5935	3.3578
23.7139	3.3575
23.8944	3.3572
24.0148	3.3572
24.1352	3.3568
24.2556	3.3565
24.3759	3.3562
24.4963	3.3559
24.6769	3.3556
24.7972	3.3556
24.9176	3.3553
25.038	3.355
25.1584	3.3547
25.2787	3.3547
25.4593	3.3544
25.5797	3.3544
25.7001	3.3541
25.8204	3.3537
25.9408	3.3534
26.0612	3.3534
26.2417	3.3531
26.3621	3.3528
26.4825	3.3528
26.6029	3.3525
26.7233	3.3522
26.8436	3.3522
27.0242	3.3519
27.1446	3.3516
27.2649	3.3516
27.3853	3.3513
27.5057	3.351
27.6261	3.351
27.8066	3.3506
27.927	3.3506
28.0474	3.3503
28.1678	3.35
28.2881	3.35
28.4085	3.3497
28.5891	3.3497
28.7094	3.3494
28.8298	3.3494
28.9502	3.3491
29.0706	3.3488
29.1909	3.3488
29.3715	3.3485
29.4919	3.3485
29.6122	3.3482
29.7326	3.3479
29.853	3.3479
29.9734	3.3475
30.1539	3.3475
30.2743	3.3472
30.3947	3.3472
30.5151	3.3469
30.6354	3.3469
30.7558	3.3466
30.9364	3.3466
31.0568	3.3463
31.1771	3.3463
31.2975	3.346
31.4179	3.346
31.5383	3.3457
31.7188	3.3457
31.8392	3.3454
31.9596	3.3454
32.0799	3.3451
32.2003	3.3448
32.3207	3.3448
32.5012	3.3444
32.6216	3.3444
32.742	3.3441
32.8624	3.3441
32.9828	3.3438
33.1633	3.3435
33.2837	3.3435
33.4041	3.3432
33.5244	3.3432
33.6448	3.3429
33.7652	3.3429
33.8856	3.3426
34.0661	3.3423
34.1865	3.3423
34.3069	3.342
34.4273	3.342
34.5476	3.3417
34.668	3.3417
34.8486	3.3413
34.9689	3.3413
35.0893	3.3407
35.2097	3.3407
35.3301	3.3404
35.5106	3.3404
35.631	3.3401
35.7514	3.3401
35.8717	3.3398
35.9921	3.3398
36.1125	3.3395
36.2931	3.3395
36.4134	3.3392
36.5338	3.3392
36.6542	3.3392
36.7746	3.3389
36.8949	3.3389
37.0755	3.3386
37.1959	3.3386
37.3162	3.3382
37.4366	3.3382
37.557	3.3379
37.6774	3.3379
37.8579	3.3376
37.9783	3.3376
38.0987	3.3376
38.2191	3.3373
38.3394	3.3373
38.4598	3.337
38.6404	3.337
38.7608	3.3367
38.8811	3.3367
39.0015	3.3364
39.1219	3.3364
39.2422	3.3361
39.4228	3.3361
39.5432	3.3361
39.6636	3.3358
39.7839	3.3358
39.9043	3.3355
40.0247	3.3355
40.2052	3.3355
40.3256	3.3351
40.446	3.3351
40.5664	3.3351
40.6868	3.3348
40.8071	3.3348
40.9877	3.3345
41.1081	3.3345
41.2284	3.3345
41.3488	3.3342
41.4692	3.3342
41.5896	3.3339
41.7701	3.3339
41.8905	3.3336
42.0109	3.3336
42.1313	3.3336
42.2516	3.3333
42.372	3.3333
42.5526	3.333
42.6729	3.333
42.7933	3.333
42.9137	3.3327
43.0341	3.3327
43.1544	3.3327
43.335	3.3324
43.4554	3.3324
43.5757	3.332
43.6961	3.332
43.8165	3.332
43.9369	3.3317
44.1174	3.3317
44.2378	3.3317
44.3582	3.3314
44.4786	3.3314
44.5989	3.3314
44.7193	3.3311
44.8999	3.3311
45.0202	3.3311
45.1406	3.3308
45.261	3.3308
45.3814	3.3308
45.5018	3.3308
45.6823	3.3305
45.8027	3.3305
45.9231	3.3305
46.0434	3.3302
46.1638	3.3302
46.2842	3.3299
46.4648	3.3302
46.5851	3.3299
46.7055	3.3299
46.8259	3.3296
46.9462	3.3296
47.0666	3.3296
47.2472	3.3293
47.3676	3.3293
47.4879	3.3289
47.6083	3.3289
47.7287	3.3289
47.8491	3.3286
48.0296	3.3286
48.15	3.3286
48.2704	3.3283
48.3907	3.3283
48.5111	3.3283
48.6315	3.328
48.8121	3.328
48.9324	3.328
49.0528	3.328
49.1732	3.3277
49.2936	3.3277
49.4139	3.3277
49.5945	3.3277
49.7149	3.3274
49.8353	3.3274
49.9556	3.3274
50.076	3.3274
50.1964	3.3271
50.3769	3.3271
50.4973	3.3271
50.6177	3.3268
50.7381	3.3268
50.8584	3.3268
50.9788	3.3265
51.1594	3.3265
51.2797	3.3265
51.4001	3.3265
51.5205	3.3265
51.6409	3.3262
51.7612	3.3262
51.9418	3.3262
52.0622	3.3262
52.1826	3.3258
52.3029	3.3258
52.4233	3.3258
52.5437	3.3258
52.7242	3.3255
52.8446	3.3255
52.965	3.3255
53.0854	3.3255
53.2058	3.3252
53.3261	3.3252
53.5067	3.3252
53.6271	3.3252
53.7474	3.3249
53.8678	3.3249
53.9882	3.3249
54.1086	3.3249
54.2891	3.3246
54.4095	3.3246
54.5299	3.3246
54.6502	3.3246
54.7706	3.3246
54.891	3.3246
55.0716	3.3243
55.1919	3.3243
55.3123	3.3243
55.4327	3.324
55.5531	3.324
55.6734	3.324
55.854	3.3237
55.9744	3.3237
56.0947	3.3237
56.2151	3.3237
56.3355	3.3234
56.4559	3.3234
56.6364	3.3234
56.7568	3.3234
56.8772	3.3234
56.9976	3.3231
57.1179	3.3231
57.2383	3.3231
57.4189	3.3231
57.5393	3.3227
57.6596	3.3227
57.78	3.3227
57.9004	3.3227
58.0207	3.3227
58.2013	3.3224
58.3217	3.3224
58.4421	3.3224
58.5624	3.3224
58.6828	3.3221
58.8032	3.3221
58.9838	3.3221
59.1041	3.3221
59.2245	3.3221
59.3449	3.3221
59.4652	3.3221
59.5856	3.3218
59.7662	3.3218
59.8866	3.3218
60.0069	3.3218
60.1273	3.3215
60.2477	3.3215
60.3681	3.3215
60.5486	3.3215
60.669	3.3215
60.7894	3.3212
60.9098	3.3212
61.0301	3.3212
61.1505	3.3209
61.3311	3.3209
61.4514	3.3209
61.5718	3.3209
61.6922	3.3209
61.8126	3.3206
61.9329	3.3206
62.1135	3.3206
62.2339	3.3206
62.3543	3.3206
62.4746	3.3203
62.595	3.3203
62.7154	3.3203
62.8959	3.3203
63.0163	3.3203
63.1367	3.32
63.2571	3.32
63.3774	3.32
63.4978	3.3196
63.6784	3.3196
63.7987	3.3196
63.9191	3.3196
64.0395	3.3196
64.1599	3.3196
64.2802	3.3196
64.4608	3.3193
64.5812	3.3193
64.7016	3.3193
64.8219	3.3193
64.9423	3.319
65.0627	3.319
65.2433	3.3187
65.3636	3.3187
65.484	3.3184
65.6044	3.3184
65.7248	3.3184
65.8451	3.3184
66.0257	3.3184
66.1461	3.3184
66.2664	3.3181
66.3868	3.3181
66.5072	3.3181
66.6276	3.3178
66.8081	3.3178
66.9285	3.3178
67.0489	3.3178
67.1693	3.3172
67.2896	3.3172
67.41	3.3172
67.5906	3.3169
67.7109	3.3169
67.8313	3.3169
67.9517	3.3169
68.0721	3.3169
68.1924	3.3169
68.373	3.3169
68.4934	3.3165
68.6137	3.3165
68.7341	3.3165
68.8545	3.3165
68.9749	3.3165
69.1554	3.3165
69.2758	3.3165
69.3962	3.3162
69.5166	3.3162
69.6369	3.3162
69.7573	3.3162
69.9379	3.3162
70.0583	3.3162
70.1786	3.3162
70.299	3.3159
70.4194	3.3159
70.5397	3.3159
70.7203	3.3159
70.8407	3.3159
70.9611	3.3159
71.0814	3.3159
71.2018	3.3159
71.3222	3.3159
71.5028	3.3159
71.6231	3.3156
71.7435	3.3156
71.8639	3.3156
71.9843	3.3153
72.1046	3.3153
72.2852	3.3153
72.4056	3.3153
72.5259	3.3153
72.6463	3.3153
72.7667	3.315
72.8871	3.315
73.0676	3.315
73.188	3.315
73.3084	3.315
73.4287	3.315
73.5491	3.315
73.6695	3.315
73.8501	3.315
73.9704	3.3147
74.0908	3.3147
74.2112	3.3147
74.3316	3.3147
74.4519	3.3147
74.6325	3.3147
74.7529	3.3144
74.8732	3.3144
74.9936	3.3144
75.114	3.3141
75.2344	3.3141
75.4149	3.3141
75.5353	3.3141
75.6557	3.3138
75.7761	3.3138
75.8964	3.3138
76.0168	3.3138
76.1974	3.3138
76.3178	3.3138
76.4381	3.3138
76.5585	3.3138
76.6789	3.3138
76.7993	3.3134
76.9798	3.3134
77.1002	3.3134
77.2206	3.3134
77.3409	3.3134
77.4613	3.3134
77.5817	3.3134
77.7622	3.3131
77.8826	3.3131
78.003	3.3131
78.1234	3.3131
78.2438	3.3131
78.3641	3.3131
78.5447	3.3131
78.6651	3.3131
78.7854	3.3131
78.9058	3.3128
79.0262	3.3128
79.1466	3.3128
79.3271	3.3128
79.4475	3.3128
79.5679	3.3128
79.6882	3.3128
79.8086	3.3125
79.929	3.3125
80.1096	3.3125
80.2299	3.3125
80.3503	3.3125
80.4707	3.3125
80.5911	3.3125
80.7114	3.3122
80.892	3.3122
81.0124	3.3122
81.1328	3.3122
81.2531	3.3122
81.3735	3.3122
81.4939	3.3122
81.6744	3.3122
81.7948	3.3119
81.9152	3.3119
82.0356	3.3119
82.1559	3.3119
82.2763	3.3119
82.4569	3.3119
82.5773	3.3119
82.6976	3.3119
82.818	3.3119
82.9384	3.3116
83.0588	3.3116
83.2393	3.3116
83.3597	3.3116
83.4801	3.3116
83.6004	3.3116
83.7208	3.3113
83.8412	3.3116
84.0217	3.3113
84.1421	3.3113
84.2625	3.3116
84.3829	3.3113
84.5032	3.3113
84.6236	3.3113
84.8042	3.3113
84.9246	3.3113
85.0449	3.3113
85.1653	3.3113
85.2857	3.311
85.4061	3.311
85.5866	3.311
85.707	3.311
85.8274	3.311
85.9477	3.311
86.0681	3.311
86.1885	3.3107
86.3691	3.3107
86.4894	3.3107
86.6098	3.3107
86.7302	3.3107
86.8506	3.3107
86.9709	3.3107
87.1515	3.3107
87.2719	3.3107
87.3923	3.3107
87.5126	3.3107
87.633	3.3107
87.7534	3.3103
87.9339	3.3103
88.0543	3.3103
88.1747	3.3103
88.2951	3.3103
88.4154	3.3103
88.596	3.3103
88.7164	3.3103
88.8367	3.31
88.9571	3.31
89.0775	3.31
89.1979	3.31
89.3183	3.31
89.4988	3.31
89.6192	3.31
89.7396	3.31
89.8599	3.3097
89.9803	3.31
90.1007	3.3097
90.2812	3.3097
90.4016	3.3097
90.522	3.3097
90.6424	3.3097
90.7627	3.3097
90.8831	3.3094
91.0637	3.3094
91.1841	3.3094
91.3044	3.3094
91.4248	3.3094
91.5452	3.3094
91.6656	3.3094
91.8461	3.3094
91.9665	3.3094
92.0869	3.3091
92.2073	3.3091
92.3276	3.3091
92.448	3.3091
92.6286	3.3091
92.7489	3.3091
92.8693	3.3091
92.9897	3.3088
93.1101	3.3088
93.2304	3.3088
93.411	3.3088
93.5314	3.3088
93.6518	3.3088
93.7721	3.3088
93.8925	3.3085
94.0129	3.3085
94.1934	3.3085
94.3138	3.3085
94.4342	3.3085
94.5546	3.3085
94.6749	3.3085
94.7953	3.3082
94.9759	3.3085
95.0962	3.3082
95.2166	3.3082
95.337	3.3082
95.4574	3.3082
95.5777	3.3082
95.7583	3.3082
95.8787	3.3079
95.9991	3.3079
96.1194	3.3079
96.2398	3.3079
96.3602	3.3079
96.5408	3.3079
96.6611	3.3079
96.7815	3.3079
96.9019	3.3076
97.0222	3.3076
97.1426	3.3076
97.3232	3.3076
97.4436	3.3076
97.5639	3.3076
97.6843	3.3076
97.8047	3.3076
97.9251	3.3076
98.1056	3.3076
98.226	3.3076
98.3464	3.3076
98.4668	3.3072
98.5871	3.3072
98.7075	3.3072
98.8881	3.3072
99.0084	3.3072
99.1288	3.3072
99.2492	3.3072
99.3696	3.3072
99.4899	3.3069
99.6705	3.3069
99.7909	3.3069
99.9112	3.3069
100.032	3.3069
100.152	3.3069
100.272	3.3066
100.453	3.3066
100.573	3.3063
100.694	3.3063
100.814	3.3063
100.934	3.3063
101.055	3.3063
101.235	3.3063
101.356	3.3063
101.476	3.306
101.597	3.306
101.717	3.306
101.837	3.306
102.018	3.306
102.138	3.306
102.259	3.306
102.379	3.3057
102.499	3.3057
102.62	3.3057
102.8	3.3057
102.921	3.3057
103.041	3.3057
103.161	3.3057
103.282	3.3057
103.402	3.3057
103.583	3.3054
103.703	3.3054
103.823	3.3054
103.944	3.3054
104.064	3.3054
104.185	3.3054
104.365	3.3054
104.486	3.3051
104.606	3.3051
104.726	3.3051
104.847	3.3051
104.967	3.3051
105.148	3.3051
105.268	3.3051
105.388	3.3051
105.509	3.3051
105.629	3.3048
105.749	3.3048
105.93	3.3048
106.05	3.3048
106.171	3.3045
106.291	3.3045
106.412	3.3045
106.532	3.3045
106.712	3.3045
106.833	3.3045
106.953	3.3045
107.074	3.3041
107.194	3.3041
107.314	3.3041
107.495	3.3041
107.615	3.3038
107.736	3.3038
107.856	3.3038
107.976	3.3035
108.097	3.3035
108.277	3.3035
108.398	3.3035
108.518	3.3032
108.638	3.3032
108.759	3.3032
108.879	3.3032
109.06	3.3032
109.18	3.3029
109.3	3.3029
109.421	3.3029
109.541	3.3029
109.662	3.3029
109.842	3.3026
109.963	3.3026
110.083	3.3026
110.203	3.3026
110.324	3.3023
110.444	3.3023
110.625	3.3023
110.745	3.3023
110.865	3.3023
110.986	3.3023
111.106	3.302
111.227	3.302
111.407	3.302
111.527	3.302
111.648	3.302
111.768	3.302
111.889	3.3017
112.009	3.3017
112.189	3.3017
112.31	3.3017
112.43	3.3014
112.551	3.3014
112.671	3.3014
112.791	3.3014
112.972	3.3014
113.092	3.3014
113.213	3.301
113.333	3.301
113.453	3.301
113.574	3.3007
113.754	3.3007
113.875	3.3007
113.995	3.3007
114.115	3.3004
114.236	3.3004
114.356	3.3004
114.537	3.3004
114.657	3.3001
114.778	3.3001
114.898	3.2998
115.018	3.2998
115.139	3.2995
115.319	3.2995
115.44	3.2995
115.56	3.2992
115.68	3.2992
115.801	3.2989
115.921	3.2989
116.102	3.2986
116.222	3.2986
116.342	3.2986
116.463	3.2983
116.583	3.2983
116.704	3.2983
116.884	3.2979
117.004	3.2979
117.125	3.2979
117.245	3.2976
117.366	3.2976
117.486	3.2976
117.667	3.2973
117.787	3.2973
117.907	3.2973
118.028	3.297
118.148	3.297
118.268	3.297
118.449	3.297
118.569	3.2967
118.69	3.2967
118.81	3.2964
118.93	3.2964
[truncated: 173 more rows]
