# Supplementary material for: Room temperature all-solid-state lithium batteries based on a soluble organic cage ionic conductor
Source: Nat Commun. 2022 Apr 19;13:2031. doi: 10.1038/s41467-022-29743-1 (PMC9018795; doi:10.1038/s41467-022-29743-1)
Supplement: Supplementary file 2 — Source Data [file 41467_2022_29743_MOESM2_ESM.zip › Raw Data files/Fig.4/Fig.4c.xlsx]

## Sheet: Sheet1
without li-1-clO4		without li-1-clO4			with PEO/liclO4
循环序号	--	循环序号	--	循环序号	放电比容量(mAh/g)
1	33.1549	1	146.062	1	67.8603
2	34.4814	2	146.875	2	70.8776
3	33.8513	3	146.312	3	73.2246
4	33.7312	4	146.125	4	72.8588
5	33.3296	5	146.188	5	72.8325
6	33.1411	6	146.25	6	72.3442
7	33.5389	7	146.5	7	71.725
8	33.5139	8	147.188	8	69.9808
9	33.6522	9	148.25	9	69.3953
10	33.6941	10	149	10	65.1082
11	33.5194	11	149.312	11	62.9753
12	33.1385	12	149.688	12	69.6269
13	33.1281	13	150.562	13	68.5204
14	33.5872	14	151.25	14	68.4277
15	34.2065	15	151.312	15	66.3819
16	34.556	16	148.875	16	66.5264
17	34.736	17	150.375	17	67.6696
18	34.4542	18	151.062	18	66.0453
19	33.9415	19	152.125	19	67.7921
20	34.6742	20	152.75	20	68.8762
21	34.8146	21	153.75	21	65.676
22	35.2966	22	154.562	22	66.7225
23	36.7347	23	155.125	23	66.4959
24	36.4028	24	155.5	24	65.3543
25	35.5286	25	155.5	25	64.6389
26	35.4043	26	155.562	26	64.9474
27	35.6409	27	155.5	27	64.5418
28	36.3609	28	155.375	28	64.5514
29	37.0966	29	155.438	29	64.5719
30	37.079	30	155.375	30	66.7228
31	36.5712	31	155.5	31	66.7828
32	35.8834	32	155.5	32	65.4173
33	35.485	33	155.562	33	66.0107
34	36.1035	34	155.812	34	66.2602
35	37.0947	35	155.125	35	66.1043
36	37.4238	36	155.188	36	66.8584
37	37.5194	37	155.375	37	66.1773
38	37.0327	38	155	38	66.0807
39	36.5279	39	155.062	39	65.8264
40	36.4618	40	154.688	40	64.2698
41	37.0596	41	154.062	41	64.7724
42	37.2214	42	154.75	42	64.5168
43	37.3196	43	154.562	43	62.3086
44	36.9922	44	155.062	44	62.5385
45	36.0063	45	155.062	45	62.099
46	35.5788	46	155.312	46	61.1973
47	36.3021	47	154.188	47	61.2691
48	37.2865	48	155.75	48	60.8925
49	37.7798	49	155.875	49	61.6482
50	37.5325	50	156.188	50	62.5614
51	36.999	51	156.125	51	62.9627
52	36.4913	52	156.062	52	63.3922
53	36.5128	53	156.625	53	64.7619
54	37.3227	54	156.5	54	63.9822
55	38.2094	55	155.75	55	64.7596
56	38.4401	56	155.875	56	64.4742
57	38.0632	57	155.438	57	61.4683
58	37.6409	58	155.062	58	62
59	36.973	59	156.312	59	63
60	37.3837	60	156.188	60	64
61	38.2356	61	156.125
62	37.9159	62	156.062
63	37.292	63	155.312
64	36.529
65	35.9839
66	36.531
67	37.4929
68	37.5737
69	37.1829
70	36.2939
71	35.4693
72	35.0954
73	35.9892
74	36.8458
75	36.8116
76	36.25
77	35.4361
78	35.1003
79	35.6875
80	36.9582
81	37.332
82	37.0564
83	36.1883
84	35.6446
85	35.504
86	36.8912
87	37.6947
88	37.9511
89	36.961
90	36.1793
91	35.6823
92	36.564
93	37.8181
94	37.8771
95	37.3164
96	37.0508
97	36.3541
98	36.1361
99	36.8983
100	37.3144
101	37.2553
102	36.7321
103	36.3442
104	36.6343
105	36.6097
106	36.6996
107	39.9245
108	36.7226
109	35.0674
110	34.2914
