# Supplementary material for: Room temperature all-solid-state lithium batteries based on a soluble organic cage ionic conductor
Source: Nat Commun. 2022 Apr 19;13:2031. doi: 10.1038/s41467-022-29743-1 (PMC9018795; doi:10.1038/s41467-022-29743-1)
Supplement: Supplementary file 2 — Source Data [file 41467_2022_29743_MOESM2_ESM.zip › Raw Data files/Fig.4/Fig.4d.xlsx]

## Sheet: Sheet1
without Li-1-clo4		with li-1-clo4		with peo-liclO4
156.248	19.3747	59.7229	36.0087	98.195	46.574
159.136	16.0447	69.9175	39.0079	119.812	50.4245
161.251	14.0909	79.1208	41.9022	139.984	51.1923
163.039	13.1351	87.8024	44.0846	154.898	46.2598
164.789	13.2505	97.0493	44.5681	167.431	41.2601
166.792	14.8004	104.109	44.4729	177.843	34.5078
169.087	17.1498	111.831	44.9263	184.787	28.7207
172.106	20.4601	119.779	44.3872	190.19	23.1895
175.572	24.7351	126.918	43.2511	193.9	18.74
179.94	30.9262	134.062	41.765	196.955	16.4099
184.944	39.0848	140.509	39.8346	199.158	14.5757
191.199	48.6781	146.725	37.7291	201.036	13.1717
200.486	63.4471	152.339	35.4674	203.005	13.4556
212.01	81.4598	157.382	33.0943	205.071	14.4656
227.692	104.155	161.812	30.7603	207.066	17.5943
248.485	133.128	165.775	28.3345	209.583	21.6133
277.018	170.102	169.2	26.266	212.845	27.0906
319.228	214.887	172.205	24.4785	216.89	34.9498
380.196	263.626	174.759	22.9916	222.426	45.0857
465.119	308.833	177.112	22.0249	231.064	59.9657
573.049	335.212	179.234	21.39	241.91	78.0737
688.641	330.558	181.263	21.2226	257.42	100.993
791.337	296.72	183.28	21.316	277.597	128.599
869.691	246.348	185.408	22.0211	304.5	163.315
922.356	195.633	187.852	23.0411	340.38	204.89
955.343	152.254	190.416	24.4911	387.816	253.252
976.679	119.501	193.656	26.0558	451.088	308.453
990.979	98.2238	196.875	27.8695	529.887	369.835
1001.87	85.8861	200.724	29.8724	633.464	433.252
1012.41	79.6827	204.539	31.9731	763.398	491.817
1024.09	81.9259	208.38	34.0035	913.542	536.994
1036.5	88.976	212.943	36.5052	1087.74	553.057
1053.46	102.653	217.87	39.5177	1256.32	529.745
1069.24	123.317	223.323	42.4706	1400.03	483.458
1091.2	145.978	229.31	45.7859	1518.35	422.264
1121.18	181.758	236.265	49.2097	1606.39	369.186
1150.84	233.187	243.808	52.9825	1676.65	330.262
1183.47	294.218	252.774	56.4197	1736.02	310.818
1232.05	374.219	262.742	59.1219	1787.22	299.411
1296.57	494.546	273.651	60.7395	1854.61	305.581
		285.834	60.9802	1913.49	324.107
		297.113	59.1058	1980.99	342.623
		307.624	55.7639	2060.48	380.186
		317.418	51.4293	2134.02	432.88
		325.483	46.1481	2210.59	495.254
		331.813	40.9326	2322.72	577.419
		336.938	35.6574	2456.05	705.047
		340.681	31.0325	2610.59	866.758
		343.831	26.9032
		346.243	23.5739
		347.987	20.9927
		349.531	18.8714
		350.788	17.5648
		352.127	16.4201
		353.457	16.4018
		354.326	16.0454
		355.542	16.6837
		356.777	17.5992
		358.174	19.0558
		359.677	20.9757
		361.522	23.4509
		363.11	26.7991
		365.345	30.9274
		367.36	35.4358
		370.634	42.0684
		372.586	49.4806
		376.419	57.5433
		381.005	69.1076
		384.896	81.9824
		391.831	96.9115
		400.431	117.812
		407.704	142.903
		417.629	169.178
		433.938	201.191
		451.722	241.689
		478.243	289.062
		511.738	341.522
		557.263	404.848
