# Supplementary material for: Room temperature all-solid-state lithium batteries based on a soluble organic cage ionic conductor
Source: Nat Commun. 2022 Apr 19;13:2031. doi: 10.1038/s41467-022-29743-1 (PMC9018795; doi:10.1038/s41467-022-29743-1)
Supplement: Supplementary file 2 — Source Data [file 41467_2022_29743_MOESM2_ESM.zip › Raw Data files/Fig.5/Fig.5a.xlsx]

## Sheet: Sheet1
循环序号	放电比容量(mAh/g)
1	93.2848
2	105.502
3	108.152
4	108.992
5	109.398
6	109.803
7	110.432
8	112.785
9	115.32
10	116.968
11	116.647
12	116.887
13	116.321
14	116.205
15	115.46
16	115.087
17	114.671
18	114.489
19	114.08
20	113.922
21	114.354
22	115.653
23	119.559
24	119.348
25	120.191
26	118.905
27	117.77
28	118.548
29	116.273
30	114.19
31	113.523
32	113.783
33	113.242
34	113.23
35	114.146
36	114.389
37	114.281
38	114.389
39	114.103
40	114.026
41	113.952
42	114.17
43	114.13
44	112.905
45	111.522
46	110.702
47	110.215
48	109.62
49	109.657
50	110.103
51	110.697
52	111.107
53	111.409
54	112.083
55	112.921
56	112.518
57	112.117
58	111.483
59	111.012
60	110.523
61	110.079
62	109.77
63	109.842
64	109.397
65	109.694
66	110.925
67	110.851
68	111.062
69	112.375
70	113.459
71	113.341
72	112.618
73	112.268
74	111.434
75	110.932
76	110.622
77	110.386
78	110.474
79	110.3
80	110.817
81	111.363
82	111.799
83	112.675
84	112.712
85	111.701
86	111.459
87	111.81
88	110.702
89	109.817
90	109.2
91	108.785
92	108.271
93	108.321
94	108.689
95	109.068
96	109.096
97	110.014
98	111.255
99	111.726
100	110.704
101	110.033
102	109.391
103	108.663
104	107.824
105	107.174
106	106.653
107	106.951
108	106.506
109	108.495
110	108.939
111	109.193
112	109.631
113	109.586
114	109.063
115	108.835
116	108.588
117	107.785
118	107.168
119	106.775
120	106.327
121	106.103
122	106.29
123	106.546
124	107.853
125	108.464
126	108.463
127	108.62
128	109.082
129	108.469
130	107.819
131	107.553
132	106.621
133	105.803
134	105.356
135	104.91
136	103.887
137	103.23
138	103.757
139	104.092
140	104.501
141	104.761
142	105.319
143	105.095
144	104.91
145	103.995
146	102.901
147	101.877
148	100.701
149	99.694
150	99.0699
151	100.039
152	100.931
153	102.158
154	103.087
155	102.871
156	102.46
157	102.162
158	101.749
159	101.08
160	100.411
161	99.9271
162	99.5557
163	99.4067
164	99.6672
165	100.485
166	101.077
167	101.858
168	102.231
169	103.757
170	103.886
171	103.936
172	103.874
173	104.44
174	103.927
175	103.006
176	102.419
177	102.002
178	101.561
179	101.278
180	101.272
181	101.754
182	102.876
183	103.802
184	104.103
185	104.232
186	103.699
187	103.174
188	102.766
189	102.776
190	102.637
191	102.373
192	102.235
193	102.039
194	101.86
195	101.83
196	102.339
197	102.377
198	102.349
199	101.529
200	102.173
201	102.666
202	102.756
203	102.303
204	102.151
205	102.163
206	101.642
207	101.14
208	100.638
209	100.225
210	99.9622
211	100.036
212	100.819
213	101.413
214	101.95
215	102.401
216	102.709
217	103.114
218	102.764
219	102.315
220	102.206
221	101.868
222	101.147
223	100.302
224	100.062
225	99.4623
226	99.2134
227	99.4431
228	99.9963
229	100.899
230	100.621
231	100.469
232	100.023
233	100.876
234	100.625
235	100.317
236	100.324
237	100.041
238	99.8765
239	99.5521
240	99.2895
241	99.0352
242	99.1064
243	99.2294
244	99.7024
245	100.397
246	100.426
247	100.477
248	100.765
249	100.864
250	100.64
251	100.009
252	99.6534
253	99.5823
254	99.1772
255	98.637
256	98.1903
257	97.8211
258	97.6798
259	97.6445
260	97.9882
261	98.6482
262	99.2818
263	99.4377
264	99.3938
265	99.9175
266	99.7076
267	99.3738
268	99.2712
269	99.1217
270	98.7716
271	98.3075
272	97.9616
273	97.6392
274	97.5192
275	97.5274
276	97.7778
277	98.3486
278	98.9384
279	99.3635
280	99.603
281	99.4927
282	100.056
283	99.7953
284	99.6089
285	99.4236
286	98.9757
287	98.3268
288	97.8721
289	97.4136
290	97.1354
291	96.9459
292	96.9947
293	97.5825
294	97.8452
295	98.166
296	98.8347
297	98.4472
298	98.598
299	98.4542
300	98.0775
301	97.8129
302	97.367
303	96.5769
304	96.032
305	95.2736
306	94.736
307	94.338
308	94.2114
309	94.2525
310	94.7963
311	95.6973
312	95.778
313	96.7838
314	97.4371
315	97.7964
316	97.3083
317	96.8957
318	96.6755
319	96.3396
320	95.3664
321	94.7324
322	94.1866
323	93.9687
324	93.9979
325	97.2148
326	94.7508
327	94.9622
328	95.607
329	96.4898
330	96.6975
331	97.4044
332	97.8494
333	96.6184
334	96.3675
335	95.9655
336	95.2629
337	95.0606
338	94.8993
339	92.8873
340	94.7472
341	94.6347
342	94.2705
343	94.9343
344	95.4368
345	96.2359
346	97.3628
347	97.6732
348	97.0765
349	95.6548
350	95.934
351	96.1124
352	95.7963
353	95.7906
354	95.4859
355	95.3228
356	95.0322
357	94.7533
358	94.4798
359	94.5986
360	94.622
361	94.7248
362	95.0287
363	95.0677
364	95.2255
365	94.8164
366	94.2329
367	94.2433
368	94.544
369	94.0549
370	93.3147
371	92.1472
372	92.6951
373	92.3524
374	91.9041
375	91.867
376	92.0524
377	91.6818
378	92.4984
379	92.6114
380	92.689
381	92.6999
382	92.9412
383	92.9491
384	93.0759
385	92.5842
386	92.4289
387	92.0915
388	91.5328
389	91.0117
390	90.6024
391	90.3794
392	89.7473
393	89.5236
394	89.8956
395	90.5279
396	90.863
397	90.9382
398	91.16
399	91.1973
400	91.1609
401	90.8717
402	90.4758
403	90.4619
404	89.901
405	93.9795
406	93.3366
407	93.256
408	92.7663
409	92.2908
410	91.7919
411	91.37
412	90.7208
413	90.5541
414	90.5296
415	90.2513
416	90.2343
417	90.2729
418	90.3123
419	90.44
420	90.6624
421	90.3915
422	90.5313
423	91.2773
424	90.9837
425	90.469
426	90.1116
427	89.8644
428	89.6041
429	89.5647
430	89.3378
431	89.3007
432	89.5625
433	90.4228
434	91.0125
435	91.4872
436	91.5621
437	92.1889
438	92.8371
439	92.2293
440	92.0912
441	92.5277
442	92.6452
443	92.3229
444	91.844
445	91.5307
446	91.3281
447	90.9659
448	90.5491
449	90.6699
450	90.8345
451	91.7819
452	92.7891
453	93.4184
454	93.7112
455	93.8316
456	94.0208
457	93.1723
458	92.3282
459	92.1328
460	92.7466
461	92.5593
462	92.272
463	91.9697
464	92.0759
465	91.9638
466	92.0428
467	92.5688
468	93.0086
469	93.5384
470	94.5449
471	94.5079
472	94.9921
473	95.2529
474	94.9922
475	94.7319
476	95.144
477	94.9195
478	94.2471
479	93.6883
480	93.8743
481	93.9849
482	93.9854
483	94.0597
484	93.6498
485	94.2841
486	94.396
487	95.8506
488	96.3452
489	96.0975
490	95.7035
491	95.6656
492	95.0027
493	94.4701
494	95.217
495	95.1046
496	94.9193
497	94.88
498	94.7688
499	94.6939
500	94.955
501	94.9542
502	95.141
503	95.7489
504	96.2057
505	97.0475
506	97.1
507	97.4759
508	96.9739
509	97.2593
510	98.1027
511	96.4821
512	97.5753
513	96.9806
514	96.1901
515	95.8136
516	95.8895
517	96.1498
518	96.7894
519	97.0889
520	97.7237
521	97.9281
522	97.9019
523	98.2675
524	98.6826
525	98.1864
526	97.3968
527	97.6594
528	97.2564
529	96.6837
530	96.3853
531	96.0799
532	95.7879
533	95.856
534	96.0376
535	96.5971
536	96.8726
537	97.3966
538	98.0905
539	98.6978
540	97.6806
541	97.3242
542	96.9173
543	96.7049
544	96.4676
545	96.3273
546	95.8901
547	96.2543
548	96.3504
549	96.3408
550	97.413
551	97.9645
552	98.0012
553	98.2563
554	97.9617
555	97.2394
556	97.177
557	96.9832
558	96.7275
559	96.4425
560	96.2663
561	96.1122
562	95.8961
563	95.6408
564	96.3822
565	96.6673
566	97.6959
567	98.1105
568	98.7342
569	99.1019
570	98.6983
571	97.6341
572	96.9359
573	96.8959
574	96.1351
575	95.2535
576	94.6194
577	94.3442
578	94.0126
579	93.9743
580	93.8568
581	93.9637
582	94.9185
583	95.1418
584	95.6927
585	95.707
586	95.5224
587	93.9319
588	94.8317
589	94.7233
590	94.4946
591	94.2641
592	93.751
593	93.3267
594	92.2959
595	91.7776
596	90.9468
597	91.2665
598	91.6195
599	91.9801
600	92.4848
601	92.6781
602	91.9228
603	91.7671
604	92.1088
605	91.9884
606	91.7691
607	91.7644
608	91.6237
609	91.5777
610	91.2461
611	91.0741
612	90.9603
613	90.7054
614	90.5946
615	91.2432
616	92.2368
617	93.378
618	94.216
619	94.0318
620	94.4789
621	93.9652
622	94.7724
623	93.3781
624	91.8733
625	91.4219
626	91.0429
627	90.9347
628	90.7261
629	91.8919
630	91.8066
631	91.7853
632	93.0461
633	92.64
634	93.8892
635	94.2587
636	94.699
637	95.2494
638	94.4422
639	94.8825
640	94.2954
641	94.0386
642	93.5983
643	93.1572
644	92.7447
645	91.9314
646	92.3694
647	92.4347
648	92.84
649	92.9962
650	92.7419
651	92.9658
652	92.5698
653	93.6715
654	92.4242
655	93.3781
656	92.7544
657	92.2394
658	92.4584
659	91.7416
660	91.8493
661	91.4225
662	91.1488
663	90.7822
664	92.4347
665	92.84
666	92.9962
667	92.7419
668	92.9658
669	92.5698
670	93.6715
671	92.4242
672	93.3781
673	92.7544
674	92.2394
675	92.4584
676	91.7416
677	91.8493
678	91.4225
679	91.1488
680	90.7822
681	90.8632
682	90.9695
683	92.4528
684	92.9744
685	93.635
686	93.8184
687	93.635
688	93.5986
689	92.681
690	92.9012
691	92.681
692	92.9745
693	92.204
694	92.204
695	91.5422
696	92.3864
697	92.4967
698	92.6793
699	94.9191
700	93.5975
701	93.378
702	92.6076
703	92.5709
704	95.5062
705	93.0846
706	92.5343
707	92.2774
708	92.3509
709	92.0191
710	92.0028
711	92.031
712	92.3505
713	94.8825
714	92.9439
715	95.902
716	95.919
717	95.8002
718	94.3405
719	94.479
720	93.5983
721	93.4883
722	92.6819
723	92.3497
724	92.0145
725	92.4205
726	92.1943
727	93.8261
728	93.3805
729	95.0679
730	95.5159
731	94.3961
732	94.2465
733	94.06
734	93.9853
735	93.0143
736	92.9764
737	92.7512
738	92.7119
739	92.2562
740	91.9364
741	92.2018
742	91.8792
743	91.9545
744	91.6579
745	91.8783
746	91.5836
747	91.934
748	92.4556
749	93.3474
750	92.3797
751	92.1927
752	91.3329
