# Supplementary material for: Room temperature all-solid-state lithium batteries based on a soluble organic cage ionic conductor
Source: Nat Commun. 2022 Apr 19;13:2031. doi: 10.1038/s41467-022-29743-1 (PMC9018795; doi:10.1038/s41467-022-29743-1)
Supplement: Supplementary file 2 — Source Data [file 41467_2022_29743_MOESM2_ESM.zip › Raw Data files/Fig.5/Fig.5b.xlsx]

## Sheet: Sheet1
2mg cm-2			3mg cm-2			4mg cm-2
循环序号	放电比容量(mAh/g)	效率(%)	循环序号	放电比容量(mAh/g)	效率(%)	循环序号	放电比容量(mAh/g)	效率(%)
1	123.9	96.0288	1	140.446	95.1781	1	128.753	94.9526
2	132.099	99.7645	2	141.757	99.7607	2	132.351	99.8151
3	136.13	99.9072	3	142.797	99.6917	3	133.645	99.705
4	137.717	99.0497	4	143.704	99.7952	4	135.147	99.8791
5	139.85	99.434	5	144.272	99.7009	5	135.569	99.6489
6	140.47	99.3471	6	144.345	99.6057	6	135.719	99.6785
7	141.647	99.4562	7	144.247	99.5512	7	135.655	99.5854
8	142.723	99.7087	8	143.715	99.4054	8	135.602	99.5414
9	142.749	99.4449	9	143.723	99.6597	9	135.651	99.596
10	142.893	99.3747	10	142.978	99.1633	10	135.053	99.2732
11	143.361	99.7675	11	139.55	101.315	11	134.401	99.8758
12	143.121	99.56	12	140.894	100.644	12	135.013	100.072
13	143.434	99.5336	13	141.241	99.983	13	135.364	99.8427
14	143.64	99.6862	14	140.856	99.4773	14	135.544	99.8679
15	143.022	99.4093	15	140.518	99.4612	15	135.576	99.7806
16	142.123	98.9137	16	140.849	99.9707	16	135.263	99.5532
17	140.556	99.2758	17	139.926	99.3123	17	135.091	99.7533
18	141.914	99.887	18	139.622	99.6197	18	135.069	99.7153
19	141.914	99.591	19	138.789	99.2079	19	135.053	99.8288
20	142.573	100.116	20	138.852	99.8848	20	134.963	99.7428
21	142.204	99.5786	21	139.005	99.9883	21	134.7	99.6091
22	142.965	99.9412	22	138.476	99.3867	22	134.775	99.7615
23	143.897	100.351	23	137.643	99.1373	23	134.94	99.9461
24	143.204	99.3223	24	138.294	100.27	24	134.161	99.4551
25	143.671	99.7561	25	137.96	99.942	25	133.877	99.3388
26	143.259	99.7919	26	137.74	99.776	26	134.089	99.7016
27	142.832	99.4485	27	137.393	99.4628	27	133.742	99.527
28	142.684	99.611	28	136.721	99.3575	28	133.437	99.7057
29	142.575	99.8941	29	136.175	99.6565	29	132.705	99.3465
30	141.577	99.0876	30	134.743	98.9172	30	132.843	100.404
31	141.815	99.8699	31	134.8	99	31	133.446	100.264
32	141.78	99.8987	32	134.861	100	32	133.422	99.7412
33	140.956	99.2508	33	134.415	99.0136	33	133.317	99.7287
34	141.472	100.028	34	134.25	99.6683	34	133.451	99.7988
35	141.364	99.917	35	135.067	100.109	35	133.161	99.5884
36	140.951	99.3727	36	135.716	100.114	36	132.63	99.3314
37	141.747	100.342	37	136.895	100.694	37	129.59	97.5533
38	140.589	99.3739	38	137.14	100.693	38	132.228	99.5094
39	140.749	99.3276	39	137.801	100.028	39	130.004	98.4601
40	140.876	100.418	40	138.921	100.377	40	131.964	100.944
41	140.296	99.6199	41	139.761	100.214	41	131.765	99.4816
42	140.731	99.7604	42	139.607	99.5501	42	131.31	99.7
43	140.491	99.8018	43	139.454	99.6468	43	130.949	99.5888
44	139.724	99.6927	44	140.045	100.128	44	130.376	100.822
45	139.574	99.7549	45	140.305	100.028	45	129.434	99.3487
46	138.547	99.9306	46	139.447	99.0531	46	131.863	101.128
47	135.337	97.9046	47	135.964	97.5321	47	133.433	100.404
48	138.647	102.61	48	139.28	99.8217	48	134.039	100.264
49	138.391	99.3194	49	137.514	99.005	49	134.015	99.7412
50	138.757	99.8512	50	139.153	100.468	50	133.91	99.7287
