# Supplementary material for: Room temperature all-solid-state lithium batteries based on a soluble organic cage ionic conductor
Source: Nat Commun. 2022 Apr 19;13:2031. doi: 10.1038/s41467-022-29743-1 (PMC9018795; doi:10.1038/s41467-022-29743-1)
Supplement: Supplementary file 2 — Source Data [file 41467_2022_29743_MOESM2_ESM.zip › Raw Data files/Fig.5/Fig.5c.xlsx]

## Sheet: Sheet1
2 mg cm-2		4 mg cm-2		3 mg cm-2
循环序号	放电比容量(mAh/g)	循环序号	放电比容量(mAh/g)	循环序号	放电比容量(mAh/g)
1	126.721	1	114.788	1	116.598
2	129.299	2	122.406	2	127.42
3	131.222	3	125.225	3	129.699
4	132.171	4	124.436	4	130.176
5	133.555	5	124.048	5	130.151
6	134.23	6	126.819	6	130.49
7	134.814	7	125.935	7	130.292
8	135.129	8	125.077	8	130.167
9	135.14	9	125.492	9	130.445
10	135.361	10	121.149	10	130.189
11	135.131	11	125.636	11	130.024
12	124.302	12	89.5901	12	122.83
13	124.361	13	98.2049	13	122.915
14	123.969	14	99.1932	14	123.047
15	122.768	15	96.362	15	123.153
16	124.366	16	95.0816	16	123.038
17	124.24	17	94.684	17	122.891
18	124.029	18	95.0582	18	123.69
19	124.066	19	91.3137	19	121.1
20	124.001	20	88.7318	20	122.694
21	123.881	21	88.9844	21	123.692
22	124.059	22	88.969	22	122.551
23	113.282	23	65.9187	23	104.293
24	113.426	24	65.5428	24	103.943
25	112.993	25	64.3571	25	100.539
26	112.975	26	63.2339	26	96.5079
27	112.95	27	62.9499	27	91.0761
28	113.51	28	64.5273	28	89.9325
29	113.061	29	64.9576	29	90.1354
30	113.166	30	64.5156	30	90.826
31	113.052	31	63.0197	31	86.7588
32	113.17	32	62.7594	32	84.3118
33	113.657	33	61.9657	33	82.7735
34	99.4299	34	39.95	34	48.404
35	99.9992	35	39.8196	35	47.2761
36	98.1675	36	39.2796	36	46.0009
37	99.1533	37	39.0419	37	45.0582
38	98.686	38	38.76	38	44.1596
39	98.5099	39	38.3909	39	46.2609
40	98.832	40	38.304	40	41.5541
41	99.0509	41	37.5888	41	41.2878
42	99.4333	42	37.0039	42	39.0961
43	99.4566	43	37.6538	43	40.4095
44	99.5331	44	37.5901	44	40.1248
45	68.2235	45	7.0103	45	6.7905
46	66.4466	46	6.7505	46	7.445
47	64.371	47	6.8804	47	7.6905
48	62.8426	48	5.1062	48	7.4041
49	61.7159	49	6.4476	49	7.1587
50	60.6819	50	6.3179	50	7.2405
51	59.7009	51	5.9717	51	7.3632
52	59.0679	52	6.0149	52	7.4451
53	58.579	53	4.1974	53	7.4042
54	58.1105	54	4.1541	54	7.5269
55	57.7888	55	4.9763	55	7.3224
56	134.675	56	116.144	56	125.897
57	134.552	57	121.598	57	125.148
58	134.226	58	121.419	58	128.856
59	134.129	59	121.658	59	128.108
60	134.3	60	121.589	60	127.291
61	134.016	61	120.444	61	126.707
62	134.038	62	120.491	62	124.572
63	133.937	63	117.474	63	125.42
64	133.438	64	119.072	64	124.581
65	133.418	65	117.489	65	123.597
66	133.436	66	117	66	123.142
