# Supplementary material for: Room temperature all-solid-state lithium batteries based on a soluble organic cage ionic conductor
Source: Nat Commun. 2022 Apr 19;13:2031. doi: 10.1038/s41467-022-29743-1 (PMC9018795; doi:10.1038/s41467-022-29743-1)
Supplement: Supplementary file 2 — Source Data [file 41467_2022_29743_MOESM2_ESM.zip › Raw Data files/Fig.5/Fig.5d and e.xlsx]

## Sheet: Sheet1
循环序号	放电比容量(mAh/g)	充放电效率(%)
1	165.631	88.8
2	165.821	98.445
3	165.475	98.682
4	165.903	99.073
5	164.82	98.936
6	163.85	98.947
7	159.278	96.917
8	162.293	99.254
9	159.541	98.597
10	160.239	100.317
11	159.959	99.175
12	158.201	99.426
13	156.849	99.479
14	152.885	97.625
15	153.671	100.317
16	148.751	96.877
17	153.185	100.315
18	151.429	99.44
19	149.542	99.02
20	148.617	99.454
21	145.867	98.173
22	148.022	99.311
23	147.26	99.235
24	143.289	99.41
25	143.542	99.539
26	141.585	100.27
27	143.709	99.589
28	143.801	99.594
29	143.238	99.484
30	142.635	99.413
31	141.65	99.408
32	140.297	99.52
33	137.424	99.816
34	141.345	99.695
35	137.426	99.813
36	138.219	99.355
37	138.622	99.735
38	136.435	99.346
39	135.614	99.193
40	132.589	98.626
41	134.982	100.694
42	133.022	98.885
43	135.582	100.288
44	133.625	98.884
45	132.973	99.289
46	134.072	100.532
47	133.096	98.681
48	129.968	97.842
49	132.698	100.751
50	130.059	99.434
51	129.968	97.842
52	132.698	100.751
53	130.059	99.434
54	129.728	99.402
55	128.401	99.423
56	129.349	99.455
57	129.825	99.604
58	130.171	99.021
59	131.18	100.218
60	131.586	99.235
