# Supplementary material for: Room temperature all-solid-state lithium batteries based on a soluble organic cage ionic conductor
Source: Nat Commun. 2022 Apr 19;13:2031. doi: 10.1038/s41467-022-29743-1 (PMC9018795; doi:10.1038/s41467-022-29743-1)
Supplement: Supplementary file 2 — Source Data [file 41467_2022_29743_MOESM2_ESM.zip › Raw Data files/Fig.5/Fig.5f and g.xlsx]

## Sheet: Sheet1
2.8-4.3V			2.8-4.4V
循环序号	放电比容量(mAh/g)	充放电效率(%)	循环序号	放电比容量(mAh/g)	充放电效率(%)
1	156.639	92.504	1	177.39	88.574
2	153.333	95.756	2	177.87	95.672
3	151.147	96.948	3	175.949	100.6
4	149.876	97.682	4	175.056	97.813
5	148.414	97.484	5	172.711	97.782
6	147.88	98.203	6	170.27	96.635
7	147.297	98.267	7	171.464	98.78
8	146.744	98.46	8	172.501	99.075
9	145.827	98.557	9	170.977	98.45
10	145.759	98.774	10	171.009	99.002
11	144.848	98.799	11	169.954	98.815
12	144.363	98.753	12	170.353	99.282
13	144.749	98.982	13	169.249	99.015
14	143.845	98.915	14	164.245	99.235
15	143.552	99.091	15	165.602	98.775
16	143.528	99.352	16	167.552	99.628
17	142.18	99.038	17	166.981	100.861
18	141.636	99.106	18	166.655	100.701
19	141.624	99.352	19	165.186	99.148
20	140.782	99.864	20	165.094	99.46
21	140.713	99.076	21	163.298	99.139
22	140.483	99.269	22	162.667	99.41
23	139.402	99.596	23	162.323	99.418
24	139.782	101.012	24	161.752	99.521
25	137.981	99.548	25	162.003	101.504
26	139.077	99.394	26	160.326	99.338
27	139.559	99.306	27	161.198	99.799
28	138.245	99.241	28	157.441	99.055
29	138.167	99.408	29	157.126	99.556
30	138.01	99.578	30	156.754	99.528
31	136.841	99.36	31	151.715	97.779
32	137.499	99.561	32	152.91	97.641
33	136.726	99.405	33	155.954	99.6
34	135.069	98.438	34	156.116	99.458
35	134.335	100.003	35	155.428	99.562
36	134.813	99.551	36	155.406	99.506
37	134.147	99.819	37	154.258	99.445
38	133.445	98.635	38	153.947	99.518
39	134.253	100.276	39	152.963	99.513
40	134.765	100.624	40	151.458	99.482
41	132.978	99.395	41	150.895	99.414
42	132.652	99.405	42	148.382	99.341
43	132.513	99.446	43	147.86	100.308
44	131.128	99.392	44	149.976	99.316
45	130.422	99.597	45	149.351	101.922
46	130.053	99.562	46	147.961	101.986
47	129.874	99.585	47	146.044	99.667
48	129.115	99.662	48	147.548	99.943
49	128.757	99.629	49	145.887	99.498
50	129.751	99.506	50	146.713	99.994
51	128.65	99.438	51	146.447	99.266
52	128.37	99.393	52	143.888	99.617
53	127.953	99.121	53	144.857	99.676
54	124.295	99.353	54	143.656	99.553
55	123.992	99.742	55	141.592	98.727
56	123.59	99.751	56	142.484	99.573
57	123.889	99.497	57	141.765	99.646
58	123.314	99.699	58	141.6	99.541
59	123.502	100.618	59	141.079	99.825
60	124.158	100.171	60	142.037	99.643
61	123.522	99.707	61	141.091	99.454
62	124.601	99.648	62	139.799	99.705
63	124.137	99.661	63	140.129	99.621
64	123.788	99.697	64	139.51	99.59
65	123.257	99.617	65	139.749	99.843
