# Supplementary material for: Room temperature all-solid-state lithium batteries based on a soluble organic cage ionic conductor
Source: Nat Commun. 2022 Apr 19;13:2031. doi: 10.1038/s41467-022-29743-1 (PMC9018795; doi:10.1038/s41467-022-29743-1)
Supplement: Supplementary file 2 — Source Data [file 41467_2022_29743_MOESM2_ESM.zip › Raw Data files/SI/Fig S12.xlsx]

## Sheet: Sheet1
0.1				0.2		0.3				0
--	电压(V)				电压(V)		电压(V)				电压(V)
0	2.5737	0	3.962	0	2.5217	0	2.5492	0	4.0314	0	2.7362	0	3.8631
0.34395	2.9473	0.34395	3.5884	0.28422	2.7024	0	2.5527	0	4.019	0.06667	2.9566	0.06667	3.6517
0.6879	3.1575	0.6879	3.5261	0.56834	2.8196	0	2.5558	0	4.0076	0.13333	3.0974	0.13333	3.6098
1.03185	3.2778	1.03185	3.4998	0.85266	2.9225	0	2.5585	0	3.997	0.2	3.2121	0.2	3.5844
1.33758	3.3289	1.33758	3.4858	1.13688	3.0171	0	2.5638	0	3.9775	0.25556	3.2914	0.25556	3.5673
1.68153	3.3537	1.68153	3.4768	1.42151	3.1057	0	2.5663	0	3.9682	0.32222	3.3348	0.32222	3.554
2.02548	3.3674	2.02548	3.47	1.70654	3.1928	0	2.5685	0	3.9589	0.38889	3.3584	0.38889	3.5435
2.36943	3.3767	2.36943	3.465	1.99168	3.2796	0	2.5731	0	3.9502	0.45556	3.3739	0.45556	3.5351
2.71338	3.3835	2.71338	3.4601	2.27682	3.3441	0.05	2.5753	0.05	3.9335	0.52222	3.3851	0.52222	3.528
3.05732	3.3891	3.05732	3.4561	2.56195	3.3807	0.05	2.5775	0.05	3.9257	0.58889	3.3944	0.58889	3.5218
3.40127	3.394	3.40127	3.4523	2.8474	3.4027	0.05	2.5815	0.05	3.9177	0.64444	3.4024	0.64444	3.5165
3.70701	3.3984	3.70701	3.4486	3.13284	3.4161	0.05	2.5833	0.05	3.9099	0.71111	3.4089	0.71111	3.5115
4.05096	3.4021	4.05096	3.4452	3.41818	3.4229	0.05	2.5852	0.05	3.8957	0.77778	3.4145	0.77778	3.5069
4.3949	3.4058	4.3949	3.4421	3.70372	3.4263	0.05	2.5871	0.05	3.8885	0.84444	3.4195	0.84444	3.5026
4.73885	3.4089	4.73885	3.439	3.98886	3.4285	0.05	2.5908	0.05	3.8817	0.91111	3.4244	0.91111	3.4985
5.0828	3.412	5.0828	3.4362	4.2742	3.4294	0.05	2.5926	0.05	3.869	0.97778	3.4281	0.97778	3.4951
5.42675	3.4151	5.42675	3.4334	4.55975	3.4303	0.05	2.5945	0.05	3.8625	1.03333	3.4319	1.03333	3.4917
5.73248	3.4182	5.73248	3.4309	4.84498	3.4309	0.05	2.5979	0.05	3.8566	1.1	3.4353	1.1	3.4886
6.07643	3.421	6.07643	3.4285	5.13043	3.4316	0.05	2.5998	0.05	3.8507	1.16667	3.4384	1.16667	3.4855
6.42038	3.4238	6.42038	3.426	5.41597	3.4319	0.05	2.6013	0.05	3.8392	1.23333	3.4409	1.23333	3.4827
6.76433	3.4263	6.76433	3.4235	5.70152	3.4325	0.05	2.6029	0.05	3.834	1.3	3.4437	1.3	3.4802
7.10828	3.4288	7.10828	3.4213	5.98716	3.4331	0.05	2.6063	0.05	3.8284	1.36667	3.4464	1.36667	3.4774
7.45223	3.4309	7.45223	3.4188	6.27271	3.4334	0.05	2.6078	0.05	3.8234	1.42222	3.4489	1.42222	3.475
7.79618	3.4334	7.79618	3.4167	6.55835	3.434	0.05	2.6094	0.05	3.8135	1.48889	3.4514	1.48889	3.4731
8.10191	3.4356	8.10191	3.4142	6.8439	3.4343	0.05	2.6125	0.05	3.8089	1.55556	3.4536	1.55556	3.4709
8.44586	3.4381	8.44586	3.4123	7.12954	3.4353	0.05	2.614	0.05	3.8042	1.62222	3.4554	1.62222	3.4688
8.78981	3.4402	8.78981	3.4102	7.41519	3.4359	0.05	2.6153	0.05	3.7958	1.68889	3.4576	1.68889	3.4669
9.13376	3.4421	9.13376	3.4083	7.70073	3.4362	0.05	2.6168	0.05	3.7915	1.75556	3.4595	1.75556	3.4647
9.47771	3.4443	9.47771	3.4061	7.98638	3.4365	0.1	2.6202	0.1	3.7875	1.81111	3.4616	1.81111	3.4632
9.82166	3.4461	9.82166	3.4043	8.27193	3.4371	0.1	2.6218	0.1	3.7834	1.87778	3.4632	1.87778	3.4613
10.1656	3.448	10.1656	3.4024	8.55757	3.4375	0.1	2.623	0.1	3.7763	1.94444	3.4647	1.94444	3.4598
10.4713	3.4499	10.4713	3.4006	8.84322	3.4378	0.1	2.6258	0.1	3.7729	2.01111	3.4666	2.01111	3.4579
10.8153	3.452	10.8153	3.3987	9.12876	3.4384	0.1	2.6274	0.1	3.7695	2.07778	3.4685	2.07778	3.4564
11.1592	3.4539	11.1592	3.3965	9.41441	3.439	0.1	2.6286	0.1	3.7658	2.14444	3.47	2.14444	3.4545
11.5032	3.4557	11.5032	3.3947	9.69995	3.439	0.1	2.6302	0.1	3.7599	2.2	3.4719	2.2	3.4526
11.8471	3.4573	11.8471	3.3931	9.9856	3.4396	0.1	2.6326	0.1	3.7568	2.26667	3.4737	2.26667	3.4511
12.1911	3.4595	12.1911	3.3913	10.2713	3.4396	0.1	2.6342	0.1	3.754	2.33333	3.475	2.33333	3.4499
12.4968	3.461	12.4968	3.3894	10.5568	3.4402	0.1	2.6354	0.1	3.7512	2.4	3.4765	2.4	3.448
12.8408	3.4629	12.8408	3.3878	10.8424	3.4406	0.1	2.6379	0.1	3.7484	2.46667	3.4781	2.46667	3.4468
13.1847	3.4647	13.1847	3.386	11.1281	3.4409	0.1	2.6395	0.1	3.7431	2.52222	3.4793	2.53333	3.4452
13.5287	3.4663	13.5287	3.3844	11.4136	3.4415	0.1	2.6407	0.1	3.7406	2.58889	3.4805	2.58889	3.4437
13.8726	3.4678	13.8726	3.3826	11.6992	3.4418	0.1	2.6419	0.1	3.7385	2.65556	3.4818	2.65556	3.4424
14.2166	3.4694	14.2166	3.381	11.9847	3.4421	0.1	2.6435	0.1	3.736	2.72222	3.4827	2.72222	3.4406
14.5605	3.4709	14.5605	3.3795	12.2703	3.4421	0.1	2.646	0.1	3.7317	2.78889	3.484	2.78889	3.4393
14.8662	3.4725	14.8662	3.3779	12.5559	3.4427	0.1	2.6475	0.1	3.7298	2.85556	3.4855	2.85556	3.4381
15.2102	3.4737	15.2102	3.3761	12.8415	3.443	0.1	2.6488	0.1	3.7276	2.91111	3.4867	2.92222	3.4368
15.5541	3.4753	15.5541	3.3748	13.127	3.4433	0.1	2.65	0.1	3.7239	2.97778	3.488	2.97778	3.4359
15.8981	3.4768	15.8981	3.3733	13.4125	3.4437	0.1	2.6525	0.1	3.7217	3.04444	3.4892	3.04444	3.4347
16.242	3.4784	16.242	3.3717	13.6981	3.4443	0.15	2.6537	0.15	3.7199	3.11111	3.4905	3.11111	3.4337
16.586	3.4799	16.586	3.3699	13.9835	3.4446	0.15	2.655	0.15	3.7162	3.17778	3.4917	3.17778	3.4328
16.8917	3.4815	16.8917	3.3686	14.2692	3.4449	0.15	2.6571	0.15	3.7143	3.24444	3.4926	3.24444	3.4319
17.2357	3.4827	17.2357	3.3674	14.5547	3.4452	0.15	2.6596	0.15	3.7127	3.3	3.4936	3.31111	3.4306
17.5796	3.4843	17.5796	3.3658	14.8403	3.4455	0.15	2.6609	0.15	3.7112	3.36667	3.4945	3.36667	3.4297
17.9236	3.4855	17.9236	3.3643	15.1258	3.4458	0.15	2.6643	0.15	3.7081	3.43333	3.4954	3.43333	3.4281
18.2675	3.4871	18.2675	3.3627	15.4114	3.4461	0.15	2.6655	0.15	3.7065	3.5	3.4967	3.5	3.4269
18.6115	3.4883	18.6115	3.3612	15.6969	3.4464	0.15	2.668	0.15	3.705	3.56667	3.4979	3.56667	3.4257
18.9554	3.4895	18.9554	3.3599	15.9824	3.4468	0.15	2.6702	0.15	3.7034	3.63333	3.4985	3.63333	3.4244
19.2612	3.4911	19.2612	3.3587	16.268	3.4471	0.15	2.6714	0.15	3.7007	3.7	3.4995	3.7	3.4235
19.6051	3.4923	19.6051	3.3575	16.5535	3.4474	0.15	2.6726	0.15	3.6991	3.75556	3.5007	3.75556	3.4226
19.949	3.4939	19.949	3.3559	16.8391	3.4477	0.15	2.6736	0.15	3.6979	3.82222	3.5016	3.82222	3.4216
20.293	3.4951	20.293	3.3541	17.1247	3.4477	0.15	2.6757	0.15	3.6963	3.88889	3.5032	3.88889	3.4207
20.6369	3.4964	20.6369	3.3528	17.4103	3.4483	0.15	2.677	0.15	3.6935	3.95556	3.5041	3.95556	3.4198
20.9809	3.4979	20.9809	3.3516	17.6959	3.4483	0.15	2.677	0.15	3.6923	4.02222	3.5047	4.02222	3.4192
21.3248	3.4991	21.3248	3.3503	17.9816	3.4489	0.15	2.6791	0.15	3.691	4.07778	3.506	4.08889	3.4182
21.6306	3.5007	21.6306	3.3488	18.2671	3.4489	0.15	2.6813	0.15	3.6895	4.14444	3.5069	4.14444	3.417
21.9745	3.5026	21.9745	3.3472	18.5527	3.4492	0.2	2.6835	0.15	3.6895	4.21111	3.5078	4.21111	3.4161
22.3185	3.5038	22.3185	3.346	18.8384	3.4495	0.2	2.6866	0.15	3.6873	4.27778	3.5088	4.27778	3.4151
22.6624	3.505	22.6624	3.3448	19.1239	3.4502	0.2	2.6888	0.15	3.6861	4.34444	3.5097	4.34444	3.4142
23.0064	3.5063	23.0064	3.3432	19.4096	3.4502	0.2	2.6922	0.15	3.6848	4.41111	3.5106	4.41111	3.4133
23.3503	3.5075	23.3503	3.342	19.6952	3.4505	0.2	2.6943	0.2	3.6827	4.47778	3.5115	4.47778	3.4123
23.6561	3.5088	23.6561	3.3404	19.9808	3.4508	0.2	2.6962	0.2	3.6814	4.53333	3.5125	4.53333	3.4117
24	3.5097	24	3.3392	20.2664	3.4511	0.2	2.6984	0.2	3.6802	4.6	3.5131	4.6	3.4105
24.3439	3.5109	24.3439	3.3379	20.5519	3.4514	0.2	2.7002	0.2	3.6771	4.66667	3.5137	4.66667	3.4095
24.6879	3.5122	24.6879	3.3367	20.8374	3.4517	0.2	2.7024	0.2	3.6759	4.73333	3.5146	4.73333	3.4086
25.0318	3.5134	25.0318	3.3355	21.123	3.452	0.2	2.7046	0.2	3.6749	4.8	3.5156	4.8	3.4074
25.3758	3.5146	25.3758	3.3342	21.4087	3.4523	0.2	2.7074	0.2	3.6737	4.85556	3.5162	4.86667	3.4061
25.7198	3.5162	25.7198	3.3324	21.6944	3.4526	0.25	2.7095	0.2	3.6718	4.92222	3.5171	4.92222	3.4052
26.0255	3.5174	26.0255	3.3314	21.9799	3.453	0.25	2.7105	0.2	3.6706	4.98889	3.5177	4.98889	3.404
26.3694	3.5187	26.3694	3.3302	22.2655	3.4533	0.25	2.7123	0.2	3.6693	5.05556	3.5187	5.05556	3.4033
26.7134	3.5196	26.7134	3.3289	22.5511	3.4536	0.25	2.7145	0.2	3.6675	5.12222	3.5196	5.12222	3.4021
27.0573	3.5208	27.0573	3.3274	22.8366	3.4536	0.25	2.7176	0.2	3.6656	5.18889	3.5205	5.18889	3.4012
27.4013	3.5221	27.4013	3.3262	23.1222	3.4539	0.25	2.7194	0.2	3.6628	5.25556	3.5215	5.25556	3.4002
27.7452	3.5236	27.7452	3.3249	23.4077	3.4539	0.25	2.7213	0.2	3.661	5.31111	3.5224	5.31111	3.3993
28.0892	3.5249	28.0892	3.3237	23.6933	3.4542	0.25	2.7225	0.2	3.66	5.37778	3.5233	5.37778	3.3984
28.3949	3.5261	28.3949	3.3221	23.9788	3.4545	0.25	2.7235	0.2	3.6582	5.44444	3.5243	5.44444	3.3975
28.7388	3.5274	28.7388	3.3212	24.2644	3.4545	0.25	2.7263	0.25	3.6566	5.51111	3.5252	5.51111	3.3962
29.0828	3.5286	29.0828	3.32	24.5499	3.4548	0.25	2.7281	0.25	3.6538	5.57778	3.5261	5.57778	3.3953
29.4267	3.5298	29.4267	3.319	24.8355	3.4551	0.25	2.7291	0.25	3.6523	5.64444	3.527	5.64444	3.3944
29.7707	3.5311	29.7707	3.3178	25.1211	3.4551	0.25	2.7309	0.25	3.6498	5.7	3.5277	5.7	3.3934
30.1147	3.5323	30.1147	3.3165	25.4067	3.4554	0.25	2.7328	0.25	3.6483	5.76667	3.5286	5.76667	3.3925
30.4204	3.5336	30.4204	3.3153	25.6923	3.4557	0.3	2.7359	0.25	3.6473	5.83333	3.5295	5.83333	3.3916
30.7643	3.5348	30.7643	3.3141	25.9779	3.4561	0.3	2.7374	0.25	3.6455	5.9	3.5308	5.9	3.3909
31.1083	3.5357	31.1083	3.3128	26.2635	3.4564	0.3	2.7384	0.25	3.6439	5.96667	3.5314	5.96667	3.3903
31.4522	3.537	31.4522	3.311	26.549	3.4564	0.3	2.7405	0.25	3.6424	6.03333	3.532	6.03333	3.3894
31.7962	3.5379	31.7962	3.3097	26.8347	3.457	0.3	2.7418	0.25	3.6411	6.08889	3.5326	6.08889	3.3888
32.1401	3.5391	32.1401	3.3085	27.1202	3.457	0.3	2.7436	0.25	3.6396	6.15556	3.5332	6.15556	3.3878
32.4841	3.5404	32.4841	3.3072	27.4059	3.4579	0.3	2.7455	0.25	3.638	6.22222	3.5336	6.22222	3.3872
32.7898	3.5413	32.7898	3.306	27.6915	3.4579	0.3	2.7473	0.3	3.6365	6.28889	3.5345	6.28889	3.3866
33.1338	3.5425	33.1338	3.3051	27.977	3.4582	0.3	2.7483	0.3	3.6346	6.35556	3.5348	6.35556	3.386
33.4777	3.5435	33.4777	3.3038	28.2626	3.4585	0.3	2.7498	0.3	3.6331	6.42222	3.5354	6.42222	3.3854
33.8217	3.545	33.8217	3.3026	28.5482	3.4585	0.3	2.7508	0.3	3.6318	6.47778	3.5363	6.47778	3.3847
34.1656	3.546	34.1656	3.3014	28.8338	3.4588	0.3	2.752	0.3	3.6306	6.54444	3.537	6.54444	3.3841
34.5095	3.5472	34.5095	3.3001	29.1194	3.4592	0.3	2.7545	0.3	3.6287	6.61111	3.5376	6.61111	3.3835
34.8535	3.5481	34.8535	3.2989	29.405	3.4592	0.35	2.7563	0.3	3.6275	6.67778	3.5382	6.67778	3.3829
35.1592	3.5491	35.1592	3.2979	29.6905	3.4595	0.35	2.7573	0.3	3.6263	6.74444	3.5391	6.74444	3.382
35.5032	3.5503	35.5032	3.2967	29.9762	3.4598	0.35	2.7591	0.3	3.625	6.8	3.5407	6.81111	3.381
35.8471	3.5512	35.8471	3.2955	30.2617	3.4598	0.35	2.7601	0.3	3.6238	6.86667	3.5419	6.86667	3.3804
36.1911	3.5525	36.1911	3.2942	30.5471	3.4601	0.35	2.761	0.3	3.6225	6.93333	3.5425	6.93333	3.3795
36.535	3.5534	36.535	3.2933	30.8328	3.4604	0.35	2.7638	0.35	3.621	7	3.5432	7	3.3785
36.879	3.5543	36.879	3.2921	31.1183	3.4607	0.35	2.7659	0.35	3.6194	7.06667	3.5435	7.06667	3.3773
37.1847	3.5556	37.1847	3.2911	31.4039	3.461	0.35	2.7675	0.35	3.6188	7.13333	3.5438	7.13333	3.3767
37.5287	3.5568	37.5287	3.2899	31.6894	3.461	0.35	2.7694	0.35	3.617	7.2	3.5444	7.2	3.3761
37.8726	3.5577	37.8726	3.289	31.975	3.4613	0.35	2.7721	0.35	3.616	7.25556	3.5447	7.25556	3.3751
38.2166	3.559	38.2166	3.2877	32.2605	3.4616	0.35	2.7731	0.35	3.6142	7.32222	3.5453	7.32222	3.3745
38.5605	3.5599	38.5605	3.2868	32.5461	3.4616	0.35	2.7749	0.35	3.6132	7.38889	3.546	7.38889	3.3739
38.9045	3.5608	38.9045	3.2855	32.8317	3.4623	0.35	2.7759	0.35	3.6117	7.45556	3.546	7.45556	3.3733
39.2484	3.5621	39.2484	3.2843	33.1172	3.4626	0.35	2.7774	0.35	3.6104	7.52222	3.5466	7.52222	3.3723
39.5541	3.5633	39.5541	3.2834	33.4028	3.4626	0.4	2.7793	0.35	3.6092	7.58889	3.5478	7.58889	3.3717
39.8981	3.5646	39.8981	3.2818	33.6884	3.4629	0.4	2.7811	0.35	3.608	7.64444	3.5484	7.64444	3.3711
40.242	3.5658	40.242	3.2806	33.9739	3.4629	0.4	2.7821	0.4	3.607	7.71111	3.5491	7.71111	3.3705
40.586	3.5667	40.586	3.2796	34.2595	3.4632	0.4	2.7845	0.4	3.6058	7.77778	3.55	7.77778	3.3699
40.9299	3.568	40.9299	3.2787	34.5451	3.4632	0.4	2.7855	0.4	3.6039	7.84444	3.5506	7.84444	3.3692
41.2739	3.5689	41.2739	3.2775	34.8304	3.4632	0.4	2.7873	0.4	3.6021	7.91111	3.5512	7.91111	3.3686
41.6178	3.5698	41.6178	3.2765	35.1159	3.4635	0.4	2.7889	0.4	3.6011	7.96667	3.5515	7.97778	3.3677
41.9236	3.5711	41.9236	3.2753	35.4014	3.4638	0.4	2.7901	0.4	3.5999	8.03333	3.5522	8.03333	3.3674
42.2675	3.572	42.2675	3.2744	35.6869	3.4641	0.4	2.7911	0.4	3.5984	8.1	3.5528	8.1	3.3665
42.6115	3.5732	42.6115	3.2731	35.9725	3.4641	0.4	2.7935	0.4	3.5971	8.16667	3.5534	8.16667	3.3658
42.9554	3.5742	42.9554	3.2719	36.2577	3.4644	0.4	2.7945	0.4	3.5959	8.23333	3.554	8.23333	3.3652
43.2994	3.5754	43.2994	3.271	36.5432	3.4647	0.4	2.7963	0.45	3.5949	8.3	3.5543	8.3	3.3643
43.6433	3.5766	43.6433	3.27	36.8285	3.4647	0.4	2.7979	0.45	3.5931	8.35556	3.5549	8.36667	3.3637
43.949	3.5776	43.949	3.2691	37.1136	3.465	0.4	2.7997	0.45	3.5918	8.42222	3.5556	8.42222	3.363
44.293	3.5785	44.293	3.2679	37.399	3.4654	0.4	2.8016	0.45	3.5903	8.48889	3.5565	8.48889	3.3624
44.6369	3.5797	44.6369	3.2666	37.684	3.4654	0.45	2.8031	0.45	3.589	8.55556	3.5571	8.55556	3.3618
44.9809	3.5807	44.9809	3.2657	37.9692	3.4657	0.45	2.8041	0.45	3.5878	8.62222	3.5577	8.62222	3.3612
45.3248	3.5819	45.3248	3.2645	38.2545	3.466	0.45	2.8059	0.45	3.5866	8.68889	3.5584	8.68889	3.3606
45.6688	3.5828	45.6688	3.2635	38.5398	3.466	0.45	2.8069	0.5	3.5856	8.75556	3.5587	8.75556	3.3599
46.0127	3.5841	46.0127	3.2623	38.8252	3.4663	0.45	2.8087	0.5	3.5844	8.81111	3.559	8.81111	3.3593
46.3185	3.585	46.3185	3.2614	39.1106	3.4666	0.45	2.8103	0.5	3.5832	8.87778	3.5599	8.87778	3.3587
46.6624	3.5859	46.6624	3.2601	39.396	3.4666	0.45	2.8118	0.5	3.5819	8.94444	3.5602	8.94444	3.3581
47.0064	3.5872	47.0064	3.2592	39.6813	3.4666	0.45	2.8128	0.5	3.5813	9.01111	3.5608	9.01111	3.3575
47.3503	3.5881	47.3503	3.2579	39.9669	3.4669	0.45	2.8149	0.5	3.5801	9.07778	3.5615	9.07778	3.3568
47.6943	3.5894	47.6943	3.2573	40.2523	3.4672	0.45	2.8159	0.5	3.5788	9.14444	3.5618	9.14444	3.3559
48.0382	3.5906	48.0382	3.2558	40.5377	3.4672	0.45	2.8183	0.5	3.5776	9.2	3.5627	9.2	3.3553
48.3822	3.5915	48.3822	3.2548	40.8231	3.4675	0.45	2.8193	0.55	3.5766	9.26667	3.563	9.26667	3.3547
48.6879	3.5928	48.6879	3.2539	41.1085	3.4678	0.45	2.8211	0.55	3.5754	9.33333	3.5636	9.33333	3.3541
49.0318	3.5937	49.0318	3.2527	41.3939	3.4681	0.45	2.8236	0.55	3.5739	9.4	3.5642	9.4	3.3531
49.3758	3.5943	49.3758	3.2517	41.6793	3.4681	0.5	2.8252	0.55	3.5729	9.46667	3.5649	9.46667	3.3525
49.7197	3.5953	49.7197	3.2508	41.9647	3.4685	0.5	2.828	0.55	3.5717	9.53333	3.5658	9.53333	3.3516
50.0637	3.5962	50.0637	3.2496	42.2503	3.4685	0.5	2.8295	0.55	3.5704	9.58889	3.5667	9.58889	3.3513
50.4076	3.5971	50.4076	3.2483	42.5356	3.4688	0.5	2.8314	0.6	3.5692	9.65556	3.567	9.65556	3.3506
50.7134	3.598	50.7134	3.2468	42.8211	3.4691	0.5	2.8329	0.6	3.5677	9.72222	3.5673	9.72222	3.35
51.0573	3.5987	51.0573	3.2459	43.1065	3.4694	0.5	2.8348	0.6	3.5667	9.78889	3.5683	9.78889	3.3494
51.4013	3.599	51.4013	3.2446	43.392	3.4697	0.5	2.8373	0.6	3.5655	9.85556	3.5689	9.85556	3.3491
51.7452	3.5996	51.7452	3.2437	43.6776	3.4697	0.5	2.8373	0.6	3.5642	9.91111	3.5695	9.92222	3.3485
52.0892	3.6002	52.0892	3.2424	43.9629	3.4697	0.5	2.8394	0.6	3.563	9.97778	3.5698	9.97778	3.3479
52.4331	3.6011	52.4331	3.2412	44.2484	3.47	0.5	2.8404	0.65	3.5618	10.0444	3.5704	10.0444	3.3472
52.7771	3.6021	52.7771	3.24	44.5338	3.4703	0.5	2.8428	0.65	3.5608	10.1111	3.5711	10.1111	3.3466
53.0828	3.603	53.0828	3.2387	44.8195	3.4703	0.5	2.8438	0.65	3.5596	10.1778	3.5717	10.1778	3.346
53.4267	3.6039	53.4267	3.2378	45.1049	3.4703	0.5	2.8456	0.65	3.5584	10.2444	3.5726	10.2444	3.3454
53.7707	3.6052	53.7707	3.2366	45.3905	3.4706	0.5	2.8472	0.65	3.5571	10.3	3.5729	10.3111	3.3448
54.1146	3.6061	54.1146	3.2353	45.6759	3.4709	0.55	2.849	0.65	3.5568	10.3667	3.5735	10.3667	3.3441
54.4586	3.607	54.4586	3.2344	45.9613	3.4709	0.55	2.85	0.7	3.5556	10.4333	3.5742	10.4333	3.3432
54.8025	3.6086	54.8025	3.2328	46.2469	3.4709	0.55	2.8515	0.7	3.5546	10.5	3.5748	10.5	3.3423
55.1465	3.6095	55.1465	3.2316	46.5323	3.4712	0.55	2.8531	0.7	3.5534	10.5667	3.5751	10.5667	3.3413
55.4522	3.6104	55.4522	3.2304	46.818	3.4716	0.55	2.8549	0.7	3.5522	10.6333	3.5757	10.6333	3.3407
55.7962	3.6117	55.7962	3.2288	47.1036	3.4719	0.55	2.8565	0.7	3.5512	10.7	3.5763	10.7	3.3404
56.1401	3.6129	56.1401	3.2276	47.3892	3.4719	0.55	2.859	0.75	3.55	10.7556	3.577	10.7556	3.3398
56.4841	3.6142	56.4841	3.2266	47.6748	3.4722	0.55	2.8608	0.75	3.5487	10.8222	3.5773	10.8222	3.3392
56.828	3.6151	56.828	3.2251	47.9604	3.4722	0.55	2.8636	0.75	3.5475	10.8889	3.5779	10.8889	3.3386
57.172	3.6163	57.172	3.2238	48.246	3.4725	0.55	2.8655	0.75	3.546	10.9556	3.5785	10.9556	3.3379
57.4777	3.6176	57.4777	3.2226	48.5316	3.4725	0.55	2.8679	0.75	3.545	11.0222	3.5791	11.0222	3.3373
57.8217	3.6185	57.8217	3.2211	48.8171	3.4728	0.6	2.8695	0.8	3.5438	11.0889	3.5794	11.0889	3.3367
58.1656	3.6197	58.1656	3.2198	49.1027	3.4728	0.6	2.8714	0.8	3.5425	11.1444	3.5804	11.1444	3.3361
58.5095	3.621	58.5095	3.2186	49.3883	3.4731	0.6	2.8729	0.8	3.5413	11.2111	3.5807	11.2111	3.3355
58.8535	3.6222	58.8535	3.217	49.6739	3.4734	0.6	2.8745	0.8	3.5401	11.2778	3.5813	11.2778	3.3348
59.1975	3.6235	59.1975	3.2158	49.9595	3.4734	0.6	2.8772	0.85	3.5391	11.3444	3.5819	11.3444	3.3342
59.5414	3.6247	59.5414	3.2142	50.245	3.4734	0.6	2.8788	0.85	3.5388	11.4111	3.5825	11.4111	3.3339
59.8471	3.6263	59.8471	3.2127	50.5307	3.4737	0.6	2.8816	0.85	3.5376	11.4667	3.5828	11.4778	3.3333
60.1911	3.6272	60.1911	3.2111	50.8163	3.474	0.6	2.8831	0.85	3.5363	11.5333	3.5838	11.5333	3.333
60.535	3.6284	60.535	3.2096	51.1018	3.474	0.6	2.8841	0.9	3.5351	11.6	3.5844	11.6	3.3324
60.879	3.6303	60.879	3.208	51.3874	3.4743	0.6	2.8856	0.9	3.5339	11.6667	3.585	11.6667	3.3317
61.2229	3.6318	61.2229	3.2065	51.6731	3.4743	0.6	2.8878	0.9	3.5329	11.7333	3.5856	11.7333	3.3308
61.5669	3.6331	61.5669	3.2046	51.9586	3.4747	0.6	2.8893	0.9	3.5317	11.8	3.5863	11.8	3.3302
61.9108	3.6346	61.9108	3.2025	52.2442	3.4747	0.65	2.8903	0.95	3.5305	11.8667	3.5866	11.8667	3.3296
62.2166	3.6362	62.2166	3.2006	52.5298	3.475	0.65	2.8918	0.95	3.5295	11.9222	3.5872	11.9222	3.3289
62.5605	3.6377	62.5605	3.1987	52.8154	3.4753	0.65	2.8934	0.95	3.5283	11.9889	3.5878	11.9889	3.3283
62.9045	3.6393	62.9045	3.1969	53.1009	3.4753	0.65	2.8952	1	3.527	12.0556	3.5881	12.0556	3.3277
63.2484	3.6408	63.2484	3.1947	53.3864	3.4753	0.65	2.8962	1	3.5258	12.1222	3.589	12.1222	3.3271
63.5924	3.6424	63.5924	3.1925	53.672	3.4756	0.65	2.8977	1	3.5252	12.1889	3.5894	12.1889	3.3262
63.9363	3.6439	63.9363	3.1901	53.9575	3.4756	0.65	2.8993	1	3.5239	12.2556	3.59	12.2556	3.3255
64.242	3.6455	64.242	3.1879	54.2431	3.4759	0.65	2.9017	1.05	3.5227	12.3111	3.5906	12.3111	3.3252
64.586	3.6473	64.586	3.1857	54.5287	3.4759	0.65	2.9027	1.05	3.5215	12.3778	3.5909	12.3778	3.3246
64.9299	3.6489	64.9299	3.1832	54.8141	3.4762	0.65	2.9051	1.05	3.5205	12.4444	3.5915	12.4444	3.324
65.2739	3.6514	65.2739	3.1804	55.0997	3.4765	0.65	2.9067	1.1	3.5193	12.5111	3.5921	12.5111	3.3234
65.6178	3.6529	65.6178	3.1777	55.3852	3.4765	0.65	2.9092	1.1	3.5181	12.5778	3.5928	12.5778	3.3227
65.9618	3.6551	65.9618	3.1746	55.6708	3.4765	0.65	2.9101	1.1	3.5171	12.6444	3.5934	12.6444	3.3221
66.3057	3.6569	66.3057	3.1718	55.9562	3.4768	0.7	2.9117	1.15	3.5159	12.7	3.594	12.7	3.3212
66.6115	3.6591	66.6115	3.1687	56.2415	3.4771	0.7	2.9138	1.15	3.5146	12.7667	3.5943	12.7667	3.3206
66.9554	3.661	66.9554	3.1656	56.5268	3.4771	0.7	2.9154	1.2	3.514	12.8333	3.5949	12.8333	3.32
67.2994	3.6635	67.2994	3.1622	56.8121	3.4774	0.7	2.9169	1.2	3.5128	12.9	3.5959	12.9	3.3193
67.6433	3.6659	67.6433	3.1584	57.0975	3.4774	0.7	2.9188	1.2	3.5115	12.9667	3.5962	12.9667	3.3187
67.9873	3.6684	67.9873	3.1544	57.3829	3.4778	0.7	2.9203	1.25	3.5103	13.0333	3.5968	13.0333	3.3181
68.3312	3.6712	68.3312	3.1504	57.6685	3.4778	0.7	2.9213	1.25	3.5091	13.0889	3.5974	13.0889	3.3175
68.6752	3.6743	68.6752	3.1457	57.954	3.4781	0.7	2.9228	1.3	3.5081	13.1556	3.5987	13.1556	3.3169
68.9809	3.6771	68.9809	3.1414	58.2396	3.4784	0.7	2.9247	1.3	3.5069	13.2222	3.599	13.2222	3.3165
69.3248	3.6802	69.3248	3.1364	58.5251	3.4784	0.7	2.9272	1.35	3.5057	13.2889	3.5996	13.2889	3.3156
69.6688	3.6833	69.6688	3.1308	58.8107	3.4784	0.7	2.9287	1.35	3.505	13.3556	3.6002	13.3556	3.3147
70.0127	3.687	70.0127	3.1246	59.0961	3.4787	0.7	2.9303	1.35	3.5038	13.4222	3.6005	13.4222	3.3141
70.3567	3.6901	70.3567	3.1184	59.3816	3.4787	0.7	2.9318	1.4	3.5026	13.4778	3.6011	13.4778	3.3131
70.7006	3.6941	70.7006	3.1113	59.6672	3.479	0.75	2.9337	1.4	3.5016	13.5444	3.6021	13.5444	3.3122
71.0064	3.6982	71.0064	3.1039	59.9523	3.479	0.75	2.9361	1.45	3.5004	13.6111	3.6027	13.6111	3.3116
71.3503	3.7028	71.3503	3.0958	60.2379	3.4793	0.75	2.9371	1.5	3.4991	13.6778	3.6033	13.6778	3.3113
71.6943	3.7072	71.6943	3.0868	60.5233	3.4796	0.75	2.9389	1.5	3.4979	13.7444	3.6039	13.7444	3.3103
72.0382	3.7121	72.0382	3.0766	60.8088	3.4796	0.75	2.9405	1.5	3.4973	13.8111	3.6046	13.8111	3.31
72.3822	3.718	72.3822	3.0651	61.0942	3.4796	0.75	2.942	1.55	3.496	13.8667	3.6049	13.8667	3.31
72.7261	3.7236	72.7261	3.0524	61.3795	3.4805	0.75	2.943	1.55	3.4948	13.9333	3.6058	13.9333	3.3097
73.0701	3.7301	73.0701	3.0381	61.665	3.4805	0.75	2.9445	1.6	3.4936	14	3.6061	14	3.3097
73.3758	3.7375	73.3758	3.0217	61.9504	3.4805	0.75	2.9464	1.65	3.4926	14.0667	3.6067	14.0667	3.3097
73.7198	3.745	73.7198	3.005	62.2358	3.4809	0.75	2.9479	1.65	3.4914	14.1333	3.6073	14.1333	3.3091
74.0637	3.7531	74.0637	2.9861	62.5212	3.4809	0.75	2.9489	1.7	3.4911	14.2	3.608	14.2	3.3091
74.4076	3.7627	74.4076	2.9656	62.8065	3.4812	0.75	2.951	1.7	3.4898	14.2556	3.6083	14.2556	3.3091
74.7516	3.7726	74.7516	2.9436	63.0916	3.4812	0.75	2.952	1.75	3.4886	14.3222	3.6089	14.3222	3.3088
75.0955	3.7844	75.0955	2.9191	63.3767	3.4812	0.75	2.9535	1.8	3.4874	14.3889	3.6095	14.3889	3.3088
75.4395	3.7971	75.4395	2.8943	63.6619	3.4815	0.8	2.956	1.8	3.4864	14.4556	3.6098	14.4556	3.3085
75.7452	3.8126	75.7452	2.8673	63.947	3.4815	0.8	2.9575	1.85	3.4858	14.5222	3.6104	14.5222	3.3085
76.0892	3.8287	76.0892	2.8397	64.2318	3.4818	0.8	2.9585	1.9	3.4846	14.5889	3.6111	14.5889	3.3085
76.4331	3.847	76.4331	2.8103	64.5168	3.4818	0.8	2.96	1.9	3.4836	14.6444	3.6117	14.6444	3.3082
76.7771	3.8671	76.7771	2.7802	64.8022	3.4821	0.8	2.9619	1.95	3.4824	14.7111	3.6123	14.7111	3.3079
77.121	3.8879	77.121	2.7495	65.0877	3.4824	0.8	2.9634	2	3.4812	14.7778	3.6126	14.7778	3.3072
77.465	3.9099	77.465	2.7191	65.3726	3.4824	0.8	2.9644	2	3.4812	14.8444	3.6129	14.8444	3.3069
77.7707	3.9326	77.7707	2.6878	65.6574	3.4827	0.8	2.9659	2.05	3.4802	14.9111	3.6135	14.9111	3.3063
78.1146	3.9567	78.1146	2.6578	65.9424	3.483	0.8	2.9678	2.1	3.479	14.9778	3.6145	14.9778	3.3057
78.4586	3.9803	78.4586	2.6289	66.2274	3.483	0.8	2.9693	2.15	3.4778	15.0333	3.6151	15.0333	3.3054
78.8025	4.0039	78.8025	2.6013	66.5125	3.483	0.8	2.9718	2.2	3.4771	15.1	3.6157	15.1	3.3045
79.1465	4.0252	79.1465	2.5756	66.7977	3.483	0.8	2.9734	2.25	3.4759	15.1667	3.6163	15.1667	3.3041
79.4904	4.046	79.4904	2.5527	67.0833	3.4833	0.85	2.9749	2.3	3.4747	15.2333	3.6173	15.2333	3.3035
79.8344	4.0665	79.8344	2.5319	67.3686	3.4836	0.85	2.9765	2.35	3.4737	15.3	3.6182	15.3	3.3029
80.1401	4.0851	80.1401	2.5139	67.6536	3.4836	0.85	2.9783	2.35	3.4734	15.3667	3.6188	15.3667	3.3023
80.4459	4.1003	80.4459	2.5	67.939	3.4836	0.85	2.9808	2.4	3.4722	15.4222	3.6194	15.4222	3.3017
--	--			68.2243	3.484	0.85	2.9808	2.45	3.4712	15.4889	3.6204	15.4889	3.3004
--	--			68.5091	3.4843	0.85	2.9823	2.5	3.4706	15.5556	3.621	15.5556	3.2995
--	--			68.7938	3.4843	0.85	2.9833	2.6	3.4694	15.6222	3.6216	15.6222	3.2992
--	--			69.0787	3.4843	0.85	2.9848	2.65	3.4681	15.6889	3.6219	15.6889	3.2986
--	--			69.3638	3.4846	0.85	2.9858	2.7	3.4678	15.7556	3.6225	15.7556	3.2983
--	--			69.6488	3.4846	0.85	2.9882	2.8	3.4666	15.8111	3.6228	15.8111	3.2976
--	--			69.9338	3.4846	0.85	2.9892	2.85	3.4657	15.8778	3.6241	15.8778	3.297
--	--			70.2186	3.4849	0.85	2.9907	2.9	3.4647	15.9444	3.625	15.9444	3.2964
--	--			70.5032	3.4849	0.85	2.9923	3	3.4635	16.0111	3.6259	16.0111	3.2961
--	--			70.7879	3.4852	0.85	2.9938	3.05	3.4635	16.0778	3.6266	16.0778	3.2955
--	--			71.0733	3.4852	0.9	2.9954	3.15	3.4623	16.1444	3.6272	16.1444	3.2948
--	--			71.358	3.4855	0.9	2.9972	3.2	3.4616	16.2	3.6275	16.2	3.2942
--	--			71.6428	3.4855	0.9	2.9985	3.3	3.4604	16.2667	3.6278	16.2667	3.2936
--	--			71.9273	3.4858	0.9	3.0003	3.35	3.4601	16.3333	3.6281	16.3333	3.2927
--	--			72.2119	3.4858	0.9	3.0019	3.45	3.4588	16.4	3.6284	16.4	3.2921
--	--			72.4962	3.4861	0.9	3.0034	3.55	3.4585	16.4667	3.629	16.4667	3.2914
--	--			72.7806	3.4861	0.9	3.005	3.65	3.4573	16.5333	3.6294	16.5333	3.2908
--	--			73.0651	3.4864	0.9	3.0075	3.7	3.4573	16.5889	3.6297	16.5889	3.2902
--	--			73.3498	3.4864	0.9	3.009	3.8	3.4561	16.6556	3.6303	16.6556	3.2893
--	--			73.6342	3.4867	0.9	3.0102	3.85	3.4557	16.7222	3.6306	16.7222	3.2886
--	--			73.9188	3.4867	0.9	3.0118	4	3.4545	16.7889	3.6312	16.7889	3.288
--	--			74.2032	3.4871	0.9	3.0133	4.05	3.4545	16.8556	3.6315	16.8556	3.2874
--	--			74.4881	3.4871	0.9	3.0143	4.2	3.4533	16.9222	3.6321	16.9222	3.2865
--	--			74.7726	3.4874	0.9	3.0158	4.2	3.4536	16.9778	3.6328	16.9778	3.2855
--	--			75.0574	3.4874	0.95	3.0174	4.3	3.4526	17.0444	3.6331	17.0444	3.2846
--	--			75.3422	3.4874	0.95	3.0189	4.4	3.4523	17.1111	3.6337	17.1111	3.284
--	--			75.6271	3.4877	0.95	3.0205	4.55	3.4511	17.1778	3.6343	17.1778	3.2834
--	--			75.912	3.488	0.95	3.022	4.55	3.4511	17.2444	3.6349	17.2444	3.2828
--	--			76.1971	3.488	0.95	3.0236	4.7	3.4502	17.3111	3.6356	17.3111	3.2821
--	--			76.4819	3.4883	0.95	3.0251	4.8	3.4492	17.3667	3.6362	17.3667	3.2815
--	--			76.7669	3.4886	0.95	3.0267	4.9	3.4489	17.4333	3.6368	17.4333	3.2809
--	--			77.0518	3.4886	0.95	3.0282	5.05	3.448	17.5	3.6374	17.5	3.2803
--	--			77.3366	3.4886	0.95	3.0292	5.2	3.4471	17.5667	3.638	17.5667	3.2796
--	--			77.6215	3.4889	0.95	3.0307	5.35	3.4461	17.6333	3.6383	17.6333	3.2787
--	--			77.9064	3.4889	0.95	3.0323	5.4	3.4461	17.7	3.639	17.7	3.2781
--	--			78.1912	3.4889	0.95	3.035	5.55	3.4452	17.7556	3.6393	17.7556	3.2775
--	--			78.476	3.4892	1	3.0366	5.7	3.4446	17.8222	3.6399	17.8222	3.2769
--	--			78.7606	3.4892	1	3.0388	5.9	3.4437	17.8889	3.6402	17.8889	3.2762
--	--			79.0459	3.4892	1	3.0406	6.05	3.4427	17.9556	3.6408	17.9556	3.2753
--	--			79.3309	3.4895	1	3.0428	6.05	3.443	18.0222	3.6414	18.0222	3.2744
--	--			79.6161	3.4895	1	3.0443	6.25	3.4421	18.0889	3.6421	18.0889	3.2738
--	--			79.9012	3.4898	1	3.0453	6.4	3.4415	18.1444	3.6424	18.1444	3.2731
--	--			80.1859	3.4898	1	3.0468	6.55	3.4406	18.2111	3.643	18.2111	3.2725
--	--			80.4711	3.4902	1	3.0478	6.75	3.4399	18.2778	3.6436	18.2778	3.2719
--	--			80.7561	3.4902	1	3.0484	6.9	3.4393	18.3444	3.6442	18.3444	3.2713
--	--			81.0408	3.4905	1	3.0499	7.05	3.4387	18.4111	3.6449	18.4111	3.2707
--	--			81.3257	3.4905	1	3.0515	7.25	3.4381	18.4778	3.6455	18.4778	3.27
--	--			81.6105	3.4908	1	3.0536	7.4	3.4375	18.5333	3.6461	18.5333	3.2691
--	--			81.8953	3.4908	1	3.0546	7.55	3.4368	18.6	3.6467	18.6	3.2685
--	--			82.1803	3.4908	1.05	3.0567	7.75	3.4362	18.6667	3.6473	18.6667	3.2682
--	--			82.4653	3.4911	1.05	3.0577	7.9	3.4356	18.7333	3.648	18.7333	3.2676
--	--			82.7507	3.4914	1.05	3.0595	8.1	3.435	18.8	3.6489	18.8	3.2669
--	--			83.0363	3.4914	1.05	3.0611	8.25	3.4343	18.8667	3.6495	18.8667	3.2666
--	--			83.3215	3.4917	1.05	3.0626	8.4	3.4337	18.9222	3.6501	18.9222	3.2663
--	--			83.6068	3.4917	1.05	3.0636	8.6	3.4334	18.9889	3.6507	18.9889	3.2657
--	--			83.8919	3.4917	1.05	3.0651	8.75	3.4328	19.0556	3.6514	19.0556	3.2657
--	--			84.1773	3.4917	1.05	3.0664	8.9	3.4322	19.1222	3.6517	19.1222	3.2651
--	--			84.4626	3.492	1.05	3.0688	9.1	3.4316	19.1889	3.6526	19.1889	3.2651
--	--			84.7478	3.4923	1.05	3.0704	9.25	3.4312	19.2556	3.6532	19.2556	3.2648
--	--			85.0331	3.4923	1.05	3.0719	9.45	3.4306	19.3111	3.6538	19.3111	3.2645
--	--			85.3183	3.4926	1.05	3.0735	9.6	3.4303	19.3778	3.6545	19.3778	3.2645
--	--			85.6036	3.4926	1.05	3.0757	9.75	3.43	19.4444	3.6548	19.4444	3.2641
--	--			85.8892	3.4929	1.1	3.0772	9.95	3.4297	19.5111	3.6554	19.5111	3.2641
--	--			86.1746	3.4929	1.1	3.0794	10.1	3.4294	19.5778	3.656	19.5778	3.2641
--	--			86.4601	3.4929	1.1	3.0819	10.25	3.4291	19.6444	3.6563	19.6444	3.2638
--	--			86.7457	3.4929	1.1	3.0837	10.45	3.4288	19.7	3.6566	19.7	3.2635
--	--			87.0312	3.4933	1.1	3.0859	10.6	3.4285	19.7667	3.6576	19.7667	3.2635
--	--			87.3168	3.4936	1.1	3.0874	10.75	3.4281	19.8333	3.6582	19.8333	3.2632
--	--			87.6024	3.4936	1.1	3.0884	10.95	3.4278	19.9	3.6588	19.9	3.2629
--	--			87.888	3.4939	1.1	3.0899	11.1	3.4275	19.9667	3.6597	19.9667	3.2626
--	--			88.1735	3.4942	1.1	3.0912	11.3	3.4269	20.0333	3.6604	20.0333	3.2623
--	--			88.4591	3.4942	1.1	3.0927	11.45	3.4266	20.0889	3.6613	20.0889	3.2617
--	--			88.7444	3.4942	1.1	3.0943	11.6	3.4263	20.1556	3.6619	20.1556	3.261
--	--			89.0299	3.4945	1.15	3.0958	11.8	3.4257	20.2222	3.6628	20.2222	3.2604
--	--			89.3153	3.4945	1.15	3.0974	11.95	3.425	20.2889	3.6635	20.2889	3.2598
--	--			89.6008	3.4948	1.15	3.0989	12.1	3.4247	20.3556	3.6644	20.3556	3.2592
--	--			89.8864	3.4948	1.15	3.1005	12.3	3.4241	20.4222	3.6647	20.4222	3.2583
--	--			90.1718	3.4951	1.15	3.102	12.45	3.4238	20.4778	3.665	20.4778	3.2576
--	--			90.4574	3.4951	1.15	3.1042	12.6	3.4232	20.5444	3.6656	20.5444	3.2567
--	--			90.7429	3.4951	1.15	3.1057	12.8	3.4229	20.6111	3.6662	20.6111	3.2558
--	--			91.0281	3.4954	1.15	3.1073	12.95	3.4226	20.6778	3.6669	20.6778	3.2548
--	--			91.3131	3.4954	1.15	3.1091	13.15	3.4219	20.7444	3.6675	20.7444	3.2539
--	--			91.5984	3.4957	1.15	3.1113	13.3	3.4216	20.8111	3.6681	20.8111	3.253
--	--			91.8837	3.496	1.15	3.1129	13.45	3.4213	20.8667	3.669	20.8667	3.2524
--	--			92.1688	3.496	1.2	3.1153	13.65	3.421	20.9333	3.6697	20.9333	3.2514
--	--			92.4541	3.4964	1.2	3.1153	13.8	3.4207	21	3.6703	21	3.2499
--	--			92.7393	3.4964	1.2	3.1169	13.95	3.4201	21.0667	3.6712	21.0667	3.249
--	--			93.0245	3.4967	1.2	3.1191	14.15	3.4198	21.1333	3.6715	21.1333	3.2483
--	--			93.3098	3.4967	1.2	3.1206	14.3	3.4192	21.2	3.6721	21.2	3.2474
--	--			93.595	3.497	1.2	3.1231	14.5	3.4188	21.2556	3.6731	21.2556	3.2468
--	--			93.8801	3.497	1.2	3.1246	14.65	3.4185	21.3222	3.6746	21.3222	3.2459
--	--			94.1652	3.4973	1.2	3.1268	14.8	3.4182	21.3889	3.6755	21.3889	3.2446
--	--			94.4504	3.4973	1.2	3.1284	15	3.4179	21.4556	3.6765	21.4556	3.2437
--	--			94.7357	3.4979	1.2	3.1305	15.15	3.4173	21.5222	3.6774	21.5222	3.2428
--	--			95.0212	3.4979	1.2	3.1315	15.3	3.417	21.5889	3.678	21.5889	3.2418
--	--			95.3063	3.4979	1.2	3.1333	15.5	3.4167	21.6444	3.6786	21.6444	3.2409
--	--			95.5915	3.4982	1.25	3.1346	15.65	3.4167	21.7111	3.679	21.7111	3.24
--	--			95.8765	3.4982	1.25	3.1361	15.8	3.4164	21.7778	3.6796	21.7778	3.239
--	--			96.1615	3.4982	1.25	3.1377	16	3.4164	21.8444	3.6802	21.8444	3.2381
--	--			96.4468	3.4985	1.25	3.1392	16.15	3.4161	21.9111	3.6808	21.9111	3.2369
--	--			96.7316	3.4985	1.25	3.1417	16.35	3.4157	21.9778	3.6814	21.9778	3.2362
--	--			97.0164	3.4988	1.25	3.1432	16.5	3.4157	22.0333	3.6817	22.0333	3.2356
--	--			97.3012	3.4988	1.25	3.1448	16.65	3.4154	22.1	3.6824	22.1	3.235
--	--			97.586	3.4991	1.25	3.1463	16.85	3.4151	22.1667	3.6827	22.1667	3.235
--	--			97.8709	3.4991	1.25	3.1485	17	3.4148	22.2333	3.6833	22.2333	3.2347
--	--			98.1557	3.4998	1.25	3.1501	17.15	3.4145	22.3	3.6839	22.3	3.2344
--	--			98.4404	3.4998	1.25	3.1516	17.35	3.4142	22.3667	3.6842	22.3667	3.2344
--	--			98.7251	3.4998	1.25	3.1532	17.5	3.4139	22.4222	3.6852	22.4222	3.2341
--	--			99.01	3.5001	1.3	3.1547	17.65	3.4136	22.4889	3.6861	22.4889	3.2338
--	--			99.2946	3.5001	1.3	3.1563	17.85	3.4133	22.5556	3.6867	22.5556	3.2335
--	--			99.5792	3.5004	1.3	3.1587	18	3.4126	22.6222	3.687	22.6222	3.2331
--	--			99.8638	3.5007	1.3	3.1597	18.2	3.4123	22.6889	3.6876	22.6889	3.2325
--	--			100.149	3.5007	1.3	3.1609	18.35	3.412	22.7556	3.6879	22.7556	3.2319
--	--			100.433	3.501	1.3	3.1625	18.5	3.4117	22.8111	3.6883	22.8111	3.231
--	--			100.718	3.501	1.3	3.1643	18.7	3.4114	22.8778	3.6889	22.8778	3.23
--	--			101.003	3.501	1.3	3.1665	18.85	3.4111	22.9444	3.6895	22.9444	3.2291
--	--			101.288	3.5013	1.3	3.168	19	3.4105	23.0111	3.6901	23.0111	3.2282
--	--			101.573	3.5016	1.3	3.169	19.2	3.4102	23.0778	3.6907	23.0778	3.2273
--	--			101.858	3.5016	1.3	3.1702	19.35	3.4099	23.1444	3.6914	23.1444	3.226
--	--			102.144	3.5019	1.3	3.1718	19.5	3.4095	23.2	3.692	23.2	3.2248
--	--			102.429	3.5026	1.3	3.1742	19.7	3.4092	23.2667	3.6926	23.2667	3.2235
--	--			102.714	3.5026	1.35	3.1758	19.85	3.4089	23.3333	3.6932	23.3333	3.2226
--	--			103	3.5026	1.35	3.178	20.05	3.4086	23.4	3.6935	23.4	3.2217
--	--			103.285	3.5029	1.35	3.1795	20.2	3.4083	23.4667	3.6941	23.4667	3.2211
--	--			103.571	3.5032	1.35	3.182	20.35	3.4077	23.5333	3.6948	23.5333	3.2201
--	--			103.856	3.5032	1.35	3.182	20.55	3.4074	23.5889	3.6954	23.5889	3.2192
--	--			104.141	3.5035	1.35	3.1839	20.7	3.4071	23.6556	3.6957	23.6556	3.2183
--	--			104.426	3.5038	1.35	3.186	20.85	3.4068	23.7222	3.6963	23.7222	3.2173
--	--			104.711	3.5038	1.35	3.1876	21.05	3.4064	23.7889	3.6969	23.7889	3.2161
--	--			104.997	3.5041	1.35	3.1891	21.2	3.4061	23.8556	3.6976	23.8556	3.2155
--	--			105.282	3.5044	1.35	3.1907	21.4	3.4058	23.9222	3.6982	23.9222	3.2142
--	--			105.568	3.5044	1.35	3.1928	21.55	3.4055	23.9778	3.6988	23.9778	3.2133
--	--			105.853	3.5047	1.4	3.1944	21.7	3.4052	24.0444	3.6997	24.0444	3.2124
--	--			106.138	3.505	1.4	3.1966	21.9	3.4049	24.1111	3.7007	24.1111	3.2114
--	--			106.423	3.505	1.4	3.1981	22.05	3.4049	24.1778	3.7016	24.1778	3.2105
--	--			106.708	3.505	1.4	3.2006	22.2	3.4046	24.2444	3.7019	24.2444	3.2096
--	--			106.993	3.5053	1.4	3.2021	22.4	3.4043	24.3111	3.7028	24.3111	3.209
--	--			107.279	3.5057	1.4	3.2034	22.55	3.4043	24.3667	3.7031	24.3667	3.2087
--	--			107.564	3.5057	1.4	3.2049	22.7	3.404	24.4333	3.7038	24.4333	3.2083
--	--			107.85	3.506	1.4	3.2062	22.9	3.404	24.5	3.7047	24.5	3.2083
--	--			108.135	3.5063	1.4	3.2083	23.05	3.4037	24.5667	3.7056	24.5667	3.2083
--	--			108.42	3.5063	1.4	3.2093	23.25	3.4037	24.6333	3.7059	24.6333	3.2083
--	--			108.706	3.5066	1.4	3.2108	23.4	3.4033	24.7	3.7065	24.6889	3.208
--	--			108.991	3.5069	1.4	3.2121	23.55	3.4033	24.7556	3.7072	24.7556	3.2077
--	--			109.277	3.5069	1.45	3.2136	23.75	3.403	24.8222	3.7075	24.8222	3.2074
--	--			109.562	3.5072	1.45	3.2158	23.9	3.4027	24.8889	3.7084	24.8889	3.2065
--	--			109.848	3.5075	1.45	3.2173	24.05	3.4024	24.9556	3.709	24.9556	3.2059
--	--			110.133	3.5078	1.45	3.2195	24.25	3.4021	25.0222	3.7096	25.0222	3.2049
--	--			110.418	3.5078	1.45	3.2211	24.4	3.4018	25.0889	3.7103	25.0778	3.2043
--	--			110.704	3.5081	1.45	3.2226	24.55	3.4015	25.1444	3.7109	25.1444	3.2031
--	--			110.99	3.5081	1.45	3.2242	24.75	3.4012	25.2111	3.7112	25.2111	3.2021
--	--			111.275	3.5084	1.45	3.2263	24.9	3.4006	25.2778	3.7118	25.2778	3.2009
--	--			111.561	3.5088	1.45	3.2279	25.1	3.4002	25.3444	3.7124	25.3444	3.1994
--	--			111.846	3.5091	1.45	3.23	25.25	3.3999	25.4111	3.7134	25.4111	3.1981
--	--			112.132	3.5094	1.45	3.231	25.4	3.3996	25.4778	3.7143	25.4667	3.1972
--	--			112.418	3.5097	1.5	3.2325	25.6	3.3993	25.5333	3.7149	25.5333	3.1959
--	--			112.703	3.51	1.5	3.2341	25.75	3.399	25.6	3.7155	25.6	3.1944
--	--			112.989	3.51	1.5	3.2353	25.9	3.3987	25.6667	3.7165	25.6667	3.1935
--	--			113.274	3.5103	1.5	3.2369	26.1	3.3984	25.7333	3.7171	25.7333	3.1922
--	--			113.56	3.5106	1.5	3.2381	26.25	3.3981	25.8	3.718	25.8	3.191
--	--			113.845	3.5106	1.5	3.2403	26.4	3.3978	25.8667	3.7186	25.8556	3.1897
--	--			114.131	3.5109	1.5	3.2418	26.6	3.3971	25.9222	3.7193	25.9222	3.1885
--	--			114.417	3.5112	1.5	3.2434	26.75	3.3971	25.9889	3.7199	25.9889	3.1876
--	--			114.702	3.5112	1.5	3.2446	26.95	3.3965	26.0556	3.7205	26.0556	3.1863
--	--			114.987	3.5119	1.5	3.2462	27.1	3.3965	26.1222	3.7214	26.1222	3.1851
--	--			115.273	3.5119	1.5	3.2462	27.25	3.3962	26.1889	3.722	26.1889	3.1839
--	--			115.558	3.5122	1.5	3.2474	27.45	3.3959	26.2556	3.7227	26.2444	3.1826
--	--			115.843	3.5125	1.5	3.249	27.6	3.3956	26.3111	3.7236	26.3111	3.1814
--	--			116.129	3.5128	1.55	3.2502	27.75	3.3953	26.3778	3.7248	26.3778	3.1801
--	--			116.414	3.5131	1.55	3.2517	27.95	3.395	26.4444	3.7255	26.4444	3.1789
--	--			116.699	3.5134	1.55	3.253	28.1	3.3947	26.5111	3.7261	26.5111	3.1777
--	--			116.984	3.5137	1.55	3.2542	28.3	3.3944	26.5778	3.7267	26.5778	3.1767
--	--			117.27	3.5137	1.55	3.2555	28.45	3.394	26.6444	3.7276	26.6333	3.1755
--	--			117.555	3.514	1.55	3.2567	28.6	3.3937	26.7	3.7282	26.7	3.1739
--	--			117.841	3.5143	1.55	3.2583	28.8	3.3934	26.7667	3.7292	26.7667	3.173
--	--			118.126	3.5146	1.55	3.2595	28.95	3.3931	26.8333	3.7301	26.8333	3.1724
--	--			118.412	3.515	1.55	3.261	29.1	3.3928	26.9	3.7304	26.9	3.1718
--	--			118.697	3.5153	1.55	3.2623	29.3	3.3925	26.9667	3.7313	26.9667	3.1711
--	--			118.983	3.5156	1.55	3.2645	29.45	3.3922	27.0333	3.732	27.0222	3.1708
--	--			119.268	3.5156	1.55	3.2657	29.6	3.3919	27.0889	3.7326	27.0889	3.1705
--	--			119.554	3.5162	1.55	3.2669	29.8	3.3916	27.1556	3.7332	27.1556	3.1702
--	--			119.839	3.5165	1.6	3.2682	29.95	3.3913	27.2222	3.7341	27.2222	3.1699
--	--			120.125	3.5171	1.6	3.27	30.15	3.3909	27.2889	3.7348	27.2889	3.1696
--	--			120.41	3.5174	1.6	3.271	30.3	3.3909	27.3556	3.7357	27.3556	3.169
--	--			120.696	3.5177	1.6	3.2722	30.45	3.3906	27.4222	3.7363	27.4111	3.1684
--	--			120.982	3.5181	1.6	3.2734	30.65	3.3903	27.4778	3.7372	27.4778	3.1674
--	--			121.267	3.5184	1.6	3.2747	30.8	3.39	27.5444	3.7382	27.5444	3.1665
--	--			121.553	3.5187	1.6	3.2769	30.95	3.39	27.6111	3.7388	27.6111	3.1653
--	--			121.838	3.5193	1.6	3.2781	31.15	3.3897	27.6778	3.7397	27.6778	3.164
--	--			122.123	3.5193	1.6	3.2796	31.3	3.3897	27.7444	3.7403	27.7444	3.1628
--	--			122.409	3.5196	1.6	3.2809	31.45	3.3894	27.8111	3.741	27.8	3.1615
--	--			122.694	3.5199	1.6	3.2821	31.65	3.3894	27.8667	3.7419	27.8667	3.16
--	--			122.98	3.5202	1.6	3.2834	31.8	3.3894	27.9333	3.7428	27.9333	3.1587
--	--			123.265	3.5205	1.65	3.2849	32	3.3891	28	3.7434	28	3.1575
--	--			123.55	3.5212	1.65	3.2862	32.15	3.3891	28.0667	3.7441	28.0667	3.156
--	--			123.836	3.5218	1.65	3.2874	32.3	3.3891	28.1333	3.7447	28.1333	3.1544
--	--			124.121	3.5224	1.65	3.2886	32.5	3.3888	28.2	3.7456	28.1889	3.1529
--	--			124.406	3.523	1.65	3.2899	32.65	3.3888	28.2556	3.7462	28.2556	3.1516
--	--			124.691	3.5233	1.65	3.2911	32.8	3.3888	28.3222	3.7472	28.3222	3.1498
--	--			124.977	3.5243	1.65	3.2924	33	3.3885	28.3889	3.7481	28.3889	3.1482
--	--			125.262	3.5249	1.65	3.2939	33.15	3.3885	28.4556	3.749	28.4556	3.1467
--	--			125.547	3.5255	1.65	3.2952	33.3	3.3885	28.5222	3.75	28.5222	3.1451
--	--			125.832	3.5258	1.65	3.297	33.5	3.3882	28.5889	3.7512	28.5778	3.1432
--	--			126.117	3.5264	1.65	3.2992	33.65	3.3882	28.6444	3.7518	28.6444	3.1417
--	--			126.403	3.527	1.7	3.3001	33.85	3.3878	28.7111	3.7527	28.7111	3.1398
--	--			126.688	3.5277	1.7	3.302	34	3.3878	28.7778	3.7537	28.7778	3.1383
--	--			126.973	3.528	1.7	3.3038	34.15	3.3875	28.8444	3.7546	28.8444	3.1367
--	--			127.258	3.5286	1.7	3.3051	34.35	3.3875	28.9111	3.7555	28.9111	3.1352
--	--			127.543	3.5292	1.7	3.3063	34.5	3.3872	28.9778	3.7562	28.9667	3.1336
--	--			127.828	3.5295	1.7	3.3076	34.65	3.3869	29.0333	3.7571	29.0333	3.1321
--	--			128.113	3.5301	1.7	3.3091	34.85	3.3866	29.1	3.758	29.1	3.1302
--	--			128.399	3.5308	1.7	3.3107	35	3.3863	29.1667	3.7589	29.1667	3.1287
--	--			128.684	3.5317	1.7	3.3122	35.2	3.386	29.2333	3.7602	29.2333	3.1271
--	--			128.97	3.5323	1.75	3.3141	35.35	3.3857	29.3	3.7611	29.3	3.1256
--	--			129.255	3.5332	1.75	3.3156	35.5	3.3854	29.3667	3.7617	29.3556	3.1237
--	--			129.541	3.5339	1.75	3.3172	35.7	3.3851	29.4222	3.7627	29.4222	3.1215
--	--			129.826	3.5348	1.75	3.319	35.85	3.3847	29.4889	3.7636	29.4889	3.1197
--	--			130.112	3.5357	1.75	3.32	36	3.3844	29.5556	3.7648	29.5556	3.1178
--	--			130.397	3.5363	1.75	3.3212	36.2	3.3841	29.6222	3.7664	29.6222	3.116
--	--			130.682	3.5373	1.75	3.3231	36.35	3.3838	29.6889	3.7676	29.6889	3.1141
--	--			130.968	3.5379	1.8	3.3243	36.5	3.3835	29.7556	3.7689	29.7444	3.1125
--	--			131.253	3.5388	1.8	3.3255	36.7	3.3832	29.8111	3.7698	29.8111	3.1107
--	--			131.538	3.5398	1.8	3.3265	36.85	3.3829	29.8778	3.7707	29.8778	3.1085
--	--			131.823	3.5407	1.8	3.3277	37.05	3.3826	29.9444	3.772	29.9444	3.1067
--	--			132.108	3.5419	1.8	3.3289	37.2	3.3823	30.0111	3.7732	30.0111	3.1048
--	--			132.393	3.5429	1.8	3.3302	37.35	3.382	30.0778	3.7741	30.0778	3.1026
--	--			132.678	3.5438	1.8	3.3317	37.55	3.3816	30.1444	3.7754	30.1333	3.1011
--	--			132.963	3.545	1.8	3.333	37.7	3.3813	30.2	3.7763	30.2	3.0995
--	--			133.248	3.5463	1.8	3.3342	37.85	3.381	30.2667	3.7772	30.2667	3.0977
--	--			133.534	3.5481	1.85	3.3355	38.05	3.3807	30.3333	3.7782	30.3333	3.0964
--	--			133.819	3.5494	1.85	3.3367	38.2	3.3804	30.4	3.7794	30.4	3.0955
--	--			134.104	3.5506	1.85	3.3382	38.35	3.3798	30.4667	3.7803	30.4667	3.0943
--	--			134.39	3.5522	1.85	3.3395	38.55	3.3795	30.5333	3.7816	30.5222	3.0933
--	--			134.675	3.554	1.85	3.3395	38.7	3.3792	30.5889	3.7825	30.5889	3.0927
--	--			134.961	3.5556	1.85	3.3407	38.9	3.3792	30.6556	3.7837	30.6556	3.0924
--	--			135.246	3.5571	1.85	3.3417	39.05	3.3785	30.7222	3.7847	30.7222	3.0915
--	--			135.531	3.5587	1.85	3.3432	39.2	3.3782	30.7889	3.7856	30.7889	3.0908
--	--			135.817	3.5602	1.9	3.3444	39.4	3.3779	30.8556	3.7865	30.8556	3.0902
--	--			136.102	3.5621	1.9	3.3454	39.55	3.3776	30.9222	3.7875	30.9111	3.0893
--	--			136.388	3.5639	1.9	3.3469	39.7	3.3776	30.9778	3.7887	30.9778	3.0887
--	--			136.673	3.5661	1.9	3.3479	39.9	3.3773	31.0444	3.7896	31.0444	3.0881
--	--			136.958	3.568	1.9	3.3491	40.05	3.377	31.1111	3.7906	31.1111	3.0871
--	--			137.244	3.5701	1.9	3.3503	40.25	3.377	31.1778	3.7918	31.1778	3.0862
--	--			137.529	3.572	1.9	3.3513	40.4	3.3767	31.2444	3.7927	31.2444	3.0853
--	--			137.814	3.5742	1.95	3.3528	40.55	3.3767	31.3111	3.794	31.3	3.0837
--	--			138.1	3.5773	1.95	3.3541	40.75	3.3767	31.3667	3.7946	31.3667	3.0825
--	--			138.385	3.5801	1.95	3.3553	40.9	3.3761	31.4333	3.7958	31.4333	3.0809
--	--			138.671	3.5828	1.95	3.3565	41.05	3.3761	31.5	3.7971	31.5	3.0794
--	--			138.956	3.5866	1.95	3.3578	41.25	3.3758	31.5667	3.7983	31.5667	3.0775
--	--			139.242	3.5897	2	3.359	41.4	3.3754	31.6333	3.7992	31.6333	3.0757
--	--			139.527	3.5931	2	3.3606	41.55	3.3754	31.7	3.8011	31.6889	3.0738
--	--			139.813	3.5962	2	3.3618	41.75	3.3751	31.7556	3.8023	31.7556	3.071
--	--			140.098	3.5996	2	3.363	41.9	3.3748	31.8222	3.8036	31.8222	3.0688
--	--			140.384	3.6036	2	3.3634	42.1	3.3745	31.8889	3.8045	31.8889	3.0664
--	--			140.669	3.6083	2.05	3.3646	42.25	3.3745	31.9556	3.8054	31.9556	3.0636
--	--			140.955	3.6132	2.05	3.3661	42.4	3.3742	32.0222	3.8064	32.0222	3.0608
--	--			141.24	3.6188	2.05	3.3671	42.6	3.3739	32.0889	3.8076	32.0778	3.0577
--	--			141.526	3.6247	2.05	3.3683	42.75	3.3733	32.1444	3.8089	32.1444	3.0546
--	--			141.812	3.6309	2.05	3.3696	42.9	3.373	32.2111	3.8101	32.2111	3.0515
--	--			142.097	3.6383	2.1	3.3711	43.1	3.3727	32.2778	3.8116	32.2778	3.0484
--	--			142.383	3.6461	2.1	3.3723	43.25	3.3723	32.3444	3.8129	32.3444	3.0447
--	--			142.668	3.6542	2.1	3.3733	43.4	3.372	32.4111	3.8138	32.4111	3.0409
--	--			142.954	3.6631	2.15	3.3748	43.6	3.3717	32.4778	3.8151	32.4667	3.0372
--	--			143.239	3.6718	2.15	3.3758	43.75	3.3714	32.5333	3.8163	32.5333	3.0335
--	--			143.525	3.6824	2.15	3.3776	43.95	3.3711	32.6	3.8178	32.6	3.0295
--	--			143.811	3.6941	2.2	3.3789	44.1	3.3708	32.6667	3.8194	32.6667	3.0257
--	--			144.096	3.7072	2.2	3.3795	44.25	3.3705	32.7333	3.8206	32.7333	3.0214
--	--			144.382	3.7205	2.2	3.3807	44.45	3.3705	32.8	3.8219	32.8	3.0177
--	--			144.667	3.7348	2.2	3.382	44.6	3.3702	32.8667	3.8234	32.8556	3.0137
--	--			144.953	3.7496	2.25	3.3832	44.75	3.3702	32.9222	3.825	32.9222	3.0093
--	--			145.238	3.767	2.25	3.3844	44.95	3.3699	32.9889	3.8265	32.9889	3.005
--	--			145.524	3.7853	2.25	3.3854	45.1	3.3699	33.0556	3.8281	33.0556	3.0003
--	--			145.809	3.8048	2.3	3.3866	45.3	3.3699	33.1222	3.8296	33.1222	2.9957
--	--			146.095	3.8256	2.3	3.3878	45.45	3.3696	33.1889	3.8312	33.1889	2.991
--	--			146.38	3.8464	2.3	3.3888	45.6	3.3696	33.2556	3.8324	33.2444	2.9864
--	--			146.666	3.8668	2.35	3.39	45.8	3.3696	33.3111	3.8337	33.3111	2.9814
--	--			146.951	3.8879	2.35	3.3906	45.95	3.3696	33.3778	3.8352	33.3778	2.9765
--	--			147.237	3.9087	2.35	3.3916	46.1	3.3692	33.4444	3.8371	33.4444	2.9706
--	--			147.523	3.9322	2.4	3.3928	46.3	3.3692	33.5111	3.8389	33.5111	2.9653
--	--			147.808	3.9552	2.4	3.394	46.45	3.3692	33.5778	3.8405	33.5778	2.96
--	--			148.094	3.9778	2.45	3.395	46.6	3.3689	33.6444	3.8417	33.6333	2.9557
--	--			148.379	4.0004	2.45	3.3962	46.8	3.3689	33.7	3.8436	33.7	2.951
--	--			148.665	4.0212	2.5	3.3975	46.95	3.3689	33.7667	3.8448	33.7667	2.9467
--	--			148.95	4.042	2.5	3.3987	47.15	3.3686	33.8333	3.8464	33.8333	2.942
--	--			149.236	4.0609	2.5	3.3993	47.3	3.3686	33.9	3.8482	33.9	2.9386
--	--			149.521	4.0789	2.55	3.4006	47.45	3.3683	33.9667	3.8501	33.9667	2.9355
--	--			149.806	4.0975	2.55	3.4018	47.65	3.3683	34.0333	3.8523	34.0222	2.9321
--	--			149.845	4.1	2.6	3.403	47.8	3.368	34.0889	3.8544	34.0889	2.929
--	--			150.313		2.6	3.404	47.95	3.3677	34.1556	3.8566	34.1556	2.925
--	--			0	4.0606	2.65	3.4052	48.15	3.3677	34.2222	3.8581	34.2222	2.9206
--	--			0.28554	3.6576	2.7	3.4064	48.3	3.3674	34.2889	3.8603	34.2889	2.9163
--	--			0.57119	3.5404	2.7	3.4064	48.45	3.3671	34.3556	3.8619	34.3556	2.9113
--	--			0.85684	3.4871	2.7	3.4074	48.65	3.3668	34.4222	3.8643	34.4111	2.9064
--	--			1.14228	3.4585	2.75	3.4086	48.8	3.3665	34.4778	3.8659	34.4778	2.9008
--	--			1.42782	3.4446	2.8	3.4099	49	3.3661	34.5444	3.8678	34.5444	2.8946
--	--			1.71316	3.4375	2.8	3.4111	49.15	3.3658	34.6111	3.8696	34.6111	2.8884
--	--			1.9983	3.434	2.85	3.4123	49.3	3.3655	34.6778	3.8712	34.6778	2.8813
--	--			2.28334	3.4322	2.85	3.4123	49.5	3.3652	34.7444	3.8724	34.7444	2.8732
--	--			2.56796	3.4306	2.9	3.4133	49.65	3.3649	34.8111	3.8746	34.8	2.8642
--	--			2.85229	3.4297	2.95	3.4145	49.8	3.3646	34.8667	3.8771	34.8667	2.8562
--	--			3.13691	3.4288	2.95	3.4157	50	3.3643	34.9333	3.8792	34.9333	2.8475
--	--			3.42134	3.4278	3	3.4167	50.15	3.364	35	3.8811	35	2.8385
--	--			3.70556	3.4275	3.05	3.4173	50.3	3.3637	35.0667	3.8829	35.0667	2.8298
--	--			3.98988	3.4269	3.05	3.4185	50.5	3.3634	35.1333	3.8851	35.1333	2.8205
--	--			4.2742	3.4263	3.1	3.4195	50.65	3.3627	35.2	3.8873	35.1889	2.8109
--	--			4.55842	3.4257	3.15	3.4207	50.85	3.3624	35.2556	3.8891	35.2556	2.8004
--	--			4.84264	3.425	3.2	3.4213	51	3.3621	35.3222	3.891	35.3222	2.7901
--	--			5.12696	3.4244	3.2	3.4223	51.15	3.3618	35.3889	3.8932	35.3889	2.7799
--	--			5.41108	3.4238	3.3	3.4235	51.35	3.3615	35.4556	3.8957	35.4556	2.7709
--	--			5.6952	3.4235	3.35	3.4247	51.5	3.3609	35.5222	3.8984	35.5222	2.7625
--	--			5.97932	3.4232	3.35	3.4254	51.65	3.3609	35.5889	3.9006	35.5778	2.7551
--	--			6.26344	3.4226	3.4	3.4266	51.85	3.3603	35.6444	3.9034	35.6444	2.748
--	--			6.54766	3.4223	3.5	3.4278	52	3.3603	35.7111	3.9059	35.7111	2.7411
--	--			6.83177	3.4216	3.55	3.4285	52.2	3.3596	35.7778	3.9084	35.7778	2.7346
--	--			7.11589	3.4213	3.6	3.4297	52.35	3.3593	35.8444	3.9109	35.8444	2.7284
--	--			7.40001	3.4207	3.65	3.4309	52.5	3.359	35.9111	3.9133	35.9111	2.7219
--	--			7.68413	3.4204	3.7	3.4312	52.7	3.3587	35.9778	3.9161	35.9667	2.7151
--	--			7.96845	3.4198	3.75	3.4322	52.85	3.3584	36.0333	3.9186	36.0333	2.7083
--	--			8.25247	3.4195	3.85	3.4334	53	3.3581	36.1	3.9214	36.1	2.7018
--	--			8.53669	3.4188	3.85	3.4337	53.2	3.3575	36.1667	3.9239	36.1667	2.695
--	--			8.82081	3.4182	3.95	3.4347	53.35	3.3572	36.2333	3.9264	36.2333	2.6872
--	--			9.10492	3.4182	4.05	3.4356	53.5	3.3568	36.3	3.9291	36.3	2.6798
--	--			9.38914	3.4176	4.15	3.4368	53.7	3.3568	36.3667	3.9322	36.3556	2.6729
--	--			9.67316	3.4173	4.2	3.4371	53.85	3.3565	36.4222	3.935	36.4222	2.6652
--	--			9.95728	3.417	4.25	3.4381	54.05	3.3565	36.4889	3.9378	36.4889	2.6574
--	--			10.2414	3.4164	4.4	3.439	54.2	3.3562	36.5556	3.9409	36.5556	2.6494
--	--			10.5256	3.4161	4.55	3.4402	54.35	3.3562	36.6222	3.944	36.6222	2.6413
--	--			10.8096	3.4157	4.55	3.4402	54.55	3.3559	36.6889	3.9471	36.6889	2.6326
--	--			11.0938	3.4151	4.65	3.4412	54.7	3.3559	36.7556	3.9502	36.7444	2.6243
--	--			11.3778	3.4148	4.7	3.4415	54.85	3.3559	36.8111	3.9539	36.8111	2.6143
--	--			11.6618	3.4142	4.9	3.4424	55.05	3.3556	36.8778	3.957	36.8778	2.6044
--	--			11.9458	3.4142	5.05	3.4437	55.2	3.3556	36.9444	3.9605	36.9444	2.5936
--	--			12.2298	3.4136	5.05	3.4437	55.35	3.3556	37.0111	3.9639	37.0111	2.5827
--	--			12.5139	3.4133	5.2	3.4443	55.55	3.3553	37.0778	3.9673	37.0778	2.5719
--	--			12.798	3.413	5.4	3.4452	55.7	3.3553	37.1444	3.9704	37.1333	2.5601
--	--			13.082	3.4123	5.55	3.4458	55.9	3.3553	37.2	3.9744	37.2	2.5483
--	--			13.3661	3.412	5.7	3.4468	56.05	3.355	37.2667	3.9784	37.2667	2.5356
--	--			13.6501	3.4117	5.7	3.4468	56.2	3.355	37.3333	3.9822	37.3333	2.5235
--	--			13.9341	3.4114	5.9	3.4474	56.4	3.355	37.4	3.9859	37.4	2.5105
--	--			14.2182	3.4111	6.05	3.4483	56.55	3.3547	37.4667	3.9896	37.4444	2.4996
--	--			14.5023	3.4105	6.25	3.4489	56.7	3.3547	37.5333	3.9936
--	--			14.7863	3.4102	6.4	3.4495	56.9	3.3547	37.5889	3.998
--	--			15.0703	3.4099	6.55	3.4502	57.05	3.3544	37.6556	4.0023
--	--			15.3544	3.4095	6.75	3.4508	57.25	3.3541	37.7222	4.007
--	--			15.6384	3.4092	6.9	3.4514	57.4	3.3541	37.7889	4.0116
--	--			15.9224	3.4089	7.05	3.4517	57.55	3.3537	37.8556	4.0163
--	--			16.2066	3.4086	7.25	3.4523	57.75	3.3534	37.9222	4.0212
--	--			16.4906	3.408	7.4	3.4526	57.9	3.3531	37.9778	4.0262
--	--			16.7747	3.408	7.6	3.453	58.05	3.3528	38.0444	4.0311
--	--			17.0587	3.4074	7.75	3.4536	58.25	3.3525	38.1111	4.0358
--	--			17.3427	3.4071	7.9	3.4539	58.4	3.3522	38.1778	4.0401
--	--			17.6267	3.4068	8.1	3.4542	58.55	3.3516	38.2444	4.0451
--	--			17.9108	3.4064	8.25	3.4548	58.75	3.351	38.3111	4.05
--	--			18.1948	3.4061	8.4	3.4551	58.9	3.3506	38.3667	4.0559
--	--			18.4789	3.4058	8.6	3.4554	59.1	3.3503	38.4333	4.0612
--	--			18.7629	3.4055	8.75	3.4561	59.25	3.35	38.5	4.0668
--	--			19.0469	3.4052	8.9	3.4564	59.4	3.3497	38.5667	4.0724
--	--			19.3309	3.4049	9.1	3.4567	59.6	3.3491	38.6333	4.0773
--	--			19.6151	3.4046	9.25	3.457	59.75	3.3488	38.7	4.0829
--	--			19.8991	3.4043	9.45	3.4573	59.9	3.3485	38.7556	4.0885
--	--			20.1831	3.404	9.6	3.4579	60.1	3.3479	38.8222	4.0947
--	--			20.4672	3.4037	9.75	3.4582	60.25	3.3475	38.8778	4.1
--	--			20.7512	3.4033	9.95	3.4585	60.4	3.3472	--	--
--	--			21.0352	3.403	10.1	3.4588	60.6	3.3466	--	--
--	--			21.3193	3.4027	10.25	3.4595	60.75	3.3463	--	--
--	--			21.6033	3.4024	10.45	3.4598	60.95	3.3457	--	--
--	--			21.8874	3.4021	10.6	3.4601	61.1	3.3454	--	--
--	--			22.1714	3.4018	10.75	3.4604	61.25	3.3451	--	--
--	--			22.4554	3.4015	10.95	3.4607	61.45	3.3444	--	--
--	--			22.7395	3.4012	11.1	3.461	61.6	3.3441	--	--
--	--			23.0236	3.4009	11.3	3.4613	61.75	3.3438	--	--
--	--			23.3076	3.4006	11.45	3.4616	61.95	3.3435	--	--
--	--			23.5917	3.4002	11.6	3.4619	62.1	3.3429	--	--
--	--			23.8757	3.4002	11.8	3.4623	62.3	3.3426	--	--
--	--			24.1598	3.3999	11.95	3.4629	62.45	3.3423	--	--
--	--			24.4438	3.3996	12.1	3.4632	62.6	3.3417	--	--
--	--			24.728	3.3993	12.3	3.4635	62.8	3.3413	--	--
--	--			25.012	3.399	12.45	3.4638	62.95	3.3413	--	--
--	--			25.296	3.3987	12.65	3.4641	63.1	3.341	--	--
--	--			25.5801	3.3984	12.8	3.4644	63.3	3.3407	--	--
--	--			25.8641	3.3981	12.95	3.4647	63.45	3.3407	--	--
--	--			26.1482	3.3981	13.15	3.465	63.6	3.3404	--	--
--	--			26.4323	3.3978	13.3	3.4654	63.8	3.3404	--	--
--	--			26.7163	3.3975	13.45	3.4657	63.95	3.3401	--	--
--	--			27.0003	3.3971	13.65	3.466	64.15	3.3398	--	--
--	--			27.2843	3.3968	13.8	3.4663	64.3	3.3398	--	--
--	--			27.5684	3.3965	13.95	3.4669	64.45	3.3398	--	--
--	--			27.8525	3.3962	14.15	3.4669	64.65	3.3395	--	--
--	--			28.1366	3.3962	14.3	3.4672	64.8	3.3395	--	--
--	--			28.4206	3.3959	14.5	3.4675	64.95	3.3392	--	--
--	--			28.7047	3.3956	14.65	3.4681	65.15	3.3392	--	--
--	--			28.9888	3.3953	14.8	3.4681	65.3	3.3392	--	--
--	--			29.2729	3.395	15	3.4685	65.45	3.3389	--	--
--	--			29.557	3.395	15.15	3.4688	65.65	3.3389	--	--
--	--			29.841	3.3947	15.3	3.4691	65.8	3.3386	--	--
--	--			30.125	3.3944	15.5	3.4694	66	3.3386	--	--
--	--			30.4091	3.394	15.65	3.4697	66.15	3.3382	--	--
--	--			30.6931	3.3937	15.8	3.4697	66.3	3.3379	--	--
--	--			30.9771	3.3934	16	3.4703	66.5	3.3373	--	--
--	--			31.2612	3.3931	16.15	3.4706	66.65	3.337	--	--
--	--			31.5453	3.3931	16.35	3.4709	66.8	3.337	--	--
--	--			31.8293	3.3925	16.5	3.4712	67	3.3367	--	--
--	--			32.1133	3.3922	16.65	3.4716	67.15	3.3361	--	--
--	--			32.3973	3.3922	16.85	3.4719	67.35	3.3358	--	--
--	--			32.6813	3.3916	17	3.4719	67.5	3.3351	--	--
--	--			32.9654	3.3916	17.15	3.4722	67.65	3.3348	--	--
--	--			33.2495	3.3913	17.35	3.4725	67.85	3.3342	--	--
--	--			33.5335	3.3909	17.5	3.4728	68	3.3339	--	--
--	--			33.8175	3.3906	17.65	3.4731	68.15	3.3333	--	--
--	--			34.1015	3.3903	17.85	3.4734	68.35	3.3327	--	--
--	--			34.3856	3.3903	18	3.4737	68.5	3.332	--	--
--	--			34.6697	3.39	18.2	3.474	68.65	3.3317	--	--
--	--			34.9537	3.3897	18.35	3.474	68.85	3.3311	--	--
--	--			35.2377	3.3894	18.5	3.4743	69	3.3305	--	--
--	--			35.5218	3.3891	18.65	3.4753	69.2	3.3299	--	--
--	--			35.8058	3.3888	18.7	3.4753	69.35	3.3293	--	--
--	--			36.0898	3.3885	18.85	3.4756	69.5	3.3286	--	--
--	--			36.3739	3.3882	19	3.4756	69.7	3.3283	--	--
--	--			36.6579	3.3878	19.2	3.4759	69.85	3.3277	--	--
--	--			36.9419	3.3878	19.35	3.4762	70	3.3268	--	--
--	--			37.226	3.3875	19.55	3.4765	70.2	3.3262	--	--
--	--			37.51	3.3872	19.7	3.4768	70.35	3.3255	--	--
--	--			37.794	3.3872	19.85	3.4771	70.5	3.3252	--	--
--	--			38.0781	3.3869	20.05	3.4778	70.7	3.3246	--	--
--	--			38.3622	3.3869	20.2	3.4781	70.85	3.324	--	--
--	--			38.6462	3.3866	20.35	3.4784	71.05	3.3237	--	--
--	--			38.9302	3.3863	20.55	3.4787	71.2	3.3234	--	--
--	--			39.2142	3.386	20.7	3.4787	71.35	3.3231	--	--
--	--			39.4982	3.386	20.85	3.479	71.55	3.3227	--	--
--	--			39.7824	3.3857	21.05	3.4793	71.7	3.3224	--	--
--	--			40.0664	3.3854	21.2	3.4796	71.85	3.3224	--	--
--	--			40.3504	3.3854	21.4	3.4796	72.05	3.3221	--	--
--	--			40.6344	3.3847	21.55	3.4799	72.2	3.3218	--	--
--	--			40.9184	3.3847	21.7	3.4802	72.4	3.3218	--	--
--	--			41.2024	3.3847	21.9	3.4805	72.55	3.3215	--	--
--	--			41.4866	3.3841	22.05	3.4805	72.7	3.3212	--	--
--	--			41.7706	3.3841	22.2	3.4809	72.9	3.3212	--	--
--	--			42.0546	3.3838	22.4	3.4812	73.05	3.3209	--	--
--	--			42.3386	3.3835	22.55	3.4815	73.2	3.3206	--	--
--	--			42.6226	3.3835	22.7	3.4815	73.4	3.3206	--	--
--	--			42.9067	3.3832	22.9	3.4821	73.55	3.3203	--	--
--	--			43.1908	3.3829	23.05	3.4824	73.7	3.32	--	--
--	--			43.4748	3.3829	23.25	3.4824	73.9	3.3196	--	--
--	--			43.7588	3.3826	23.4	3.4827	74.05	3.3193	--	--
--	--			44.0429	3.3826	23.55	3.4827	74.25	3.3187	--	--
--	--			44.3269	3.3823	23.75	3.483	74.4	3.3184	--	--
--	--			44.6109	3.382	23.9	3.4833	74.55	3.3178	--	--
--	--			44.895	3.3816	24.05	3.4833	74.75	3.3172	--	--
--	--			45.179	3.3816	24.25	3.4836	74.9	3.3169	--	--
--	--			45.463	3.3813	24.4	3.484	75.05	3.3162	--	--
--	--			45.7471	3.381	24.6	3.4843	75.25	3.3156	--	--
--	--			46.0311	3.381	24.75	3.4846	75.4	3.315	--	--
--	--			46.3151	3.3804	24.9	3.4846	75.55	3.3144	--	--
--	--			46.5992	3.3804	25.1	3.4849	75.75	3.3138	--	--
--	--			46.8832	3.3801	25.25	3.4852	75.9	3.3131	--	--
--	--			47.1673	3.3798	25.4	3.4855	76.1	3.3122	--	--
--	--			47.4513	3.3798	25.6	3.4855	76.25	3.3116	--	--
--	--			47.7353	3.3795	25.75	3.4858	76.4	3.311	--	--
--	--			48.0193	3.3792	25.9	3.4861	76.55	3.31	--	--
--	--			48.3034	3.3792	26.1	3.4864	76.6	3.31	--	--
--	--			48.5875	3.3789	26.25	3.4864	76.75	3.3094	--	--
--	--			48.8715	3.3789	26.45	3.4867	76.9	3.3085	--	--
--	--			49.1555	3.3785	26.6	3.4871	77.1	3.3076	--	--
--	--			49.4395	3.3785	26.75	3.4871	77.25	3.3069	--	--
--	--			49.7235	3.3782	26.95	3.4874	77.45	3.306	--	--
--	--			50.0076	3.3779	27.1	3.4877	77.6	3.3054	--	--
--	--			50.2917	3.3776	27.25	3.4877	77.75	3.3048	--	--
--	--			50.5757	3.3776	27.45	3.4883	77.9	3.3038	--	--
--	--			50.8597	3.3773	27.6	3.4883	77.95	3.3038	--	--
--	--			51.1437	3.3773	27.8	3.4886	78.1	3.3032	--	--
--	--			51.4277	3.377	27.95	3.4889	78.25	3.302	--	--
--	--			51.7118	3.3767	28.1	3.4892	78.25	3.302	--	--
--	--			51.9959	3.3767	28.3	3.4892	78.45	3.3014	--	--
--	--			52.2799	3.3764	28.45	3.4895	78.55	3.3004	--	--
--	--			52.5639	3.3761	28.6	3.4898	78.6	3.3004	--	--
--	--			52.8479	3.3761	28.8	3.4898	78.75	3.2995	--	--
--	--			53.1319	3.3758	28.95	3.4902	78.95	3.2986	--	--
--	--			53.416	3.3754	29.1	3.4902	79.05	3.2976	--	--
--	--			53.7001	3.3754	29.3	3.4905	79.1	3.2973	--	--
--	--			53.9841	3.3751	29.45	3.4908	79.3	3.2967	--	--
--	--			54.2681	3.3748	29.65	3.4911	79.45	3.2961	--	--
--	--			54.5521	3.3748	29.8	3.4911	79.6	3.2952	--	--
--	--			54.8361	3.3745	29.95	3.4914	79.8	3.2945	--	--
--	--			55.1203	3.3745	30.15	3.4914	79.95	3.2942	--	--
--	--			55.4043	3.3742	30.3	3.4917	80.1	3.2939	--	--
--	--			55.6883	3.3739	30.45	3.492	80.3	3.2933	--	--
--	--			55.9723	3.3736	30.65	3.4923	80.45	3.293	--	--
--	--			56.2563	3.3736	30.8	3.4926	80.6	3.2927	--	--
--	--			56.5403	3.3733	30.95	3.4926	80.8	3.2921	--	--
--	--			56.8245	3.3733	31.15	3.4929	80.95	3.2917	--	--
--	--			57.1085	3.373	31.3	3.4933	81.15	3.2911	--	--
--	--			57.3925	3.373	31.5	3.4936	81.3	3.2908	--	--
--	--			57.6765	3.3727	31.65	3.4936	81.45	3.2902	--	--
--	--			57.9605	3.3723	31.8	3.4939	81.65	3.2893	--	--
--	--			58.2446	3.372	32	3.4942	81.8	3.2886	--	--
--	--			58.5287	3.372	32.15	3.4942	81.95	3.288	--	--
--	--			58.8127	3.3717	32.3	3.4945	82.15	3.2871	--	--
--	--			59.0967	3.3717	32.5	3.4948	82.3	3.2862	--	--
--	--			59.3808	3.3714	32.65	3.4951	82.5	3.2855	--	--
--	--			59.6648	3.3714	32.85	3.4951	82.65	3.2846	--	--
--	--			59.9488	3.3711	33	3.4954	82.8	3.2834	--	--
--	--			60.2329	3.3708	33.15	3.4957	82.8	3.2834	--	--
--	--			60.5169	3.3705	33.35	3.4957	82.95	3.2824	--	--
--	--			60.8009	3.3705	33.5	3.496	83	3.2824	--	--
--	--			61.085	3.3699	33.65	3.4964	83.15	3.2815	--	--
--	--			61.369	3.3699	33.85	3.4967	83.3	3.2803	--	--
--	--			61.653	3.3696	34	3.4967	83.3	3.2803	--	--
--	--			61.9371	3.3696	34.15	3.497	83.4	3.2793	--	--
--	--			62.2211	3.3692	34.35	3.4973	83.5	3.279	--	--
--	--			62.5052	3.3689	34.5	3.4973	83.6	3.2778	--	--
--	--			62.7892	3.3689	34.7	3.4976	83.65	3.2775	--	--
--	--			63.0732	3.3686	34.85	3.4979	83.75	3.2765	--	--
--	--			63.3572	3.3686	35	3.4979	83.8	3.2762	--	--
--	--			63.6414	3.3683	35.2	3.4982	83.95	3.275	--	--
--	--			63.9254	3.368	35.35	3.4985	84	3.275	--	--
--	--			64.2094	3.368	35.5	3.4985	84.15	3.2738	--	--
--	--			64.4934	3.3677	35.7	3.4988	84.15	3.2738	--	--
--	--			64.7774	3.3674	35.85	3.4991	84.3	3.2728	--	--
--	--			65.0614	3.3671	36	3.4998	84.35	3.2725	--	--
--	--			65.3455	3.3671	36.2	3.4998	84.5	3.2713	--	--
--	--			65.6296	3.3665	36.35	3.5001	84.5	3.2716	--	--
--	--			65.9136	3.3665	36.55	3.5001	84.65	3.2703	--	--
--	--			66.1977	3.3665	36.7	3.5004	84.65	3.2703	--	--
--	--			66.4817	3.3661	36.85	3.5007	84.8	3.2691	--	--
--	--			66.7657	3.3658	37.05	3.501	84.85	3.2691	--	--
--	--			67.0498	3.3658	37.2	3.501	85	3.2679	--	--
--	--			67.3339	3.3658	37.35	3.5013	85	3.2679	--	--
--	--			67.6181	3.3655	37.55	3.5016	85.15	3.2669	--	--
--	--			67.9021	3.3652	37.7	3.5016	85.15	3.2669	--	--
--	--			68.1861	3.3652	37.85	3.5019	85.3	3.2657	--	--
--	--			68.4702	3.3652	38.05	3.5019	85.35	3.2657	--	--
--	--			68.7542	3.3649	38.2	3.5022	85.45	3.2645	--	--
--	--			69.0382	3.3646	38.4	3.5026	85.5	3.2641	--	--
--	--			69.3223	3.3643	38.55	3.5029	85.65	3.2629	--	--
--	--			69.6063	3.364	38.7	3.5029	85.65	3.2629	--	--
--	--			69.8903	3.3637	38.9	3.5032	85.85	3.262	--	--
--	--			70.1744	3.3634	39.05	3.5035	85.95	3.261	--	--
--	--			70.4585	3.3634	39.2	3.5035	86	3.2607	--	--
--	--			70.7425	3.3634	39.4	3.5038	86.2	3.2598	--	--
--	--			71.0265	3.3634	39.55	3.5041	86.35	3.2592	--	--
--	--			71.3105	3.363	39.75	3.5044	86.5	3.2586	--	--
--	--			71.5945	3.363	39.9	3.5044	86.7	3.2579	--	--
--	--			71.8786	3.3627	40.05	3.5047	86.85	3.2573	--	--
--	--			72.1627	3.3627	40.25	3.505	87	3.2567	--	--
--	--			72.4467	3.3624	40.4	3.505	87.2	3.2561	--	--
--	--			72.7307	3.3621	40.55	3.5053	87.35	3.2552	--	--
--	--			73.0148	3.3621	40.75	3.5057	87.5	3.2542	--	--
--	--			73.2988	3.3621	40.9	3.5057	87.55	3.2542	--	--
--	--			73.5828	3.3618	41.05	3.506	87.65	3.253	--	--
--	--			73.867	3.3615	41.25	3.5063	87.7	3.253	--	--
--	--			74.151	3.3612	41.4	3.5066	87.85	3.2517	--	--
--	--			74.435	3.3612	41.6	3.5069	87.85	3.2517	--	--
--	--			74.719	3.3612	41.75	3.5072	88	3.2505	--	--
--	--			75.0031	3.3609	41.9	3.5072	88.05	3.2505	--	--
--	--			75.2871	3.3609	42.1	3.5075	88.2	3.2493	--	--
--	--			75.5713	3.3606	42.25	3.5078	88.2	3.2493	--	--
--	--			75.8553	3.3603	42.4	3.5081	88.3	3.2483	--	--
--	--			76.1394	3.3603	42.6	3.5084	88.35	3.248	--	--
--	--			76.4234	3.3599	42.75	3.5084	88.5	3.2468	--	--
--	--			76.7074	3.3596	42.9	3.5088	88.55	3.2465	--	--
--	--			76.9916	3.3596	43.1	3.5091	88.6	3.2455	--	--
--	--			77.2756	3.3593	43.25	3.5091	88.7	3.2449	--	--
--	--			77.5596	3.3593	43.45	3.5094	88.8	3.2437	--	--
--	--			77.8437	3.359	43.6	3.5097	88.85	3.2434	--	--
--	--			78.1277	3.3587	43.75	3.51	88.95	3.2424	--	--
--	--			78.4117	3.3584	43.95	3.51	89.05	3.2415	--	--
--	--			78.6959	3.3581	44.1	3.5106	89.15	3.2403	--	--
--	--			78.9799	3.3581	44.25	3.5106	89.2	3.24	--	--
--	--			79.2639	3.3578	44.45	3.5109	89.3	3.239	--	--
--	--			79.5479	3.3578	44.6	3.5109	89.4	3.2384	--	--
--	--			79.832	3.3575	44.8	3.5112	89.5	3.2372	--	--
--	--			80.116	3.3572	44.95	3.5115	89.55	3.2369	--	--
--	--			80.4001	3.3572	45.1	3.5115	89.6	3.2359	--	--
--	--			80.6841	3.3568	45.3	3.5119	89.7	3.235	--	--
--	--			80.9681	3.3565	45.45	3.5122	89.85	3.2338	--	--
--	--			81.2521	3.3565	45.6	3.5122	89.9	3.2335	--	--
--	--			81.5362	3.3562	45.8	3.5125	89.95	3.2325	--	--
--	--			81.8202	3.3562	45.95	3.5128	90.05	3.2319	--	--
--	--			82.1043	3.3559	46.1	3.5128	90.15	3.2307	--	--
--	--			82.3884	3.3559	46.3	3.5131	90.2	3.23	--	--
--	--			82.6724	3.3556	46.45	3.5134	90.3	3.2288	--	--
--	--			82.9564	3.3553	46.65	3.5137	90.4	3.2282	--	--
--	--			83.2404	3.3553	46.8	3.514	90.5	3.2269	--	--
--	--			83.5244	3.3553	46.95	3.5143	90.55	3.2263	--	--
--	--			83.8085	3.355	47.15	3.5143	90.65	3.2251	--	--
--	--			84.0925	3.3547	47.3	3.5146	90.7	3.2245	--	--
--	--			84.3766	3.3544	47.45	3.515	90.8	3.2235	--	--
--	--			84.6606	3.3544	47.65	3.515	90.9	3.2226	--	--
--	--			84.9446	3.3541	47.8	3.5153	91	3.2214	--	--
--	--			85.2286	3.3537	47.95	3.5153	91.05	3.2207	--	--
--	--			85.5127	3.3537	48.15	3.5156	91.15	3.2195	--	--
--	--			85.7967	3.3531	48.3	3.5159	91.25	3.2189	--	--
--	--			86.0808	3.3531	48.5	3.5159	91.35	3.2176	--	--
--	--			86.3648	3.3528	48.65	3.5162	91.4	3.2173	--	--
--	--			86.6488	3.3528	48.8	3.5165	91.5	3.2161	--	--
--	--			86.9328	3.3525	49	3.5168	91.55	3.2155	--	--
--	--			87.2169	3.3522	49.15	3.5171	91.65	3.2145	--	--
--	--			87.5009	3.3519	49.3	3.5171	91.75	3.2142	--	--
--	--			87.785	3.3519	49.5	3.5174	91.9	3.213	--	--
--	--			88.069	3.3516	49.65	3.5177	91.9	3.213	--	--
--	--			88.353	3.3516	49.85	3.5177	92.05	3.2121	--	--
--	--			88.637	3.3513	50	3.5181	92.15	3.2111	--	--
--	--			88.9211	3.351	50.15	3.5184	92.25	3.2108	--	--
--	--			89.2051	3.351	50.35	3.5187	92.4	3.2099	--	--
--	--			89.4892	3.351	50.5	3.5187	92.6	3.209	--	--
--	--			89.7732	3.3506	50.65	3.519	92.7	3.208	--	--
--	--			90.0572	3.3506	50.85	3.5193	92.75	3.2077	--	--
--	--			90.3412	3.3503	51	3.5193	92.9	3.2065	--	--
--	--			90.6253	3.35	51.15	3.5196	92.9	3.2065	--	--
--	--			90.9093	3.35	51.35	3.5199	93.05	3.2052	--	--
--	--			91.1934	3.3497	51.5	3.5199	93.1	3.2052	--	--
--	--			91.4774	3.3494	51.7	3.5202	93.15	3.204	--	--
--	--			91.7614	3.3494	51.85	3.5205	93.25	3.2034	--	--
--	--			92.0454	3.3491	52	3.5208	93.35	3.2021	--	--
--	--			92.3295	3.3488	52.2	3.5208	93.4	3.2015	--	--
--	--			92.6135	3.3485	52.35	3.5212	93.5	3.2003	--	--
--	--			92.8976	3.3482	52.5	3.5215	93.6	3.1997	--	--
--	--			93.1816	3.3479	52.7	3.5218	93.65	3.1987	--	--
--	--			93.4656	3.3472	52.85	3.5218	93.75	3.1978	--	--
--	--			93.7496	3.3469	53	3.5221	93.85	3.1966	--	--
--	--			94.0337	3.3466	53.2	3.5224	93.9	3.1956	--	--
--	--			94.3178	3.3463	53.35	3.5227	93.9	3.1956	--	--
--	--			94.6018	3.3463	53.55	3.523	94	3.1944	--	--
--	--			94.8858	3.346	53.7	3.5233	94.1	3.1935	--	--
--	--			95.1698	3.3457	53.85	3.5236	94.15	3.1925	--	--
--	--			95.4538	3.3454	54.05	3.5243	94.25	3.1913	--	--
--	--			95.738	3.3451	54.2	3.5243	94.25	3.1913	--	--
--	--			96.022	3.3451	54.35	3.5246	94.35	3.1901	--	--
--	--			96.306	3.3451	54.55	3.5249	94.4	3.1891	--	--
--	--			96.59	3.3448	54.7	3.5249	94.45	3.1891	--	--
--	--			96.874	3.3444	54.9	3.5252	94.5	3.1879	--	--
--	--			97.1581	3.3441	55.05	3.5252	94.6	3.187	--	--
--	--			97.4423	3.3435	55.2	3.5255	94.65	3.186	--	--
--	--			97.7264	3.3432	55.4	3.5258	94.75	3.1848	--	--
--	--			98.0104	3.3432	55.55	3.5261	94.75	3.1845	--	--
--	--			98.2944	3.3429	55.7	3.5264	94.8	3.1835	--	--
--	--			98.5784	3.3426	55.9	3.5264	94.9	3.1823	--	--
--	--			98.8625	3.3426	56.05	3.5267	94.95	3.182	--	--
--	--			99.1466	3.3423	56.2	3.5267	95	3.1808	--	--
--	--			99.4306	3.342	56.4	3.527	95.05	3.1798	--	--
--	--			99.7146	3.342	56.55	3.5274	95.1	3.1789	--	--
--	--			99.9986	3.342	56.75	3.5274	95.15	3.1777	--	--
--	--			100.283	3.3417	56.9	3.528	95.2	3.1767	--	--
--	--			100.567	3.3413	57.05	3.528	95.25	3.1761	--	--
--	--			100.851	3.3413	57.25	3.5283	95.35	3.1749	--	--
--	--			101.135	3.341	57.4	3.5286	95.4	3.1739	--	--
--	--			101.419	3.3407	57.55	3.5289	95.45	3.1733	--	--
--	--			101.703	3.3407	57.75	3.5289	95.5	3.1721	--	--
--	--			101.987	3.3404	57.9	3.5292	95.55	3.1711	--	--
--	--			102.271	3.3401	58.05	3.5295	95.6	3.1705	--	--
--	--			102.555	3.3395	58.25	3.5298	95.65	3.1693	--	--
--	--			102.839	3.3395	58.4	3.5298	95.75	3.168	--	--
--	--			103.123	3.3389	58.6	3.5301	95.75	3.1677	--	--
--	--			103.407	3.3389	58.75	3.5305	95.85	3.1665	--	--
--	--			103.691	3.3382	58.9	3.5305	95.9	3.1653	--	--
--	--			103.975	3.3379	59.1	3.5308	95.95	3.1649	--	--
--	--			104.259	3.3376	59.25	3.5311	96	3.1637	--	--
--	--			104.543	3.3373	59.4	3.5314	96.05	3.1625	--	--
--	--			104.827	3.337	59.6	3.5314	96.1	3.1618	--	--
--	--			105.111	3.3367	59.75	3.5317	96.15	3.1606	--	--
--	--			105.395	3.3364	59.95	3.532	96.2	3.1594	--	--
--	--			105.679	3.3358	60.1	3.5323	96.25	3.1584	--	--
--	--			105.963	3.3355	60.25	3.5323	96.3	3.1581	--	--
--	--			106.247	3.3348	60.45	3.5326	96.35	3.1569	--	--
--	--			106.531	3.3345	60.6	3.5329	96.4	3.1556	--	--
--	--			106.816	3.3342	60.75	3.5332	96.45	3.1547	--	--
--	--			107.1	3.3339	60.95	3.5332	96.5	3.1535	--	--
--	--			107.384	3.3339	61.1	3.5336	96.55	3.1525	--	--
--	--			107.668	3.3339	61.25	3.5339	96.6	3.1516	--	--
--	--			107.952	3.3336	61.45	3.5342	96.7	3.1504	--	--
--	--			108.236	3.3333	61.6	3.5342	96.7	3.1494	--	--
--	--			108.52	3.3327	61.8	3.5345	96.8	3.1485	--	--
--	--			108.804	3.332	61.95	3.5348	96.85	3.1473	--	--
--	--			109.088	3.3314	62.1	3.5351	96.9	3.1463	--	--
--	--			109.372	3.3308	62.3	3.5354	96.95	3.1454	--	--
--	--			109.656	3.3305	62.45	3.5354	97	3.1442	--	--
--	--			109.94	3.3302	62.6	3.5357	97.05	3.1432	--	--
--	--			110.224	3.3299	62.8	3.536	97.1	3.1423	--	--
--	--			110.508	3.3296	62.95	3.5367	97.15	3.1411	--	--
--	--			110.792	3.3293	63.1	3.5367	97.2	3.1401	--	--
--	--			111.076	3.3289	63.3	3.537	97.3	3.1389	--	--
--	--			111.36	3.328	63.45	3.5373	97.3	3.1389	--	--
--	--			111.644	3.3277	63.65	3.5376	97.35	3.1377	--	--
--	--			111.929	3.3271	63.8	3.5379	97.4	3.1367	--	--
--	--			112.213	3.3268	63.95	3.5382	97.45	3.1355	--	--
--	--			112.497	3.3265	64.15	3.5382	97.45	3.1355	--	--
--	--			112.781	3.3258	64.3	3.5385	97.5	3.1343	--	--
--	--			113.065	3.3249	64.45	3.5388	97.55	3.1333	--	--
--	--			113.349	3.3246	64.65	3.5391	97.6	3.1321	--	--
--	--			113.633	3.3243	64.8	3.5394	97.65	3.1321	--	--
--	--			113.917	3.3237	65	3.5398	97.65	3.1308	--	--
--	--			114.201	3.3231	65.15	3.5401	97.75	3.1296	--	--
--	--			114.485	3.3224	65.3	3.5401	97.8	3.1284	--	--
--	--			114.769	3.3218	65.5	3.5404	97.8	3.1284	--	--
--	--			115.053	3.3209	65.65	3.5407	97.85	3.1274	--	--
--	--			115.337	3.32	65.8	3.5413	97.9	3.1262	--	--
--	--			115.621	3.319	66	3.5413	97.95	3.125	--	--
--	--			115.905	3.3184	66.15	3.5416	97.95	3.125	--	--
--	--			116.189	3.3175	66.3	3.5422	98	3.124	--	--
--	--			116.473	3.3169	66.5	3.5422	98.05	3.1228	--	--
--	--			116.757	3.3162	66.65	3.5425	98.1	3.1218	--	--
--	--			117.041	3.3156	66.85	3.5429	98.15	3.1215	--	--
--	--			117.325	3.315	67	3.5432	98.2	3.1203	--	--
--	--			117.609	3.3144	67.15	3.5435	98.25	3.1191	--	--
--	--			117.893	3.3131	67.35	3.5438	98.3	3.1181	--	--
--	--			118.178	3.3125	67.5	3.5441	98.3	3.1178	--	--
--	--			118.462	3.3119	67.65	3.5444	98.35	3.1166	--	--
--	--			118.746	3.311	67.85	3.5447	98.4	3.1156	--	--
--	--			119.03	3.31	68	3.545	98.45	3.1144	--	--
--	--			119.314	3.3091	68.15	3.545	98.45	3.1144	--	--
--	--			119.598	3.3085	68.35	3.5453	98.5	3.1132	--	--
--	--			119.882	3.3076	68.5	3.5456	98.55	3.1122	--	--
--	--			120.166	3.3066	68.7	3.546	98.65	3.1113	--	--
--	--			120.45	3.3054	68.85	3.5463	98.7	3.1101	--	--
--	--			120.735	3.3035	69	3.5466	98.75	3.1091	--	--
--	--			121.019	3.3014	69.2	3.5469	98.8	3.1082	--	--
--	--			121.303	3.2995	69.35	3.5472	98.85	3.107	--	--
--	--			121.587	3.2976	69.5	3.5475	98.9	3.106	--	--
--	--			121.871	3.2958	69.7	3.5478	98.95	3.1051	--	--
--	--			122.155	3.2936	69.85	3.5478	99.05	3.1039	--	--
--	--			122.439	3.2917	70.05	3.5487	99.1	3.1029	--	--
--	--			122.723	3.2899	70.2	3.5491	99.15	3.1023	--	--
--	--			123.007	3.2874	70.35	3.5494	99.2	3.1011	--	--
--	--			123.292	3.2849	70.55	3.5497	99.25	3.1001	--	--
--	--			123.576	3.2821	70.7	3.55	99.3	3.0995	--	--
--	--			123.86	3.279	70.85	3.5503	99.4	3.0983	--	--
--	--			124.144	3.2762	71.05	3.5506	99.45	3.097	--	--
--	--			124.428	3.2728	71.2	3.5509	99.5	3.097	--	--
--	--			124.712	3.2694	71.35	3.5512	99.55	3.0958	--	--
--	--			124.996	3.2663	71.55	3.5515	99.6	3.0946	--	--
--	--			125.281	3.2626	71.7	3.5518	99.65	3.0943	--	--
--	--			125.565	3.2586	71.9	3.5525	99.7	3.0933	--	--
--	--			125.849	3.253	72.05	3.5528	99.75	3.0921	--	--
--	--			126.133	3.2477	72.2	3.5531	99.8	3.0915	--	--
--	--			126.417	3.2424	72.4	3.5537	99.85	3.0905	--	--
--	--			126.701	3.2366	72.55	3.554	99.95	3.0893	--	--
--	--			126.985	3.2304	72.7	3.5543	100	3.0887	--	--
--	--			127.269	3.2232	72.9	3.5546	100.05	3.0877	--	--
--	--			127.553	3.2155	73.05	3.5549	100.1	3.0865	--	--
--	--			127.838	3.2065	73.2	3.5556	100.15	3.0859	--	--
--	--			128.122	3.1972	73.4	3.5559	100.2	3.0846	--	--
--	--			128.406	3.1866	73.55	3.5562	100.25	3.0834	--	--
--	--			128.69	3.1773	73.75	3.5562	100.3	3.0825	--	--
--	--			128.974	3.1684	73.9	3.5565	100.35	3.0815	--	--
--	--			129.258	3.1584	74.05	3.5568	100.45	3.0803	--	--
--	--			129.542	3.1476	74.25	3.5571	100.5	3.0794	--	--
--	--			129.826	3.1358	74.4	3.5574	100.55	3.0784	--	--
--	--			130.11	3.124	74.55	3.5577	100.6	3.0772	--	--
--	--			130.394	3.1132	74.75	3.5584	100.65	3.076	--	--
--	--			130.678	3.1023	74.9	3.5587	100.65	3.076	--	--
--	--			130.962	3.0908	75.1	3.559	100.7	3.075	--	--
--	--			131.247	3.0806	75.25	3.5593	100.75	3.0738	--	--
--	--			131.531	3.0704	75.4	3.5596	100.8	3.0729	--	--
--	--			131.815	3.0598	75.6	3.5599	100.85	3.0719	--	--
--	--			132.099	3.0487	75.75	3.5602	100.9	3.0707	--	--
--	--			132.383	3.0372	75.9	3.5605	100.95	3.0695	--	--
--	--			132.667	3.0254	76.1	3.5608	101	3.0695	--	--
--	--			132.951	3.014	76.25	3.5611	101	3.0685	--	--
--	--			133.235	3.0016	76.4	3.5615	101.1	3.0673	--	--
--	--			133.519	2.9901	76.6	3.5621	101.15	3.066	--	--
--	--			133.803	2.978	76.75	3.5624	101.15	3.066	--	--
--	--			134.087	2.9662	76.95	3.5627	101.2	3.0648	--	--
--	--			134.371	2.9535	77.1	3.563	101.25	3.0636	--	--
--	--			134.655	2.9408	77.25	3.5633	101.3	3.0626	--	--
--	--			134.939	2.9281	77.45	3.5636	101.35	3.0626	--	--
--	--			135.223	2.9163	77.6	3.5642	101.4	3.0614	--	--
--	--			135.508	2.9039	77.75	3.5646	101.45	3.0602	--	--
--	--			135.792	2.8915	77.95	3.5652	101.5	3.0592	--	--
--	--			136.076	2.8794	78.1	3.5655	101.5	3.0592	--	--
--	--			136.36	2.8673	78.25	3.5661	101.55	3.058	--	--
--	--			136.644	2.8555	78.45	3.5667	101.6	3.0567	--	--
--	--			136.928	2.8425	78.6	3.567	101.65	3.0555	--	--
--	--			137.213	2.8304	78.8	3.5677	101.65	3.0555	--	--
--	--			137.497	2.8187	78.95	3.568	101.7	3.0543	--	--
--	--			137.781	2.8062	79.1	3.5686	101.75	3.0533	--	--
--	--			138.065	2.7948	79.3	3.5689	101.8	3.0521	--	--
--	--			138.349	2.7827	79.45	3.5695	101.85	3.0512	--	--
--	--			138.633	2.7703	79.6	3.5701	101.85	3.0502	--	--
--	--			138.917	2.7579	79.8	3.5704	101.9	3.049	--	--
--	--			139.201	2.7464	79.95	3.5711	101.95	3.0478	--	--
--	--			139.485	2.7343	80.15	3.5717	102	3.0468	--	--
--	--			139.77	2.7222	80.3	3.5723	102	3.0468	--	--
--	--			140.054	2.7095	80.45	3.5726	102.05	3.0456	--	--
--	--			140.338	2.6974	80.65	3.5735	102.1	3.0443	--	--
--	--			140.622	2.6857	80.8	3.5739	102.15	3.0431	--	--
--	--			140.906	2.6745	80.95	3.5745	102.15	3.0425	--	--
--	--			141.19	2.6633	81.15	3.5748	102.2	3.0412	--	--
--	--			141.475	2.6519	81.3	3.5751	102.25	3.04	--	--
--	--			141.759	2.6398	81.45	3.5757	102.3	3.0388	--	--
--	--			142.043	2.628	81.65	3.576	102.3	3.0378	--	--
--	--			142.328	2.6165	81.8	3.5766	102.35	3.0375	--	--
--	--			142.612	2.605	82	3.577	102.4	3.0363	--	--
--	--			142.896	2.5933	82.15	3.5776	102.4	3.035	--	--
--	--			143.18	2.5806	82.3	3.5779	102.45	3.0335	--	--
--	--			143.464	2.5682	82.5	3.5782	102.5	3.0323	--	--
--	--			143.749	2.5548	82.65	3.5785	102.5	3.0323	--	--
--	--			144.033	2.5418	82.8	3.5791	102.55	3.0313	--	--
--	--			144.317	2.5279	83	3.5794	102.6	3.0301	--	--
--	--			144.601	2.513	83.15	3.5801	102.6	3.0288	--	--
--	--			144.853	2.5	83.3	3.5804	102.65	3.0276	--	--
--	--			--	--	83.5	3.581	102.7	3.0273	--	--
--	--			--	--	83.65	3.5816	102.7	3.0261	--	--
--	--			--	--	83.85	3.5822	102.75	3.0251	--	--
--	--			--	--	84	3.5828	102.8	3.0239	--	--
--	--			--	--	84.15	3.5832	102.8	3.0226	--	--
--	--			--	--	84.35	3.5838	102.85	3.022	--	--
--	--			--	--	84.5	3.5844	102.9	3.0208	--	--
--	--			--	--	84.65	3.585	102.9	3.0195	--	--
--	--			--	--	84.85	3.5853	102.95	3.0183	--	--
--	--			--	--	85	3.5859	103	3.0171	--	--
--	--			--	--	85.2	3.5866	103	3.0168	--	--
--	--			--	--	85.35	3.5872	103.05	3.0158	--	--
--	--			--	--	85.5	3.5875	103.05	3.0146	--	--
--	--			--	--	85.7	3.5881	103.1	3.0133	--	--
--	--			--	--	85.85	3.5887	103.15	3.0121	--	--
--	--			--	--	86	3.5894	103.2	3.0112	--	--
--	--			--	--	86.2	3.5897	103.2	3.0102	--	--
--	--			--	--	86.35	3.5903	103.25	3.009	--	--
--	--			--	--	86.5	3.5909	103.25	3.0078	--	--
--	--			--	--	86.7	3.5915	103.3	3.0068	--	--
--	--			--	--	86.85	3.5921	103.35	3.0056	--	--
--	--			--	--	87.05	3.5928	103.35	3.005	--	--
--	--			--	--	87.2	3.5934	103.35	3.004	--	--
--	--			--	--	87.35	3.594	103.4	3.0028	--	--
--	--			--	--	87.55	3.5946	103.45	3.0016	--	--
--	--			--	--	87.7	3.5953	103.5	3.0006	--	--
--	--			--	--	87.85	3.5959	103.5	2.9994	--	--
--	--			--	--	88.05	3.5965	103.5	2.9994	--	--
--	--			--	--	88.2	3.5971	103.55	2.9982	--	--
--	--			--	--	88.35	3.5977	103.55	2.9972	--	--
--	--			--	--	88.55	3.5987	103.6	2.996	--	--
--	--			--	--	88.55	3.5984	103.65	2.9947	--	--
--	--			--	--	88.7	3.5993	103.7	2.9935	--	--
--	--			--	--	88.9	3.5999	103.7	2.9935	--	--
--	--			--	--	89.05	3.6005	103.7	2.9923	--	--
--	--			--	--	89.2	3.6011	103.75	2.9913	--	--
--	--			--	--	89.4	3.6018	103.75	2.9901	--	--
--	--			--	--	89.55	3.6027	103.8	2.9889	--	--
--	--			--	--	89.7	3.6033	103.85	2.9879	--	--
--	--			--	--	89.9	3.6039	103.85	2.9873	--	--
--	--			--	--	90	3.6049	103.9	2.9861	--	--
--	--			--	--	90.05	3.6049	103.9	2.9851	--	--
--	--			--	--	90.25	3.6055	103.95	2.9839	--	--
--	--			--	--	90.4	3.6061	103.95	2.9827	--	--
--	--			--	--	90.55	3.6067	104	2.9817	--	--
--	--			--	--	90.7	3.6077	104	2.9811	--	--
--	--			--	--	90.75	3.6077	104.05	2.9799	--	--
--	--			--	--	90.9	3.6083	104.05	2.9789	--	--
--	--			--	--	91.05	3.6089	104.1	2.9777	--	--
--	--			--	--	91.25	3.6095	104.15	2.9765	--	--
--	--			--	--	91.4	3.6104	104.15	2.9755	--	--
--	--			--	--	91.55	3.6114	104.2	2.9749	--	--
--	--			--	--	91.55	3.6114	104.2	2.9737	--	--
--	--			--	--	91.75	3.612	104.25	2.9727	--	--
--	--			--	--	91.9	3.6126	104.3	2.9715	--	--
--	--			--	--	92.1	3.6135	104.3	2.9703	--	--
--	--			--	--	92.25	3.6145	104.35	2.9693	--	--
--	--			--	--	92.25	3.6145	104.35	2.9684	--	--
--	--			--	--	92.4	3.6151	104.4	2.9671	--	--
--	--			--	--	92.6	3.616	104.4	2.9659	--	--
--	--			--	--	92.75	3.617	104.45	2.9647	--	--
--	--			--	--	92.75	3.617	104.5	2.9637	--	--
--	--			--	--	92.9	3.6179	104.5	2.9625	--	--
--	--			--	--	93.1	3.6191	104.55	2.9622	--	--
--	--			--	--	93.1	3.6188	104.55	2.9609	--	--
--	--			--	--	93.25	3.6201	104.6	2.9597	--	--
--	--			--	--	93.25	3.6201	104.6	2.9585	--	--
--	--			--	--	93.4	3.6207	104.65	2.9575	--	--
--	--			--	--	93.6	3.6216	104.65	2.9563	--	--
--	--			--	--	93.7	3.6228	104.7	2.9551	--	--
--	--			--	--	93.75	3.6228	104.7	2.9551	--	--
--	--			--	--	93.9	3.6238	104.7	2.9541	--	--
--	--			--	--	93.95	3.6238	104.75	2.9529	--	--
--	--			--	--	94.1	3.6247	104.8	2.9516	--	--
--	--			--	--	94.25	3.6259	104.8	2.9504	--	--
--	--			--	--	94.25	3.6259	104.85	2.9492	--	--
--	--			--	--	94.45	3.6266	104.85	2.9485	--	--
--	--			--	--	94.6	3.6278	104.9	2.9473	--	--
--	--			--	--	94.6	3.6278	104.9	2.9461	--	--
--	--			--	--	94.75	3.6287	104.95	2.9451	--	--
--	--			--	--	94.9	3.6297	104.95	2.9439	--	--
--	--			--	--	94.95	3.6297	105	2.9427	--	--
--	--			--	--	95.1	3.6306	105.05	2.9417	--	--
--	--			--	--	95.3	3.6315	105.05	2.9417	--	--
--	--			--	--	95.4	3.6325	105.05	2.9405	--	--
--	--			--	--	95.45	3.6325	105.1	2.9392	--	--
--	--			--	--	95.6	3.6334	105.1	2.938	--	--
--	--			--	--	95.75	3.6346	105.15	2.9368	--	--
--	--			--	--	95.8	3.6346	105.15	2.9355	--	--
--	--			--	--	95.9	3.6356	105.2	2.9346	--	--
--	--			--	--	95.95	3.6356	105.2	2.9334	--	--
--	--			--	--	96.1	3.6368	105.25	2.9324	--	--
--	--			--	--	96.1	3.6368	105.3	2.9312	--	--
--	--			--	--	96.3	3.638	105.3	2.9299	--	--
--	--			--	--	96.3	3.638	105.35	2.9287	--	--
--	--			--	--	96.4	3.639	105.35	2.9278	--	--
--	--			--	--	96.45	3.6393	105.4	2.9268	--	--
--	--			--	--	96.6	3.6405	105.4	2.9256	--	--
--	--			--	--	96.6	3.6405	105.45	2.9244	--	--
--	--			--	--	96.8	3.6418	105.45	2.9234	--	--
--	--			--	--	96.8	3.6418	105.5	2.9222	--	--
--	--			--	--	96.95	3.6427	105.55	2.921	--	--
--	--			--	--	97.1	3.6439	105.55	2.921	--	--
--	--			--	--	97.15	3.6439	105.55	2.92	--	--
--	--			--	--	97.25	3.6449	105.6	2.9188	--	--
--	--			--	--	97.3	3.6452	105.6	2.9175	--	--
--	--			--	--	97.45	3.6467	105.65	2.9163	--	--
--	--			--	--	97.45	3.6467	105.65	2.9151	--	--
--	--			--	--	97.6	3.648	105.7	2.9141	--	--
--	--			--	--	97.65	3.648	105.7	2.9141	--	--
--	--			--	--	97.75	3.6492	105.75	2.9129	--	--
--	--			--	--	97.8	3.6492	105.75	2.9117	--	--
--	--			--	--	97.95	3.6504	105.75	2.9107	--	--
--	--			--	--	97.95	3.6504	105.8	2.9095	--	--
--	--			--	--	98.05	3.6514	105.85	2.9082	--	--
--	--			--	--	98.15	3.652	105.85	2.907	--	--
--	--			--	--	98.3	3.6532	105.85	2.907	--	--
--	--			--	--	98.3	3.6532	105.9	2.9058	--	--
--	--			--	--	98.4	3.6542	105.9	2.9048	--	--
--	--			--	--	98.45	3.6548	105.95	2.9036	--	--
--	--			--	--	98.6	3.656	106	2.9024	--	--
--	--			--	--	98.65	3.656	106	2.9014	--	--
--	--			--	--	98.75	3.6573	106.05	2.9002	--	--
--	--			--	--	98.8	3.6576	106.05	2.8999	--	--
--	--			--	--	98.95	3.6588	106.05	2.8989	--	--
--	--			--	--	99	3.6591	106.1	2.8977	--	--
--	--			--	--	99.1	3.6604	106.1	2.8965	--	--
--	--			--	--	99.15	3.6604	106.15	2.8955	--	--
--	--			--	--	99.25	3.6616	106.2	2.8943	--	--
--	--			--	--	99.3	3.6619	106.2	2.8931	--	--
--	--			--	--	99.4	3.6631	106.2	2.8931	--	--
--	--			--	--	99.5	3.6635	106.25	2.8921	--	--
--	--			--	--	99.6	3.6647	106.25	2.8909	--	--
--	--			--	--	99.65	3.665	106.3	2.8896	--	--
--	--			--	--	99.8	3.6662	106.3	2.8884	--	--
--	--			--	--	99.8	3.6666	106.35	2.8872	--	--
--	--			--	--	99.95	3.6678	106.35	2.8862	--	--
--	--			--	--	100	3.6681	106.4	2.8856	--	--
--	--			--	--	100.1	3.6693	106.4	2.8844	--	--
--	--			--	--	100.15	3.67	106.4	2.8834	--	--
--	--			--	--	100.25	3.6712	106.45	2.8822	--	--
--	--			--	--	100.35	3.6718	106.5	2.881
--	--			--	--	100.4	3.6728	106.5	2.88
--	--			--	--	100.5	3.674	106.55	2.8788
--	--			--	--	100.5	3.674	106.55	2.8785
--	--			--	--	100.6	3.6752	106.55	2.8772
--	--			--	--	100.65	3.6759	106.6	2.876
--	--			--	--	100.75	3.6771	106.65	2.8748
--	--			--	--	100.85	3.678	106.65	2.8738
--	--			--	--	100.9	3.679	106.7	2.8726
--	--			--	--	101	3.6799	106.7	2.8717
--	--			--	--	101.1	3.6811	106.75	2.8707
--	--			--	--	101.15	3.6814	106.75	2.8695
--	--			--	--	101.25	3.6824	106.8	2.8683
--	--			--	--	101.35	3.6833	106.8	2.8673
--	--			--	--	101.45	3.6845	106.85	2.8661
--	--			--	--	101.5	3.6852	106.85	2.8648
--	--			--	--	101.65	3.6864	106.9	2.8645
--	--			--	--	101.65	3.6867	106.9	2.8633
--	--			--	--	101.8	3.6879	106.95	2.8621
--	--			--	--	101.85	3.6879	106.95	2.8611
--	--			--	--	101.9	3.6889	107	2.8599
--	--			--	--	102	3.6892	107	2.8586
--	--			--	--	102.1	3.6904	107.05	2.8574
--	--			--	--	102.2	3.6907	107.05	2.8574
--	--			--	--	102.25	3.6917	107.05	2.8562
--	--			--	--	102.35	3.6923	107.1	2.8552
--	--			--	--	102.45	3.6935	107.1	2.854
--	--			--	--	102.5	3.6938	107.15	2.8528
--	--			--	--	102.6	3.6948	107.15	2.8518
--	--			--	--	102.7	3.6957	107.2	2.8506
--	--			--	--	102.8	3.6969	107.2	2.85
--	--			--	--	102.85	3.6972	107.25	2.849
--	--			--	--	102.95	3.6982	107.25	2.8478
--	--			--	--	103	3.6988	107.3	2.8466
--	--			--	--	103.15	3.7	107.3	2.8456
--	--			--	--	103.2	3.7003	107.35	2.8444
--	--			--	--	103.3	3.7013	107.4	2.8431
--	--			--	--	103.35	3.7019	107.4	2.8428
--	--			--	--	103.5	3.7031	107.4	2.8416
--	--			--	--	103.5	3.7034	107.45	2.8404
--	--			--	--	103.6	3.7044	107.45	2.8394
--	--			--	--	103.7	3.7053	107.5	2.8382
--	--			--	--	103.8	3.7065	107.5	2.8369
--	--			--	--	103.85	3.7072	107.55	2.8357
--	--			--	--	103.95	3.7084	107.55	2.8354
--	--			--	--	104	3.7096	107.6	2.8342
--	--			--	--	104.05	3.7093	107.6	2.8332
--	--			--	--	104.05	3.7103	107.65	2.832
--	--			--	--	104.15	3.7115	107.65	2.8307
--	--			--	--	104.2	3.7118	107.7	2.8295
--	--			--	--	104.25	3.7131	107.7	2.8283
--	--			--	--	104.35	3.7143	107.75	2.8283
--	--			--	--	104.35	3.7143	107.75	2.8273
--	--			--	--	104.45	3.7155	107.75	2.8261
--	--			--	--	104.5	3.7165	107.8	2.8249
--	--			--	--	104.55	3.7168	107.8	2.8239
--	--			--	--	104.6	3.718	107.85	2.8227
--	--			--	--	104.65	3.7193	107.9	2.8214
--	--			--	--	104.7	3.7196	107.9	2.8211
--	--			--	--	104.75	3.7208	107.9	2.8199
--	--			--	--	104.8	3.722	107.95	2.8187
--	--			--	--	104.85	3.7227	107.95	2.8177
--	--			--	--	104.95	3.7239	108	2.8165
--	--			--	--	105	3.7251	108	2.8152
--	--			--	--	105.05	3.7258	108.05	2.814
--	--			--	--	105.1	3.727	108.05	2.8131
--	--			--	--	105.2	3.7282	108.1	2.8121
--	--			--	--	105.2	3.7286	108.1	2.8109
--	--			--	--	105.25	3.7298	108.15	2.8097
--	--			--	--	105.35	3.731	108.15	2.8087
--	--			--	--	105.4	3.7317	108.2	2.8075
--	--			--	--	105.4	3.7329	108.2	2.8062
--	--			--	--	105.5	3.7341	108.25	2.8056
--	--			--	--	105.55	3.7351	108.25	2.8044
--	--			--	--	105.55	3.7351	108.3	2.8031
--	--			--	--	105.6	3.7363	108.3	2.8019
--	--			--	--	105.65	3.7375	108.35	2.8007
--	--			--	--	105.7	3.7385	108.35	2.7997
--	--			--	--	105.7	3.7385	108.4	2.7985
--	--			--	--	105.75	3.7397	108.4	2.7979
--	--			--	--	105.8	3.741	108.4	2.7969
--	--			--	--	105.85	3.7422	108.45	2.7957
--	--			--	--	105.9	3.7422	108.45	2.7945
--	--			--	--	105.9	3.7434	108.5	2.7935
--	--			--	--	105.95	3.7447	108.5	2.7923
--	--			--	--	106	3.7459	108.55	2.7911
--	--			--	--	106.05	3.7462	108.55	2.7901
--	--			--	--	106.1	3.7472	108.55	2.7901
--	--			--	--	106.15	3.7484	108.6	2.7886
--	--			--	--	106.2	3.7496	108.6	2.7876
--	--			--	--	106.2	3.75	108.65	2.7864
--	--			--	--	106.25	3.7512	108.65	2.7852
--	--			--	--	106.3	3.7524	108.7	2.7842
--	--			--	--	106.35	3.7534	108.7	2.783
--	--			--	--	106.4	3.7537	108.75	2.7818
--	--			--	--	106.45	3.7549	108.75	2.7818
--	--			--	--	106.5	3.7562	108.75	2.7808
--	--			--	--	106.55	3.7574	108.8	2.7796
--	--			--	--	106.55	3.7574	108.8	2.7783
--	--			--	--	106.6	3.7586	108.85	2.7771
--	--			--	--	106.65	3.7596	108.85	2.7759
--	--			--	--	106.7	3.7608	108.9	2.7749
--	--			--	--	106.7	3.7614	108.9	2.774
--	--			--	--	106.75	3.7624	108.95	2.7728
--	--			--	--	106.8	3.7636	108.95	2.7718
--	--			--	--	106.85	3.7648	108.95	2.7706
--	--			--	--	106.9	3.7655	109	2.7694
--	--			--	--	106.95	3.7667	109	2.7684
--	--			--	--	107	3.7679	109.05	2.7672
--	--			--	--	107.05	3.7692	109.05	2.7663
--	--			--	--	107.05	3.7698	109.1	2.7653
--	--			--	--	107.1	3.771	109.1	2.7641
--	--			--	--	107.15	3.772	109.15	2.7628
--	--			--	--	107.2	3.7732	109.15	2.7616
--	--			--	--	107.25	3.7741	109.2	2.7604
--	--			--	--	107.25	3.7751	109.2	2.7594
--	--			--	--	107.3	3.7763	109.25	2.7582
--	--			--	--	107.35	3.7775	109.25	2.7579
--	--			--	--	107.4	3.7785	109.25	2.7566
--	--			--	--	107.4	3.7788	109.3	2.7554
--	--			--	--	107.45	3.78	109.3	2.7542
--	--			--	--	107.45	3.781	109.35	2.7532
--	--			--	--	107.5	3.7822	109.35	2.752
--	--			--	--	107.55	3.7834	109.4	2.7508
--	--			--	--	107.55	3.7834	109.4	2.7501
--	--			--	--	107.6	3.7844	109.45	2.7489
--	--			--	--	107.65	3.7856	109.45	2.7477
--	--			--	--	107.65	3.7868	109.45	2.7467
--	--			--	--	107.7	3.7878	109.5	2.7455
--	--			--	--	107.75	3.7884	109.5	2.7442
--	--			--	--	107.75	3.7896	109.55	2.743
--	--			--	--	107.8	3.7906	109.6	2.7421
--	--			--	--	107.85	3.7918	109.6	2.7411
--	--			--	--	107.85	3.793	109.6	2.7396
--	--			--	--	107.9	3.794	109.65	2.7384
--	--			--	--	107.9	3.794	109.65	2.7374
--	--			--	--	107.95	3.7952	109.7	2.7362
--	--			--	--	107.95	3.7965	109.7	2.7349
--	--			--	--	108	3.7977	109.75	2.7343
--	--			--	--	108.05	3.7989	109.75	2.7331
--	--			--	--	108.05	3.7992	109.8	2.7318
--	--			--	--	108.1	3.8002	109.8	2.7306
--	--			--	--	108.15	3.8014	109.85	2.7294
--	--			--	--	108.15	3.8027	109.85	2.7284
--	--			--	--	108.2	3.8039	109.9	2.7272
--	--			--	--	108.25	3.8048	109.9	2.7266
--	--			--	--	108.25	3.8058	109.95	2.7256
--	--			--	--	108.3	3.807	109.95	2.7244
--	--			--	--	108.35	3.8082	110	2.7232
--	--			--	--	108.35	3.8092	110	2.7222
--	--			--	--	108.4	3.8104	110.05	2.721
--	--			--	--	108.4	3.8104	110.05	2.7198
--	--			--	--	108.45	3.8116	110.1	2.7188
--	--			--	--	108.45	3.8126	110.1	2.7188
--	--			--	--	108.5	3.8138	110.1	2.7176
--	--			--	--	108.55	3.8151	110.15	2.7163
--	--			--	--	108.55	3.8163	110.15	2.7151
--	--			--	--	108.55	3.8166	110.2	2.7139
--	--			--	--	108.6	3.8182	110.2	2.7129
--	--			--	--	108.65	3.8194	110.25	2.7117
--	--			--	--	108.65	3.8206	110.25	2.7111
--	--			--	--	108.7	3.8216	110.25	2.7101
--	--			--	--	108.75	3.8228	110.3	2.7089
--	--			--	--	108.75	3.8231	110.3	2.7077
--	--			--	--	108.75	3.8244	110.35	2.7067
--	--			--	--	108.8	3.8256	110.35	2.7055
--	--			--	--	108.85	3.8268	110.4	2.7043
--	--			--	--	108.85	3.8278	110.4	2.7033
--	--			--	--	108.9	3.829	110.4	2.7033
--	--			--	--	108.9	3.8299	110.45	2.7021
--	--			--	--	108.95	3.8309	110.45	2.7008
--	--			--	--	108.95	3.8321	110.5	2.6996
--	--			--	--	109	3.8333	110.5	2.6984
--	--			--	--	109	3.8343	110.55	2.6974
--	--			--	--	109.05	3.8355	110.55	2.6962
--	--			--	--	109.1	3.8368	110.6	2.6953
--	--			--	--	109.1	3.8368	110.6	2.6943
--	--			--	--	109.1	3.838	110.65	2.6931
--	--			--	--	109.15	3.8392	110.65	2.6919
--	--			--	--	109.15	3.8402	110.65	2.6906
--	--			--	--	109.2	3.8414	110.7	2.6894
--	--			--	--	109.2	3.8426	110.7	2.6884
--	--			--	--	109.25	3.8436	110.75	2.6872
--	--			--	--	109.25	3.8439	110.75	2.6869
--	--			--	--	109.25	3.8451	110.8	2.6857
--	--			--	--	109.3	3.8461	110.8	2.6847
--	--			--	--	109.3	3.8473	110.85	2.6835
--	--			--	--	109.35	3.8485	110.85	2.6822
--	--			--	--	109.35	3.8495	110.9	2.681
--	--			--	--	109.4	3.8507	110.9	2.6798
--	--			--	--	109.4	3.8516	110.9	2.6788
--	--			--	--	109.45	3.8526	110.9	2.6788
--	--			--	--	109.45	3.8538	110.95	2.6776
--	--			--	--	109.5	3.855	110.95	2.6764
--	--			--	--	109.5	3.856	111	2.6754
--	--			--	--	109.55	3.8572	111	2.6742
--	--			--	--	109.55	3.8585	111.05	2.6729
--	--			--	--	109.6	3.8597	111.05	2.6717
--	--			--	--	109.6	3.8597	111.1	2.6708
--	--			--	--	109.6	3.8609	111.1	2.6698
--	--			--	--	109.65	3.8619	111.15	2.6686
--	--			--	--	109.65	3.8631	111.15	2.6674
--	--			--	--	109.7	3.8643	111.2	2.6661
--	--			--	--	109.7	3.8653	111.2	2.6649
--	--			--	--	109.7	3.8668	111.25	2.6636
--	--			--	--	109.75	3.8678	111.25	2.6624
--	--			--	--	109.75	3.8681	111.25	2.6624
--	--			--	--	109.75	3.8693	111.3	2.6612
--	--			--	--	109.8	3.8705	111.3	2.6602
--	--			--	--	109.8	3.8715	111.35	2.659
--	--			--	--	109.85	3.8727	111.35	2.6578
--	--			--	--	109.85	3.874	111.35	2.6568
--	--			--	--	109.9	3.8752	111.4	2.6556
--	--			--	--	109.9	3.8764	111.4	2.6546
--	--			--	--	109.9	3.8764	111.45	2.654
--	--			--	--	109.95	3.8774	111.45	2.6528
--	--			--	--	109.95	3.8786	111.45	2.6515
--	--			--	--	110	3.8798	111.5	2.6503
--	--			--	--	110	3.8808	111.5	2.6491
--	--			--	--	110.05	3.882	111.55	2.6481
--	--			--	--	110.05	3.8833	111.55	2.6469
--	--			--	--	110.1	3.8845	111.6	2.6457
--	--			--	--	110.1	3.8848	111.6	2.6457
--	--			--	--	110.1	3.886	111.6	2.6447
--	--			--	--	110.15	3.887	111.65	2.6435
--	--			--	--	110.15	3.8882	111.65	2.6422
--	--			--	--	110.2	3.8895	111.7	2.641
--	--			--	--	110.2	3.8907	111.7	2.6398
--	--			--	--	110.2	3.8919	111.7	2.6388
--	--			--	--	110.25	3.8929	111.75	2.6376
--	--			--	--	110.25	3.8938	111.75	2.637
--	--			--	--	110.25	3.895	111.8	2.636
--	--			--	--	110.3	3.896	111.8	2.6348
--	--			--	--	110.3	3.8972	111.85	2.6336
--	--			--	--	110.35	3.8984	111.85	2.6326
--	--			--	--	110.35	3.8994	111.9	2.6314
--	--			--	--	110.4	3.9006	111.9	2.6302
--	--			--	--	110.4	3.9019	111.9	2.6292
--	--			--	--	110.4	3.9031	111.95	2.6286
--	--			--	--	110.45	3.9031	111.95	2.6274
--	--			--	--	110.45	3.9043	111.95	2.6264
--	--			--	--	110.45	3.9053	112	2.6252
--	--			--	--	110.5	3.9065	112	2.624
--	--			--	--	110.5	3.9078	112.05	2.623
--	--			--	--	110.55	3.909	112.05	2.6218
--	--			--	--	110.55	3.9102	112.1	2.6205
--	--			--	--	110.55	3.9112	112.1	2.6202
--	--			--	--	110.6	3.9124	112.1	2.619
--	--			--	--	110.6	3.9124	112.15	2.6178
--	--			--	--	110.6	3.9136	112.15	2.6168
--	--			--	--	110.65	3.9146	112.2	2.6156
--	--			--	--	110.65	3.9158	112.2	2.6143
--	--			--	--	110.65	3.9171	112.25	2.6131
--	--			--	--	110.7	3.9183	112.25	2.6119
--	--			--	--	110.7	3.9195	112.25	2.6116
--	--			--	--	110.75	3.9205	112.3	2.6106
--	--			--	--	110.75	3.9217	112.3	2.6094
--	--			--	--	110.75	3.922	112.35	2.6081
--	--			--	--	110.8	3.9233	112.35	2.6069
--	--			--	--	110.8	3.9245	112.4	2.6057
--	--			--	--	110.8	3.9257	112.4	2.6047
--	--			--	--	110.85	3.9267	112.45	2.6035
--	--			--	--	110.85	3.9279	112.45	2.6029
--	--			--	--	110.9	3.9291	112.45	2.6019
--	--			--	--	110.9	3.9301	112.5	2.6007
--	--			--	--	110.9	3.9313	112.5	2.5995
--	--			--	--	110.95	3.9322	112.5	2.5985
--	--			--	--	110.95	3.9332	112.55	2.5973
--	--			--	--	110.95	3.9344	112.55	2.5961
--	--			--	--	111	3.9357	112.6	2.5951
--	--			--	--	111	3.9369	112.6	2.5945
--	--			--	--	111.05	3.9381	112.6	2.5933
--	--			--	--	111.05	3.9391	112.65	2.5923
--	--			--	--	111.05	3.9403	112.65	2.5911
--	--			--	--	111.1	3.9415	112.7	2.5899
--	--			--	--	111.1	3.9425	112.7	2.5889
--	--			--	--	111.1	3.9425	112.75	2.5877
--	--			--	--	111.1	3.9437	112.75	2.5864
--	--			--	--	111.15	3.945	112.8	2.5858
--	--			--	--	111.15	3.9462	112.8	2.5846
--	--			--	--	111.15	3.9474	112.8	2.5833
--	--			--	--	111.2	3.9484	112.85	2.5821
--	--			--	--	111.2	3.9496	112.85	2.5809
--	--			--	--	111.25	3.9508	112.9	2.5799
--	--			--	--	111.25	3.9518	112.9	2.5787
--	--			--	--	111.25	3.953	112.95	2.5775
--	--			--	--	111.25	3.953	112.95	2.5771
--	--			--	--	111.3	3.9543	112.95	2.5759
--	--			--	--	111.3	3.9555	113	2.5747
--	--			--	--	111.3	3.9567	113	2.5737
--	--			--	--	111.35	3.9577	113.05	2.5725
--	--			--	--	111.35	3.9589	113.05	2.5713
--	--			--	--	111.35	3.9601	113.05	2.5703
--	--			--	--	111.4	3.9611	113.1	2.5691
--	--			--	--	111.4	3.9623	113.1	2.5682
--	--			--	--	111.45	3.9636	113.15	2.5672
--	--			--	--	111.45	3.9639	113.15	2.566
--	--			--	--	111.45	3.9651	113.15	2.5647
--	--			--	--	111.45	3.9663	113.2	2.5635
--	--			--	--	111.5	3.9673	113.2	2.5623
--	--			--	--	111.5	3.9685	113.25	2.5613
--	--			--	--	111.5	3.9698	113.25	2.5601
--	--			--	--	111.55	3.971	113.3	2.5595
--	--			--	--	111.55	3.9722	113.3	2.5585
--	--			--	--	111.55	3.9732	113.3	2.5573
--	--			--	--	111.6	3.9744	113.35	2.5561
--	--			--	--	111.6	3.9753	113.35	2.5551
--	--			--	--	111.6	3.9763	113.4	2.5539
--	--			--	--	111.65	3.9775	113.4	2.5527
--	--			--	--	111.65	3.9787	113.45	2.5517
--	--			--	--	111.65	3.9797	113.45	2.5508
--	--			--	--	111.7	3.9809	113.45	2.5496
--	--			--	--	111.7	3.9822	113.5	2.5486
--	--			--	--	111.7	3.9834	113.5	2.5474
--	--			--	--	111.75	3.9846	113.55	2.5461
--	--			--	--	111.75	3.9856	113.55	2.5449
--	--			--	--	111.75	3.9865	113.6	2.5437
--	--			--	--	111.8	3.9877	113.6	2.5427
--	--			--	--	111.8	3.9887	113.6	2.5418
--	--			--	--	111.8	3.9899	113.65	2.5406
--	--			--	--	111.85	3.9911	113.65	2.5396
--	--			--	--	111.85	3.9921	113.7	2.5384
--	--			--	--	111.85	3.9933	113.7	2.5372
--	--			--	--	111.9	3.9946	113.7	2.5362
--	--			--	--	111.9	3.9958	113.75	2.535
--	--			--	--	111.9	3.997	113.75	2.5337
--	--			--	--	111.95	3.998	113.8	2.5328
--	--			--	--	111.95	3.9983	113.8	2.5316
--	--			--	--	111.95	3.9995	113.85	2.5306
--	--			--	--	111.95	4.0008	113.85	2.5294
--	--			--	--	112	4.002	113.85	2.5282
						112	4.0032	113.9	2.5272
						112	4.0042	113.9	2.526
						112.05	4.0054	113.95	2.5248
						112.05	4.0066	113.95	2.5238
						112.05	4.0076	113.95	2.5238
						112.1	4.0088	113.95	2.5226
						112.1	4.0101	114	2.5213
						112.1	4.0104	114	2.5201
						112.15	4.0116	114.05	2.5189
						112.15	4.0128	114.05	2.5179
						112.15	4.0138	114.1	2.5167
						112.15	4.015	114.1	2.5155
						112.2	4.0163	114.1	2.5145
						112.2	4.0175	114.1	2.5145
						112.2	4.0187	114.15	2.5133
						112.25	4.0197	114.15	2.512
						112.25	4.0209	114.2	2.5108
						112.25	4.0221	114.2	2.5096
						112.3	4.0225	114.25	2.5086
						112.3	4.0237	114.25	2.5074
						112.3	4.0249	114.3	2.5062
						112.3	4.0259	114.3	2.5058
						112.35	4.0271	114.3	2.5046
						112.35	4.0283	114.35	2.5034
						112.35	4.0293	114.35	2.5024
						112.4	4.0305	114.35	2.5012
						112.4	4.0318	114.4	2.5
						112.4	4.033
						112.45	4.0342
						112.45	4.0345
						112.45	4.0355
						112.45	4.0367
						112.5	4.0383
						112.5	4.0395
						112.5	4.0407
						112.55	4.0417
						112.55	4.0429
						112.55	4.0442
						112.6	4.0454
						112.6	4.0466
						112.6	4.0473
						112.65	4.0485
						112.65	4.0497
						112.65	4.0507
						112.7	4.0519
						112.7	4.0531
						112.7	4.0541
						112.75	4.0556
						112.75	4.0566
						112.75	4.0578
						112.8	4.059
						112.8	4.0593
						112.8	4.0603
						112.8	4.0615
						112.8	4.0628
						112.85	4.064
						112.85	4.0652
						112.85	4.0662
						112.9	4.0674
						112.9	4.0687
						112.9	4.0699
						112.95	4.0711
						112.95	4.0718
						112.95	4.073
						113	4.0742
						113	4.0752
						113	4.0764
						113	4.0776
						113.05	4.0786
						113.05	4.0798
						113.05	4.0811
						113.1	4.0823
						113.1	4.0835
						113.1	4.0845
						113.1	4.0845
						113.15	4.0857
						113.15	4.0873
						113.15	4.0885
						113.2	4.0897
						113.2	4.0907
						113.2	4.0919
						113.25	4.0931
						113.25	4.0941
						113.25	4.0953
						113.25	4.0966
						113.3	4.0972
						113.3	4.0984
						113.3	4.0997
						113.3	4.1
						--	--
						--	--
						--	--
						--	--
						--	--
						--	--
						--	--
						--	--
						--	--
						--	--
						--	--
						--	--
						--	--
						--	--
						--	--
						--	--
						--	--
						--	--
						--	--
						--	--
						--	--
						--	--
						--	--
						--	--
						--	--
						--	--
						--	--
						--	--
						--	--
						--	--
						--	--
						--	--
						--	--
						--	--
						--	--
						--	--
						--	--
						--	--
						--	--
						--	--
						--	--
						--	--
						--	--
						--	--
						--	--
						--	--
						--	--
						--	--
						--	--
						--	--
						--	--
						--	--
						--	--
						--	--
						--	--
						--	--
						--	--
						--	--
						--	--
						--	--
						--	--
						--	--
						--	--
						--	--
						--	--
						--	--
						--	--
						--	--
						--	--
						--	--
						--	--
						--	--
						--	--
						--	--
						--	--
						--	--
						--	--
						--	--
						--	--
						--	--
						--	--
						--	--
						--	--
						--	--
						--	--
						--	--
						--	--
						--	--
						--	--
						--	--
						--	--
						--	--
						--	--
						--	--
						--	--
						--	--
						--	--
						--	--
						--	--
						--	--
						--	--
						--	--
						--	--
						--	--
						--	--
						--	--
						--	--
						--	--
						--	--
						--	--
						--	--
						--	--
						--	--
						--	--
						--	--
						--	--
						--	--
						--	--
						--	--
						--	--
						--	--
						--	--
						--	--
						--	--
						--	--
						--	--
						--	--
						--	--
						--	--
						--	--
						--	--
						--	--
						--	--
						--	--
						--	--
						--	--
						--	--
						--	--
						--	--
						--	--
						--	--
						--	--
						--	--
						--	--
						--	--
						--	--
						--	--
						--	--
						--	--
						--	--
						--	--
						--	--
						--	--
						--	--
						--	--
						--	--
						--	--
						--	--
						--	--
						--	--
						--	--
						--	--
						--	--
						--	--
						--	--
						--	--
						--	--
						--	--
						--	--
						--	--
						--	--
						--	--
						--	--
						--	--
						--	--
						--	--
						--	--
						--	--
						--	--
						--	--
						--	--
						--	--
						--	--
						--	--
						--	--
						--	--
						--	--
						--	--
						--	--
						--	--
						--	--
						--	--
						--	--
						--	--
						--	--
						--	--
						--	--
						--	--
						--	--
						--	--
						--	--
						--	--
						--	--
						--	--
						--	--
						--	--
						--	--
						--	--
						--	--
						--	--
						--	--
						--	--
						--	--
						--	--
						--	--
						--	--
						--	--
						--	--
						--	--
						--	--
						--	--
						--	--
						--	--
						--	--
						--	--
						--	--
						--	--
						--	--
						--	--
						--	--
						--	--
						--	--
						--	--
						--	--
						--	--
						--	--
						--	--
						--	--
						--	--
						--	--
						--	--
						--	--
						--	--
						--	--
						--	--
						--	--
						--	--
						--	--
						--	--
						--	--
						--	--
						--	--
						--	--
						--	--
						--	--
						--	--
						--	--
						--	--
						--	--
						--	--
						--	--
						--	--
						--	--
						--	--
						--	--
						--	--
						--	--
						--	--
						--	--
						--	--
						--	--
						--	--
						--	--
						--	--
						--	--
						--	--
						--	--
						--	--
						--	--
						--	--
						--	--
						--	--
						--	--
						--	--
						--	--
						--	--
						--	--
						--	--
						--	--
						--	--
						--	--
						--	--
						--	--
						--	--
						--	--
						--	--
						--	--
						--	--
						--	--
						--	--
						--	--
						--	--
						--	--
						--	--
						--	--
						--	--
						--	--
						--	--
						--	--
						--	--
						--	--
						--	--
						--	--
						--	--
						--	--
						--	--
						--	--
						--	--
						--	--
						--	--
						--	--
						--	--
						--	--
						--	--
						--	--
						--	--
						--	--
						--	--
						--	--
						--	--
						--	--
						--	--
						--	--
						--	--
						--	--
						--	--
						--	--
						--	--
						--	--
						--	--
						--	--
						--	--
						--	--
						--	--
						--	--
						--	--
						--	--
						--	--
						--	--
						--	--
						--	--
						--	--
						--	--
						--	--
						--	--
						--	--
						--	--
						--	--
						--	--
						--	--
						--	--
						--	--
						--	--
						--	--
						--	--
						--	--
						--	--
						--	--
						--	--
						--	--
						--	--
						--	--
						--	--
						--	--
						--	--
						--	--
						--	--
						--	--
						--	--
						--	--
						--	--
						--	--
						--	--
						--	--
						--	--
						--	--
						--	--
						--	--
						--	--
						--	--
						--	--
						--	--
						--	--
						--	--
						--	--
						--	--
						--	--
						--	--
[truncated: 1,140 more rows]
