# Supplementary material for: Room temperature all-solid-state lithium batteries based on a soluble organic cage ionic conductor
Source: Nat Commun. 2022 Apr 19;13:2031. doi: 10.1038/s41467-022-29743-1 (PMC9018795; doi:10.1038/s41467-022-29743-1)
Supplement: Supplementary file 2 — Source Data [file 41467_2022_29743_MOESM2_ESM.zip › Raw Data files/SI/Fig S14.xlsx]

## Sheet: Sheet1
without Li-1-ClO4		with Li-1-ClO4		with LiClO4
循环序号	效率(%)	循环序号	充放电效率(%)	循环序号	充放电效率(%)
1	83.1622	1	96.301	1	96.518
2	87.5671	2	99.774	2	104.735
3	92.804	3	100.714	3	103.794
4	96.161	4	100.822	4	100.747
5	96.5829	5	100.194	5	100.792
6	96.978	6	100.014	6	99.945
7	94.4445	7	100.088	7	99.266
8	97.1285	8	100.094	8	99.229
9	98.3466	9	100.029	9	99.215
10	99.658	10	99.681	10	97.125
11	99.0063	11	100.128	11	98.814
12	99.1521	12	100.115	12	104.376
13	97.5628	13	100.052	13	98.572
14	98.0687	14	100.051	14	98.383
15	100.343	15	100.067	15	100.823
16	99.8561	16	100.076	16	101.614
17	99.5044	17	99.966	17	100.167
18	101.735	18	99.889	18	98.773
19	97.4844	19	99.904	19	102.397
20	97.5016	20	99.819	20	99.744
21	99.0701	21	98.549	21	97.698
22	100.1	22	100.676	22	101.401
23	101.878	23	100.028	23	99.045
24	101.104	24	100.114	24	99.726
25	99.4568	25	100.165	25	100.136
26	98.5337	26	100.193	26	99.982
27	98.2652	27	99.934	27	100.096
28	99.2873	28	100.032	28	99.772
29	100.203	29	100.004	29	100.249
30	101.754	30	99.927	30	101.049
31	101.196	31	99.949	31	99.842
32	99.4325	32	99.781	32	99.383
33	99.4871	33	99.91	33	100.71
34	98.8159	34	99.937	34	100.006
35	99.1474	35	99.945	35	100.235
36	99.9351	36	99.955	36	100.078
37	101.489	37	99.845	37	99.201
38	99.8713	38	99.909	38	100.508
39	99.4955	39	100.136	39	100.177
40	99.1987	40	99.767	40	98.428
41	98.7125	41	99.902	41	100.856
42	98.1091	42	99.965	42	99.26
43	100.121	43	99.76	43	98.46
44	102.543	44	99.904	44	100.2
45	100.796	45	99.871	45	99.891
46	99.4403	46	99.803	46	99.14
47	99.534	47	99.949	47	100.112
48	98.8039	48	99.92	48	100.247
49	99.1583	49	100.129	49	100.337
50	100.146	50	100.012	50	100.851
51	101.301	51	99.946	51	100.077
52	101.901	52	99.042	52	100.191
53	100.074	53	99.959	53	100.622
54	98.5942	54	100.041	54	99.262
55	99.027	55	100.104	55	101.226
56	98.7031	56	99.76	56	98.722
57	99.9363	57	99.7	57	97.698
58	101.432	58	99.949	58	97.749
59	99.2815	59	99.903	59	99
60	99.0605	60	99.677	60	--
			--		--
			--		--
			--		--
			--		--
			--		--
			--		--
					--
					--
					--
					--
					--
					--
					--
					--
					--
					--
					--
					--
					--
					--
					--
					--
					--
					--
					--
					--
					--
					--
					--
					--
					--
					--
					--
					--
					--
					--
					--
					--
					--
					--
					--
					--
					--
					--
					--
					--
					--
					--
					--
					--
					--
					--
					--
					--
					--
					--
					--
					--
					--
					--
					--
					--
					--
					--
					--
					--
					--
					--
					--
					--
					--
					--
					--
					--
					--
					--
					--
					--
					--
					--
					--
					--
