# Supplementary material for: Room temperature all-solid-state lithium batteries based on a soluble organic cage ionic conductor
Source: Nat Commun. 2022 Apr 19;13:2031. doi: 10.1038/s41467-022-29743-1 (PMC9018795; doi:10.1038/s41467-022-29743-1)
Supplement: Supplementary file 2 — Source Data [file 41467_2022_29743_MOESM2_ESM.zip › Raw Data files/SI/Fig S15.xlsx]

## Sheet: Sheet1
SS｜SSE｜SS		Li｜SSE｜LiFePO4		Li｜SSE｜Li
94.1676	-3.51722	79.3527	50.9199	79.4255	21.1473
97.7771	-4.89758	101.783	55.9609	89.5245	6.86361
100.002	-2.87597	121.826	58.5181	90.9699	6.9374
99.3611	-2.14017	138.271	56.3281	91.9831	5.90492
99.7317	-0.31932	154.313	54.3065	93.4245	4.97168
99.9078	0.6063	168.512	50.3489	94.2649	4.62539
100.06	1.49303	181.059	45.4685	95.1261	4.14624
100.251	2.45594	191.574	40.0147	95.9934	4.04424
100.45	3.63005	200.626	34.6857	96.7545	4.3185
100.699	5.27554	207.516	29.8513	97.3818	4.83628
101.087	7.52768	213.038	25.7119	98.2752	5.74988
101.631	10.7195	217.415	22.8831	99.1539	7.0476
102.38	15.2756	220.966	21.163	100.303	9.27247
103.558	21.7569	224.624	20.6098	102.006	12.085
105.456	30.9846	227.992	21.0817	104.074	15.947
108.712	43.7013	231.94	22.8877	107.146	20.7298
114.241	61.2799	236.161	25.4093	111.456	27.0539
123.371	84.6923	241.373	28.9751	117.824	34.6386
137.161	113.085	246.711	33.0214	125.915	43.1154
160.519	152.358	253.881	39.5065	138.243	53.5468
191.349	196.73	262.98	47.3852	153.972	63.7377
230.959	248.734	273.75	56.4487	173.867	72.5677
		288.647	66.7552	197.528	78.1022
		307.962	76.9626	223.318	78.793
		333.092	84.5102	248.227	73.7286
		360.466	86.9013	269.306	64.377
		387.642	82.1198	285.486	52.7447
		410.076	73.2623	296.666	41.8941
		427.012	62.4766	304.377	32.6602
		440.086	52.8449	309.517	25.5844
		449.218	45.9644	313.512	20.8463
		456.527	41.4976	316.665	17.2793
		462.965	39.2664	319.389	15.3153
		469.217	39.476	322.837	14.1082
		475.731	42.0142	326.018	13.2309
		482.706	46.2535	329.517	13.4586
		491.007	52.945	332.755	13.7248
		499.422	64.2426	336.698	14.3027
		511.251	78.1081	340.948	15.0656
		522.229	97.8237	345.681	16.1494
		538.222	123.919	351.309	17.0396
		557.532	161.795	358.214	18.4059
		576.742	205.628	365.84	20.1827
		609.059	266.257	375.333	21.7501
		646.832	357.084	387.405	24.0464
		693.972	473.845	402.235	27.3564
		778.144	626.512
		915.91	842.236
