# Supplementary material for: Room temperature all-solid-state lithium batteries based on a soluble organic cage ionic conductor
Source: Nat Commun. 2022 Apr 19;13:2031. doi: 10.1038/s41467-022-29743-1 (PMC9018795; doi:10.1038/s41467-022-29743-1)
Supplement: Supplementary file 2 — Source Data [file 41467_2022_29743_MOESM2_ESM.zip › Raw Data files/SI/Fig S16 and 17.xlsx]

## Sheet: Sheet1
循环序号	放电比容量(mAh/g)	效率(%)
1	131.253	93.375
2	134.481	99.1698
3	134.712	99.5995
4	134.906	100.05
5	134.763	99.9221
6	134.558	99.9255
7	134.422	100.004
8	134.574	100.156
9	135.044	100.313
10	135.53	100.22
11	135.613	100.059
12	135.783	100.141
13	135.587	99.959
14	135.419	99.9356
15	134.947	99.7905
16	134.591	99.8306
17	134.411	99.8632
18	134.744	100.125
19	135.254	100.186
20	135.417	99.9688
21	135.666	100.185
22	135.348	99.9674
23	134.855	99.8671
24	134.529	99.9346
25	133.939	99.853
26	133.404	99.74
27	133.355	99.9634
28	133.956	100.26
29	134.45	100.26
30	134.862	100.168
31	136.373	101.245
32	134.42	100.079
33	133.764	99.7549
34	133.199	99.8044
35	133.031	100.031
36	133.174	100.095
37	133.493	100.135
38	132.899	100.276
39	133.632	99.5965
40	134.222	100.101
41	133.661	100.633
42	132.771	99.796
43	132.955	100.05
44	132.884	101.019
45	132.446	100.205
46	132.814	100.034
47	133.261	100.419
48	133.732	100.123
49	133.09	99.6344
50	132.953	100.157
51	132.78	100.486
52	132.584	99.9338
53	132.356	100.014
54	132.004	99.8976
55	131.817	99.9754
56	131.85	99.9928
57	132.019	100.095
58	132.018	99.9556
59	131.512	99.8789
60	131.5	100.05
61	131.019	99.8672
62	130.519	99.7506
63	130.053	99.7847
64	129.983	100.061
65	129.963	99.9586
66	129.963	99.9923
67	129.984	99.9709
68	130.022	99.9385
69	129.686	99.7423
70	129.61	99.9676
71	129.084	99.7039
72	128.541	99.7846
73	128.049	99.7689
74	127.811	100.085
75	128.202	100.201
76	128.453	100.096
77	128.525	100.084
78	127.849	99.5917
79	127.368	99.8213
80	126.483	99.3687
81	127.9	99.3245
82	127.8	99.5342
83	128	99.8745
84	127.6	100.147
85	128.049	100
86	128	99.3494
87	127.823	99.6
88	129.53	99.9717
89	128.207	99.8103
90	127.899	99.8831
91	127.473	99.9096
92	126.865	99.8465
93	126.314	99.8362
94	126.076	99.8341
95	125.952	99.9493
96	126.021	99.9795
97	126.049	99.9456
98	125.869	99.9048
99	126.325	100.07
100	125.681	99.73
101	125.369	99.844
102	125.146	99.9213
103	124.942	99.9425
104	124.974	99.9909
105	125.576	100.363
106	126.028	100.24
107	126.559	100.26
108	126.256	99.7678
109	126.544	100.212
110	126.354	100.004
111	125.965	99.8582
112	125.546	99.835
113	125.12	99.8902
114	125.058	99.9969
115	126	100
116	126.198	100.294
117	126.441	100.244
118	126.154	99.8597
119	125.466	99.8572
120	125.78	100.095
121	125.412	99.8785
122	125.241	100.031
123	125.128	100.091
124	125.368	100.218
125	126.007	100.45
126	126.212	100.068
127	126.548	100.11
128	126.334	100.011
129	126.242	100.032
130	125.198	99.2364
131	128.185	99.3
132	127.132	99.4068
133	126.8	99.9129
134	126.504	100.064
135	126.999	100.382
136	127.671	100.081
137	126.866	99.6924
138	126.748	99.8261
139	126.296	100.029
140	126.561	100.183
141	126.322	99.8676
142	126.064	99.7376
143	125.949	99.894
144	125.824	99.8726
145	126.678	100.242
146	126.997	99.9073
147	127.441	100.187
148	127.041	100.208
149	127.571	100.2
150	127.278	101.182
151	126.401	99.4991
152	126.177	99.6389
153	126.381	100.094
154	126.636	100.112
155	126.857	100.174
156	127.072	100.055
157	127.02	100.16
158	126.741	99.9133
159	126.475	100.345
160	126.115	99.9023
161	125.593	99.8185
162	125.252	99.8848
163	125.008	99.9132
164	125.276	100.039
165	125.614	100.124
166	126.039	100.306
167	125.572	99.9624
168	125.245	99.9495
169	124.957	99.9909
170	124.426	99.7029
171	124.317	99.8527
172	124.534	99.9978
173	124.554	100.087
174	124.772	100.528
175	125.397	100.328
176	126.052	100.279
177	126.037	100.204
178	125.741	100.04
179	125.336	99.9778
180	125.147	100.127
181	124.908	100.078
182	124.587	100.032
183	124.363	100.038
184	124.052	100.137
185	124.409	100.284
186	123.736	99.2903
187	125.429	100.183
188	125.189	100.014
189	124.495	100.009
190	124.132	99.8842
191	123.029	99.3963
192	122.476	99.7056
193	122.069	99.7207
194	121.575	99.7891
195	122.135	100.085
196	122.508	100.001
197	122.655	100.02
198	122.291	100.347
199	121.863	100.406
200	121.771	99.8008
