# Supplementary material for: Room temperature all-solid-state lithium batteries based on a soluble organic cage ionic conductor
Source: Nat Commun. 2022 Apr 19;13:2031. doi: 10.1038/s41467-022-29743-1 (PMC9018795; doi:10.1038/s41467-022-29743-1)
Supplement: Supplementary file 2 — Source Data [file 41467_2022_29743_MOESM2_ESM.zip › Raw Data files/SI/Fig S18.xlsx]

## Sheet: Sheet1
循环序号	效率(%)
1	83.8295
2	84.9396
3	93.3088
4	97.5278
5	98.8869
6	99.3218
7	99.5608
8	101.037
9	100.001
10	99.24
11	98.9856
12	98.6294
13	98.7454
14	99.1417
15	98.5377
16	98.9112
17	99.0306
18	99.1932
19	99.0616
20	99.2451
21	99.6951
22	100.642
23	101.36
24	99.9077
25	98.6833
26	99.1971
27	98.6589
28	99.9028
29	97.8704
30	98.458
31	99.0334
32	99.6898
33	99.1451
34	99.5507
35	100.202
36	99.9586
37	99.387
38	99.5651
39	99.4892
40	99.6392
41	99.3684
42	99.8504
43	99.8225
44	98.747
45	98.9146
46	99.0659
47	99.3955
48	99.2589
49	99.6616
50	100.034
51	100.067
52	100
53	99.9708
54	100.124
55	100.384
56	99.5066
57	99.4906
58	99.1897
59	99.4739
60	99.4623
61	99.432
62	99.5854
63	99.7965
64	99.3589
65	100.102
66	100.474
67	99.834
68	99.6455
69	100.643
70	100.17
71	99.6066
72	99.5692
73	99.5981
74	99.2927
75	99.5117
76	99.5536
77	99.6595
78	99.7559
79	99.7313
80	100.057
81	100.074
82	100.059
83	100.073
84	99.9337
85	99.4013
86	99.8487
87	99.8428
88	99.0839
89	99.3778
90	99.3466
91	99.5728
92	99.4697
93	99.9786
94	100.384
95	99.672
96	99.7659
97	100.347
98	100.705
99	99.885
100	99.3203
101	99.652
102	99.1155
103	99.4483
104	99.4078
105	99.4433
106	99.651
107	99.931
108	99.6781
109	100.873
110	100.197
111	99.6944
112	100.399
113	100.198
114	99.2345
115	99.7494
116	99.7217
117	99.254
118	99.5005
119	99.6422
120	99.5776
121	99.7879
122	99.8903
123	100.276
124	100.484
125	100.166
126	99.856
127	99.9913
128	100.147
129	99.3453
130	99.7124
131	99.7759
132	99.1615
133	99.3036
134	99.5775
135	99.6466
136	99.0606
137	99.4041
138	100.227
139	100.143
140	100.036
141	100.249
142	100.106
143	99.717
144	99.6826
145	99.305
146	99.1867
147	99.2039
148	98.9678
149	99.1099
150	99.2927
151	99.0241
152	99.3185
153	99.3148
154	99.5447
155	94.2326
156	97.7407
157	96.878
158	98.9091
159	101.099
160	100.879
161	100.712
162	100.14
163	99.4426
164	99.5947
165	99.6796
166	99.5606
167	99.6803
168	99.758
169	99.7606
170	99.8797
171	100.751
172	100.156
173	100.105
174	100.03
175	99.917
176	99.8406
177	100.841
178	99.421
179	100.074
180	99.7657
181	99.5222
182	99.5773
183	99.7574
184	99.826
185	99.7749
186	99.9079
187	100.186
188	100.61
189	100.46
190	100.619
191	100.381
192	100.118
193	99.6533
194	99.8888
195	99.6539
196	99.5711
197	99.8467
198	99.8067
199	99.6485
200	99.7486
201	99.7236
202	99.8176
203	99.6612
204	100.261
205	100.978
206	100.478
207	100.305
208	100.762
209	100.115
210	99.9248
211	100.038
212	99.8116
213	99.5453
214	99.8863
215	99.8859
216	99.6952
217	99.7685
218	99.8417
219	99.9193
220	100.139
221	100.613
222	100.452
223	100.599
224	100.555
225	100.881
226	100.506
227	99.7124
228	99.7336
229	99.7771
230	99.5958
231	99.4502
232	99.5205
233	99.6294
234	99.7021
235	99.8506
236	100.15
237	100.484
238	100.516
239	100.366
240	100.07
241	101.048
242	99.6964
243	100.026
244	99.7937
245	100.085
246	99.6291
247	99.374
248	99.5747
249	99.6315
250	99.5879
251	99.72
252	99.989
253	100.402
254	100.766
255	100.394
256	100.129
257	99.927
258	99.5915
259	99.4928
260	100.164
261	99.6766
262	99.792
263	99.7558
264	99.8536
265	99.756
266	99.8229
267	99.8776
268	100.303
269	99.9486
270	99.8924
271	99.4506
272	100.44
273	100.258
274	99.8825
275	99.6548
276	99.9239
277	99.8181
278	99.5073
279	99.5917
280	99.7039
281	99.632
282	99.7416
283	99.9637
284	100.446
285	100.443
286	100.042
287	100.028
288	100.202
289	100.3
290	99.585
291	99.7125
292	99.8543
293	99.5972
294	99.5104
295	99.4008
296	99.7902
297	99.523
298	99.7354
299	100.137
300	100.359
301	100.287
302	99.7825
303	99.8336
304	99.4315
305	100.384
306	99.8895
307	99.8803
308	100.013
309	99.5965
310	99.7983
311	99.6753
312	99.7082
313	99.8297
314	100.013
315	100.041
316	100.295
317	100.129
318	100.052
319	100.014
320	100.025
321	100.114
322	99.8119
323	99.4794
324	99.6825
325	99.8104
326	99.6534
327	99.5625
328	99.5728
329	99.6846
330	99.789
331	99.9092
332	100.169
333	100.361
334	100.246
335	100.087
336	99.8733
337	100.45
338	99.6216
339	99.7685
340	100.04
341	99.6995
342	99.685
343	99.6891
344	99.6149
345	99.7342
346	99.8912
347	99.9472
348	100.066
349	100.409
350	100.311
351	100.228
352	100.046
353	99.7377
354	100.112
355	99.8879
356	99.8501
357	99.926
358	99.5114
359	99.534
360	99.6061
361	99.6314
362	99.7197
363	99.778
364	100.069
365	100.352
366	100.105
367	100.101
368	100.448
369	99.544
370	100.34
371	99.6604
372	99.656
373	99.8573
374	99.5774
375	99.3402
376	99.5126
377	99.3415
378	99.6032
379	99.6565
380	99.8624
381	99.9208
382	100.482
383	100.438
384	100.109
385	100.507
386	100.325
387	100.261
388	99.4768
389	97.5209
390	99.841
391	99.488
392	99.3677
393	99.498
394	99.5653
395	99.8008
396	99.9171
397	103.287
398	98.0183
399	99.0215
400	100.158
401	100.452
402	100.904
403	99.3119
404	100.839
405	99.6647
406	100.529
407	99.6365
408	99.3632
409	99.4686
410	100.092
411	97.7289
412	99.77
413	100.807
414	99.5384
415	100.161
416	100.141
417	100.698
418	100.549
419	100.158
420	99.3522
421	99.2977
422	100.076
423	100.062
424	100.185
425	99.8997
426	99.7243
427	99.8505
428	99.6989
429	99.7313
430	99.6642
431	100.058
432	99.9824
433	99.9964
434	100.193
435	100.034
436	99.9471
437	99.6543
438	99.4952
439	100.005
440	100.018
441	99.577
442	99.4463
443	98.7217
444	99.7175
445	99.7128
446	99.6371
447	99.9177
448	100.039
449	99.3568
450	100.444
451	100.324
452	100.083
453	99.9688
454	100.179
455	99.9149
456	100.061
457	99.8034
458	99.6716
459	99.5138
460	99.6304
461	99.5096
462	99.6721
463	99.836
464	99.4235
465	99.8751
466	100.29
467	100.412
468	100.205
469	99.8775
470	100.122
471	99.9596
472	99.8783
473	99.7204
474	99.6759
475	99.9547
476	99.461
477	98.667
478	99.0251
479	98.8372
480	99.2507
481	99.3284
482	99.4105
483	99.6329
484	99.6136
485	110.145
486	95.1698
487	99.0794
488	99.4526
489	104.457
490	101.8
491	99.1558
492	99.0906
493	99.7523
494	99.7095
495	99.5103
496	99.5996
497	99.6028
498	99.6798
499	99.496
500	99.8867
501	99.8715
502	99.7137
503	99.9923
504	99.9592
505	99.9937
506	100.017
507	100.054
508	99.7822
509	100.149
510	100.411
511	99.6149
512	99.6587
513	99.7045
514	99.7382
515	99.7863
516	99.8701
517	99.8738
518	99.9168
519	100.209
520	100.783
521	100.219
522	100.273
523	99.9544
524	100.373
525	100.393
526	99.3946
527	100.111
528	100.149
529	99.8647
530	99.6732
531	99.5781
532	99.7438
533	99.8438
534	99.6768
535	99.7435
536	100.038
537	99.9942
538	100.629
539	100.807
540	100.35
541	100.048
542	100.238
543	99.9613
544	99.2167
545	99.4317
546	100.066
547	100.161
548	99.8298
549	99.8116
550	99.7714
551	100.01
552	99.9427
553	100.036
554	100.298
555	100.379
556	100.12
557	100.794
558	99.921
559	100.275
560	100.039
561	99.8023
562	99.7262
563	100.275
564	99.8811
565	99.4865
566	115.419
567	100.159
568	100.039
569	99.9208
570	100
571	99.485
572	100.717
573	99.9221
574	100.746
575	99.9932
576	99.6812
577	99.9487
578	99.7099
579	99.5312
580	99.4856
581	100.355
582	100.427
583	99.9217
584	99.9587
585	99.9216
586	99.8814
587	100.158
588	99.8432
589	100.038
590	100.434
591	100.188
592	100.479
593	100.115
594	100.263
595	99.0686
596	99.958
597	100.624
598	98.4211
599	99.4906
600	99.6287
601	99.338
602	99.2565
603	100.156
604	100.194
605	100.418
606	100.175
607	100.182
608	99.9708
609	99.8415
610	100.015
611	100.472
612	99.5834
613	99.387
614	99.8338
615	100.013
616	99.6051
617	99.7609
618	99.877
619	99.6845
620	100.068
621	100.078
622	100.383
623	100.16
624	100.295
625	100.329
626	100.343
627	99.405
628	99.7278
629	99.5853
630	99.8527
631	99.73
632	99.7975
633	99.6443
634	100.265
635	99.9398
636	99.9877
637	100.151
638	99.8587
639	100.295
640	100.118
641	100.657
642	100.188
643	99.8878
644	100.411
645	99.7
646	99.3768
647	99.8452
648	99.837
649	99.844
650	99.7823
651	99.8143
652	99.8084
653	99.8094
654	99.6854
655	100.703
656	100.268
657	100.45
658	100.043
659	101.777
660	100.297
661	99.7035
662	99.365
663	99.4347
664	99.998
665	99.4433
666	99.3635
667	99.8658
668	99.5978
669	99.7119
670	99.9193
671	100.203
672	99.7666
673	100.384
674	100.197
675	100.385
676	100.689
677	100.644
678	98.6063
679	100.081
680	99.7708
681	99.8956
682	99.7078
683	128.32
684	100.485
685	100.33
686	100.224
687	99.3189
688	101.318
689	100.344
690	100.496
691	100.242
692	99.9906
693	99.7997
694	100.141
695	99.9254
696	99.886
697	99.7971
698	99.9085
699	100.365
700	100.014
701	99.7607
702	99.9298
703	100.461
704	96.8847
705	101.845
706	101.675
707	100.727
708	100.874
709	106.415
710	100.458
711	99.9608
712	98.7278
713	99.7682
714	98.9887
715	98.2341
716	93.9906
717	101.585
718	100.523
719	98.8175
720	99.8851
721	101.157
722	100.052
723	100.358
724	100.076
725	100.709
726	100.039
727	100.233
728	100.348
729	99.2288
730	99.4984
731	99.6495
732	100.945
733	99.6097
734	99.7245
735	100.748
736	99.1627
737	100.026
738	100.028
739	100.274
740	99.9543
741	99.7642
742	101.606
743	99.49
744	100.235
745	99.7624
746	100.118
747	99.6847
748	100.198
749	99.9979
750	99.3452
