# Supplementary material for: Room temperature all-solid-state lithium batteries based on a soluble organic cage ionic conductor
Source: Nat Commun. 2022 Apr 19;13:2031. doi: 10.1038/s41467-022-29743-1 (PMC9018795; doi:10.1038/s41467-022-29743-1)
Supplement: Supplementary file 2 — Source Data [file 41467_2022_29743_MOESM2_ESM.zip › Raw Data files/SI/Fig S2.txt]

Commander	Sample
5	304
5.02046	300
5.04093	300
5.06139	308
5.08185	322
5.10231	302
5.12278	345
5.14324	308
5.1637	295
5.18417	331
5.20463	317
5.22509	306
5.24555	298
5.26602	306
5.28648	314
5.30694	294
5.3274	342
5.34787	298
5.36833	326
5.38879	311
5.40926	310
5.42972	314
5.45018	307
5.47064	315
5.49111	312
5.51157	334
5.53203	314
5.5525	304
5.57296	320
5.59342	303
5.61388	341
5.63435	348
5.65481	324
5.67527	309
5.69574	292
5.7162	327
5.73666	325
5.75712	300
5.77759	354
5.79805	320
5.81851	278
5.83897	324
5.85944	321
5.8799	345
5.90036	306
5.92082	290
5.94129	333
5.96175	344
5.98221	300
6.00268	296
6.02314	334
6.0436	309
6.06407	300
6.08453	325
6.10499	285
6.12545	289
6.14592	322
6.16638	301
6.18684	324
6.2073	301
6.22777	295
6.24823	333
6.26869	301
6.28916	325
6.30962	310
6.33008	330
6.35054	301
6.37101	331
6.39147	305
6.41193	336
6.43239	319
6.45286	284
6.47332	327
6.49378	319
6.51425	317
6.53471	300
6.55517	311
6.57563	326
6.5961	283
6.61656	329
6.63702	318
6.65749	334
6.67795	350
6.69841	283
6.71887	318
6.73934	297
6.7598	298
6.78026	337
6.80072	301
6.82119	325
6.84165	325
6.86211	285
6.88258	299
6.90304	273
6.9235	313
6.94396	312
6.96443	299
6.98489	314
7.00535	281
7.02581	313
7.04628	265
7.06674	307
7.0872	311
7.10767	277
7.12813	290
7.14859	325
7.16906	319
7.18952	315
7.20998	313
7.23044	299
7.25091	306
7.27137	284
7.29183	339
7.31229	299
7.33276	295
7.35322	269
7.37368	328
7.39415	292
7.41461	263
7.43507	299
7.45553	313
7.476	271
7.49646	307
7.51692	279
7.53739	275
7.55785	302
7.57831	292
7.59877	295
7.61924	280
7.6397	319
7.66016	278
7.68062	299
7.70109	316
7.72155	265
7.74201	276
7.76248	276
7.78294	314
7.8034	320
7.82386	278
7.84433	292
7.86479	286
7.88525	261
7.90571	278
7.92618	281
7.94664	274
7.9671	289
7.98757	285
8.00803	288
8.02849	298
8.04895	301
8.06942	323
8.08988	306
8.11034	293
8.13081	306
8.15127	280
8.17173	344
8.19219	299
8.21266	281
8.23312	291
8.25358	293
8.27404	305
8.29451	287
8.31497	316
8.33543	284
8.3559	279
8.37636	251
8.39682	291
8.41728	260
8.43775	272
8.45821	285
8.47867	265
8.49914	281
8.5196	268
8.54006	287
8.56052	295
8.58099	251
8.60145	274
8.62191	270
8.64237	277
8.66284	290
8.6833	259
8.70376	267
8.72423	255
8.74469	249
8.76515	258
8.78561	262
8.80608	228
8.82654	255
8.847	236
8.86746	232
8.88793	218
8.90839	231
8.92885	263
8.94932	228
8.96978	232
8.99024	226
9.0107	270
9.03117	245
9.05163	246
9.07209	226
9.09256	247
9.11302	236
9.13348	228
9.15394	227
9.17441	232
9.19487	206
9.21533	223
9.23579	235
9.25626	229
9.27672	245
9.29718	225
9.31765	254
9.33811	218
9.35857	248
9.37903	204
9.3995	232
9.41996	234
9.44042	224
9.46088	230
9.48135	193
9.50181	207
9.52227	205
9.54274	208
9.5632	223
9.58366	223
9.60412	222
9.62459	224
9.64505	226
9.66551	203
9.68598	221
9.70644	206
9.7269	211
9.74736	205
9.76783	194
9.78829	220
9.80875	215
9.82921	215
9.84968	214
9.87014	201
9.8906	201
9.91107	227
9.93153	238
9.95199	191
9.97246	211
9.99292	200
10.01338	217
10.03384	215
10.05431	207
10.07477	223
10.09523	215
10.11569	214
10.13616	193
10.15662	222
10.17708	221
10.19755	195
10.21801	221
10.23847	246
10.25893	215
10.2794	219
10.29986	199
10.32032	216
10.34079	219
10.36125	184
10.38171	223
10.40217	209
10.42264	204
10.4431	170
10.46356	206
10.48402	207
10.50449	193
10.52495	185
10.54541	176
10.56588	184
10.58634	212
10.6068	229
10.62726	233
10.64773	206
10.66819	181
10.68865	189
10.70912	227
10.72958	212
10.75004	182
10.7705	208
10.79097	190
10.81143	188
10.83189	205
10.85235	214
10.87282	210
10.89328	211
10.91374	185
10.93421	247
10.95467	196
10.97513	194
10.99559	216
11.01606	218
11.03652	224
11.05698	214
11.07745	207
11.09791	161
11.11837	227
11.13883	197
11.1593	201
11.17976	204
11.20022	203
11.22068	197
11.24115	203
11.26161	195
11.28207	182
11.30254	197
11.323	185
11.34346	205
11.36392	192
11.38439	193
11.40485	205
11.42531	222
11.44578	210
11.46624	214
11.4867	165
11.50716	213
11.52763	193
11.54809	219
11.56855	204
11.58901	210
11.60948	194
11.62994	226
11.6504	200
11.67087	196
11.69133	214
11.71179	223
11.73225	207
11.75272	210
11.77318	187
11.79364	198
11.81411	228
11.83457	215
11.85503	215
11.87549	220
11.89596	218
11.91642	207
11.93688	225
11.95734	232
11.97781	230
11.99827	234
12.01873	226
12.0392	254
12.05966	279
12.08012	256
12.10058	303
12.12105	300
12.14151	309
12.16197	320
12.18244	325
12.2029	344
12.22336	335
12.24382	330
12.26429	329
12.28475	295
12.30521	337
12.32567	364
12.34614	310
12.3666	338
12.38706	295
12.40753	340
12.42799	305
12.44845	317
12.46891	355
12.48938	366
12.50984	396
12.5303	445
12.55077	429
12.57123	488
12.59169	496
12.61215	557
12.63262	631
12.65308	581
12.67354	626
12.694	655
12.71447	630
12.73493	612
12.75539	569
12.77586	533
12.79632	499
12.81678	432
12.83724	415
12.85771	364
12.87817	326
12.89863	291
12.9191	279
12.93956	269
12.96002	210
12.98048	233
13.00095	235
13.02141	230
13.04187	241
13.06233	202
13.0828	215
13.10326	209
13.12372	222
13.14419	215
13.16465	176
13.18511	192
13.20557	162
13.22604	198
13.2465	195
13.26696	194
13.28743	204
13.30789	192
13.32835	183
13.34881	187
13.36928	193
13.38974	203
13.4102	191
13.43066	185
13.45113	175
13.47159	189
13.49205	169
13.51252	218
13.53298	198
13.55344	184
13.5739	181
13.59437	193
13.61483	199
13.63529	202
13.65576	197
13.67622	198
13.69668	208
13.71714	194
13.73761	207
13.75807	201
13.77853	214
13.79899	228
13.81946	240
13.83992	228
13.86038	226
13.88085	245
13.90131	247
13.92177	251
13.94223	260
13.9627	271
13.98316	266
14.00362	244
14.02409	262
14.04455	225
14.06501	211
14.08547	224
14.10594	206
14.1264	196
14.14686	218
14.16732	204
14.18779	216
14.20825	201
14.22871	181
14.24918	167
14.26964	186
14.2901	185
14.31056	172
14.33103	181
14.35149	178
14.37195	176
14.39242	182
14.41288	193
14.43334	181
14.4538	166
14.47427	192
14.49473	168
14.51519	176
14.53565	185
14.55612	171
14.57658	199
14.59704	189
14.61751	150
14.63797	177
14.65843	186
14.67889	166
14.69936	181
14.71982	200
14.74028	168
14.76075	161
14.78121	174
14.80167	157
14.82213	174
14.8426	170
14.86306	173
14.88352	173
14.90398	180
14.92445	173
14.94491	152
14.96537	151
14.98584	142
15.0063	171
15.02676	170
15.04722	172
15.06769	161
15.08815	173
15.10861	161
15.12908	157
15.14954	154
15.17	148
15.19046	165
15.21093	148
15.23139	157
15.25185	174
15.27231	150
15.29278	139
15.31324	197
15.3337	171
15.35417	158
15.37463	171
15.39509	142
15.41555	152
15.43602	193
15.45648	185
15.47694	184
15.49741	142
15.51787	173
15.53833	173
15.55879	145
15.57926	174
15.59972	177
15.62018	159
15.64064	166
15.66111	177
15.68157	199
15.70203	185
15.7225	192
15.74296	213
15.76342	201
15.78388	198
15.80435	212
15.82481	206
15.84527	231
15.86574	210
15.8862	227
15.90666	215
15.92712	239
15.94759	229
15.96805	219
15.98851	210
16.00897	219
16.02944	233
16.0499	165
16.07036	186
16.09083	207
16.11129	208
16.13175	234
16.15221	208
16.17268	184
16.19314	188
16.2136	206
16.23406	215
16.25453	194
16.27499	218
16.29545	241
16.31592	248
16.33638	272
16.35684	257
16.3773	268
16.39777	306
16.41823	310
16.43869	306
16.45916	307
16.47962	340
16.50008	329
16.52054	343
16.54101	318
16.56147	309
16.58193	271
16.60239	283
16.62286	218
16.64332	267
16.66378	264
16.68425	248
16.70471	221
16.72517	244
16.74563	240
16.7661	266
16.78656	250
16.80702	262
16.82749	218
16.84795	252
16.86841	205
16.88887	222
16.90934	249
16.9298	205
16.95026	234
16.97072	201
16.99119	190
17.01165	205
17.03211	219
17.05258	183
17.07304	199
17.0935	177
17.11396	198
17.13443	182
17.15489	187
17.17535	181
17.19582	189
17.21628	197
17.23674	198
17.2572	205
17.27767	188
17.29813	213
17.31859	214
17.33905	174
17.35952	166
17.37998	190
17.40044	215
17.42091	238
17.44137	224
17.46183	238
17.48229	224
17.50276	233
17.52322	245
17.54368	271
17.56415	264
17.58461	268
17.60507	284
17.62553	311
17.646	306
17.66646	336
17.68692	334
17.70738	309
17.72785	342
17.74831	314
17.76877	315
17.78924	324
17.8097	324
17.83016	289
17.85062	296
17.87109	278
17.89155	291
17.91201	296
17.93248	248
17.95294	277
17.9734	262
17.99386	296
18.01433	312
18.03479	285
18.05525	287
18.07571	305
18.09618	314
18.11664	294
18.1371	320
18.15757	348
18.17803	349
18.19849	332
18.21895	272
18.23942	289
18.25988	278
18.28034	280
18.30081	260
18.32127	235
18.34173	238
18.36219	261
18.38266	230
18.40312	231
18.42358	210
18.44404	199
18.46451	224
18.48497	212
18.50543	205
18.5259	188
18.54636	194
18.56682	202
18.58728	204
18.60775	170
18.62821	202
18.64867	228
18.66914	225
18.6896	209
18.71006	200
18.73052	181
18.75099	193
18.77145	186
18.79191	215
18.81237	188
18.83284	215
18.8533	200
18.87376	198
18.89423	235
18.91469	194
18.93515	178
18.95561	245
18.97608	212
18.99654	220
19.017	220
19.03747	217
19.05793	226
19.07839	221
19.09885	227
19.11932	229
19.13978	237
19.16024	215
19.1807	221
19.20117	242
19.22163	245
19.24209	243
19.26256	242
19.28302	277
19.30348	292
19.32394	289
19.34441	291
19.36487	307
19.38533	291
19.4058	308
19.42626	324
19.44672	351
19.46718	322
19.48765	365
19.50811	325
19.52857	312
19.54903	299
19.5695	292
19.58996	270
19.61042	261
19.63089	252
19.65135	230
19.67181	261
19.69227	254
19.71274	252
19.7332	249
19.75366	259
19.77413	250
19.79459	265
19.81505	248
19.83551	238
19.85598	255
19.87644	236
19.8969	225
19.91736	254
19.93783	218
19.95829	259
19.97875	284
19.99922	292
20.01968	244
20.04014	281
20.0606	301
20.08107	318
20.10153	280
20.12199	278
20.14246	274
20.16292	303
20.18338	342
20.20384	316
20.22431	283
20.24477	314
20.26523	349
20.28569	341
20.30616	319
20.32662	299
20.34708	340
20.36755	317
20.38801	276
20.40847	266
20.42893	299
20.4494	279
20.46986	288
20.49032	284
20.51079	307
20.53125	314
20.55171	298
20.57217	273
20.59264	280
20.6131	307
20.63356	282
20.65402	306
20.67449	308
20.69495	280
20.71541	279
20.73588	302
20.75634	283
20.7768	277
20.79726	307
20.81773	315
20.83819	265
20.85865	284
20.87912	299
20.89958	265
20.92004	272
20.9405	276
20.96097	285
20.98143	289
21.00189	286
21.02235	309
21.04282	312
21.06328	305
21.08374	303
21.10421	274
21.12467	313
21.14513	325
21.16559	350
21.18606	330
21.20652	328
21.22698	347
21.24745	352
21.26791	366
21.28837	404
21.30883	381
21.3293	455
21.34976	447
21.37022	462
21.39068	513
21.41115	528
21.43161	546
21.45207	597
21.47254	585
21.493	678
21.51346	694
21.53392	716
21.55439	716
21.57485	626
21.59531	788
21.61578	747
21.63624	714
21.6567	688
21.67716	685
21.69763	670
21.71809	630
21.73855	583
21.75901	618
21.77948	539
21.79994	539
21.8204	487
21.84087	493
21.86133	444
21.88179	465
21.90225	437
21.92272	416
21.94318	395
21.96364	400
21.98411	398
22.00457	347
22.02503	365
22.04549	344
22.06596	378
22.08642	370
22.10688	408
22.12734	377
22.14781	386
22.16827	376
22.18873	389
22.2092	411
22.22966	369
22.25012	411
22.27058	462
22.29105	429
22.31151	433
22.33197	457
22.35244	448
22.3729	462
22.39336	458
22.41382	498
22.43429	502
22.45475	488
22.47521	480
22.49567	554
22.51614	504
22.5366	522
22.55706	490
22.57753	479
22.59799	548
22.61845	503
22.63891	515
22.65938	515
22.67984	585
22.7003	548
22.72077	509
22.74123	574
22.76169	603
22.78215	612
22.80262	593
22.82308	565
22.84354	593
22.864	575
22.88447	610
22.90493	619
22.92539	564
22.94586	564
22.96632	588
22.98678	530
23.00724	480
23.02771	482
23.04817	506
23.06863	444
23.0891	439
23.10956	471
23.13002	485
23.15048	467
23.17095	458
23.19141	470
23.21187	489
23.23233	455
23.2528	487
23.27326	460
23.29372	518
23.31419	508
23.33465	530
23.35511	553
23.37557	594
23.39604	655
23.4165	708
23.43696	666
23.45743	811
23.47789	779
23.49835	907
23.51881	945
23.53928	1131
23.55974	1081
23.5802	1226
23.60066	1242
23.62113	1345
23.64159	1408
23.66205	1382
23.68252	1416
23.70298	1339
23.72344	1309
23.7439	1279
23.76437	1157
23.78483	1027
23.80529	1078
23.82576	982
23.84622	890
23.86668	850
23.88714	784
23.90761	671
23.92807	709
23.94853	597
23.96899	571
23.98946	596
24.00992	543
24.03038	538
24.05085	535
24.07131	549
24.09177	566
24.11223	522
24.1327	538
24.15316	495
24.17362	482
24.19409	443
24.21455	477
24.23501	451
24.25547	436
24.27594	475
24.2964	475
24.31686	444
24.33732	475
24.35779	417
24.37825	449
24.39871	454
24.41918	455
24.43964	449
24.4601	498
24.48056	462
24.50103	465
24.52149	454
24.54195	523
24.56242	474
24.58288	509
24.60334	533
24.6238	496
24.64427	504
24.66473	510
24.68519	522
24.70565	597
24.72612	590
24.74658	629
24.76704	645
24.78751	616
24.80797	688
24.82843	677
24.84889	765
24.86936	747
24.88982	721
24.91028	744
24.93075	721
24.95121	719
24.97167	768
24.99213	726
25.0126	759
25.03306	655
25.05352	676
25.07398	624
25.09445	677
25.11491	623
25.13537	611
25.15584	600
25.1763	572
25.19676	579
25.21722	526
25.23769	540
25.25815	521
25.27861	490
25.29908	490
25.31954	464
25.34	475
25.36046	462
25.38093	443
25.40139	494
25.42185	500
25.44231	486
25.46278	478
25.48324	511
25.5037	517
25.52417	518
25.54463	488
25.56509	556
25.58555	533
25.60602	604
25.62648	617
25.64694	562
25.66741	654
25.68787	663
25.70833	642
25.72879	587
25.74926	644
25.76972	639
25.79018	645
25.81064	625
25.83111	658
25.85157	626
25.87203	657
25.8925	652
25.91296	634
25.93342	614
25.95388	616
25.97435	616
25.99481	593
26.01527	629
26.03574	568
26.0562	605
26.07666	589
26.09712	573
26.11759	576
26.13805	584
26.15851	560
26.17897	604
26.19944	589
26.2199	508
26.24036	536
26.26083	508
26.28129	514
26.30175	520
26.32221	500
26.34268	503
26.36314	463
26.3836	504
26.40407	473
26.42453	430
26.44499	482
26.46545	448
26.48592	456
26.50638	462
26.52684	453
26.5473	448
26.56777	445
26.58823	414
26.60869	460
26.62916	418
26.64962	447
26.67008	494
26.69054	459
26.71101	459
26.73147	451
26.75193	464
26.7724	464
26.79286	510
26.81332	481
26.83378	483
26.85425	427
26.87471	485
26.89517	433
26.91563	466
26.9361	452
26.95656	474
26.97702	439
26.99749	455
27.01795	443
27.03841	491
27.05887	495
27.07934	524
27.0998	500
27.12026	547
27.14073	561
27.16119	613
27.18165	680
27.20211	665
27.22258	678
27.24304	632
27.2635	650
27.28396	540
27.30443	501
27.32489	508
27.34535	463
27.36582	422
27.38628	399
27.40674	441
27.4272	395
27.44767	402
27.46813	396
27.48859	409
27.50906	407
27.52952	430
27.54998	416
27.57044	421
27.59091	431
27.61137	410
27.63183	455
27.65229	430
27.67276	438
27.69322	440
27.71368	471
27.73415	438
27.75461	485
27.77507	462
27.79553	484
27.816	477
27.83646	526
27.85692	508
27.87739	493
27.89785	507
27.91831	442
27.93877	497
27.95924	502
27.9797	522
28.00016	478
28.02062	515
28.04109	497
28.06155	509
28.08201	471
28.10248	461
28.12294	425
28.1434	498
28.16386	517
28.18433	476
28.20479	488
28.22525	511
28.24572	502
28.26618	481
28.28664	514
28.3071	516
28.32757	489
28.34803	482
28.36849	490
28.38895	473
28.40942	472
28.42988	498
28.45034	471
28.47081	495
28.49127	457
28.51173	454
28.53219	512
28.55266	482
28.57312	474
28.59358	409
28.61405	411
28.63451	398
28.65497	420
28.67543	416
28.6959	398
28.71636	370
28.73682	361
28.75728	356
28.77775	374
28.79821	385
28.81867	381
28.83914	381
28.8596	332
28.88006	335
28.90052	361
28.92099	337
28.94145	350
28.96191	339
28.98238	341
29.00284	349
29.0233	343
29.04376	342
29.06423	344
29.08469	381
29.10515	353
29.12561	363
29.14608	372
29.16654	359
29.187	342
29.20747	380
29.22793	384
29.24839	329
29.26885	359
29.28932	377
29.30978	356
29.33024	380
29.35071	400
29.37117	381
29.39163	410
29.41209	400
29.43256	381
29.45302	393
29.47348	399
29.49394	408
29.51441	453
29.53487	440
29.55533	416
29.5758	435
29.59626	425
29.61672	490
29.63718	447
29.65765	424
29.67811	461
29.69857	422
29.71904	467
29.7395	468
29.75996	433
29.78042	468
29.80089	431
29.82135	416
29.84181	445
29.86227	434
29.88274	406
29.9032	403
29.92366	410
29.94413	405
29.96459	379
29.98505	403
30.00551	348
30.02598	405
30.04644	438
30.0669	378
30.08737	388
30.10783	372
30.12829	420
30.14875	361
30.16922	360
30.18968	373
30.21014	358
30.2306	320
30.25107	378
30.27153	337
30.29199	346
30.31246	340
30.33292	359
30.35338	365
30.37384	353
30.39431	392
30.41477	342
30.43523	370
30.4557	381
30.47616	370
30.49662	383
30.51708	393
30.53755	416
30.55801	461
30.57847	404
30.59893	392
30.6194	423
30.63986	423
30.66032	385
30.68079	387
30.70125	344
30.72171	438
30.74217	366
30.76264	429
30.7831	386
30.80356	369
30.82403	412
30.84449	401
30.86495	400
30.88541	370
30.90588	407
30.92634	408
30.9468	397
30.96726	425
30.98773	455
31.00819	451
31.02865	411
31.04912	465
31.06958	421
31.09004	426
31.1105	450
31.13097	465
31.15143	522
31.17189	517
31.19236	509
31.21282	511
31.23328	635
31.25374	615
31.27421	615
31.29467	710
31.31513	775
31.33559	873
31.35606	920
