# Supplementary material for: Room temperature all-solid-state lithium batteries based on a soluble organic cage ionic conductor
Source: Nat Commun. 2022 Apr 19;13:2031. doi: 10.1038/s41467-022-29743-1 (PMC9018795; doi:10.1038/s41467-022-29743-1)
Supplement: Supplementary file 2 — Source Data [file 41467_2022_29743_MOESM2_ESM.zip › Raw Data files/SI/Fig S20.xlsx]

## Sheet: Sheet1
	0.3		0.2		0.4
循环序号	效率(%)	循环序号	效率(%)	循环序号	效率(%)
1	95.1781	1	96.0288	1	94.9526
2	99.7607	2	99.7645	2	99.8151
3	99.6917	3	99.9072	3	99.705
4	99.7952	4	99.0497	4	99.8791
5	99.7009	5	99.434	5	99.6489
6	99.6057	6	99.3471	6	99.6785
7	99.5512	7	99.4562	7	99.5854
8	99.4054	8	99.7087	8	99.5414
9	99.6597	9	99.4449	9	99.596
10	99.1633	10	99.3747	10	99.2732
11	101.315	11	99.7675	11	99.8758
12	100.644	12	99.56	12	100.072
13	99.983	13	99.5336	13	99.8427
14	99.4773	14	99.6862	14	99.8679
15	99.4612	15	99.4093	15	99.7806
16	99.9707	16	98.9137	16	99.5532
17	99.3123	17	99.2758	17	99.7533
18	99.6197	18	99.887	18	99.7153
19	99.2079	19	99.591	19	99.8288
20	99.8848	20	100.116	20	99.7428
21	99.9883	21	99.5786	21	99.6091
22	99.3867	22	99.9412	22	99.7615
23	99.1373	23	100.351	23	99.9461
24	100.27	24	99.3223	24	99.4551
25	99.942	25	99.7561	25	99.3388
26	99.776	26	99.7919	26	99.7016
27	99.4628	27	99.4485	27	99.527
28	99.3575	28	99.611	28	99.7057
29	99.6565	29	99.8941	29	99.3465
30	98.9172	30	99.0876	30	100.404
31	99	31	99.8699	31	100.264
32	100	32	99.8987	32	99.7412
33	99.0136	33	99.2508	33	99.7287
34	99.6683	34	100.028	34	99.7988
35	100.109	35	99.917	35	99.5884
36	100.114	36	99.3727	36	99.3314
37	100.694	37	100.342	37	97.5533
38	100.693	38	99.3739	38	99.5094
39	100.028	39	99.3276	39	98.4601
40	100.377	40	100.418	40	100.944
41	100.214	41	99.6199	41	99.4816
42	99.5501	42	99.7604	42	99.7
43	99.6468	43	99.8018	43	99.5888
44	100.128	44	99.6927	44	100.822
45	100.028	45	99.7549	45	99.3487
46	99.0531	46	99.9306	46	101.128
47	97.5321	47	97.9046	47	100.404
48	99.8217	48	102.61	48	100.264
49	99.005	49	99.3194	49	99.7412
50	100.468	50	99.8512	50	99.7287
--	--	--	--	--	--
--	--	--	--	--	--
--	--	--	--	--	--
--	--	--	--	--	--
--	--	--	--	--	--
--	--	--	--	--	--
--	--	--	--	--	--
--	--	--	--	--	--
--	--	--	--	--	--
--	--	--	--	--	--
--	--	--	--	--	--
--	--	--	--	--	--
--	--	--	--	--	--
--	--	--	--	--	--
--	--	--	--	--	--
--	--	--	--	--	--
--	--	--	--	--	--
--	--	--	--	--	--
--	--	--	--	--	--
--	--	--	--	--	--
--	--	--	--	--	--
--	--	--	--	--	--
--	--	--	--	--	--
--	--	--	--	--	--
--	--	--	--	--	--
--	--	--	--	--	--
--	--	--	--	--	--
--	--	--	--	--	--
--	--	--	--	--	--
--	--	--	--	--	--
--	--	--	--	--	--
--	--	--	--	--	--
--	--	--	--	--	--
--	--	--	--	--	--
--	--	--	--	--	--
--	--	--	--	--	--
--	--	--	--	--	--
--	--	--	--	--	--
--	--	--	--	--	--
--	--	--	--	--	--
--	--	--	--	--	--
--	--	--	--	--	--
--	--	--	--	--	--
--	--	--	--	--	--
--	--	--	--	--	--
--	--	--	--	--	--
--	--	--	--	--	--
--	--	--	--	--	--
--	--	--	--	--	--
--	--	--	--	--	--
--	--	--	--	--	--
--	--	--	--	--	--
--	--	--	--	--	--
--	--	--	--	--	--
--	--	--	--	--	--
--	--	--	--	--	--
--	--	--	--	--	--
--	--	--	--	--	--
--	--	--	--	--	--
--	--	--	--	--	--
	--	--	--		--
	--	--	--		--
	--	--	--		--
	--	--	--		--
	--	--	--		--
	--	--	--		--
	--	--	--		--
	--	--	--		--
	--	--	--		--
	--	--	--		--
	--	--	--		--
	--		--		--
	--		--		--
	--		--		--
	--		--		--
	--		--		--
	--		--		--
	--		--		--
	--		--		--
	--		--		--
	--		--		--
	--		--		--
	--		--		--
	--		--		--
	--		--		--
	--		--		--
	--		--		--
	--		--		--
	--		--		--
	--		--		--
	--		--		--
					--
