# Supplementary material for: Room temperature all-solid-state lithium batteries based on a soluble organic cage ionic conductor
Source: Nat Commun. 2022 Apr 19;13:2031. doi: 10.1038/s41467-022-29743-1 (PMC9018795; doi:10.1038/s41467-022-29743-1)
Supplement: Supplementary file 2 — Source Data [file 41467_2022_29743_MOESM2_ESM.zip › Raw Data files/SI/Fig S22a and b.xlsx]

## Sheet: Sheet1
循环序号	放电比容量(Ah/kg)	充放电效率(%)
1	135.867	89.957
2	138.002	97.595
3	140.909	99.404
4	142.137	99.771
5	142.531	99.048
6	143.149	99.486
7	143.677	99.956
8	143.844	99.657
9	145.165	100.032
10	86.732	92.617
11	96.8464	98.463
12	103.046	98.922
13	105.935	99.599
14	107.095	99.626
15	106.906	99.735
16	106.242	99.711
17	104.104	99.405
18	102.551	99.548
19	101.625	100.058
20	101.459	99.558
21	101.079	99.999
22	100.866	100.093
23	101.028	100.136
24	100.867	99.837
25	101.128	100
26	101.146	99.925
27	100.627	99.927
28	100.109	99.835
29	99.6602	99.811
30	99.5179	100.048
31	99.301	99.758
32	99.3941	100.258
33	99.7292	100.333
34	100.513	100.071
35	100.844	99.93
36	100.015	99.787
37	99.3282	99.738
38	97.9788	99.759
39	97.9079	99.687
40	97.6711	99.903
41	97.7869	100.338
42	98.9023	100.264
43	99.9206	100.452
44	100.844	100.33
45	101.436	99.648
46	100.773	100.047
47	100.536	100.047
48	98.999	99.242
49	97.8373	99.468
50	96.8194	99.755
51	96.4397	99.951
52	97.5528	100.39
53	97.721	99.737
54	97.1316	99.436
55	95.8016	99.581
56	93.8589	99.123
57	92.9593	99.468
58	94.2388	99.674
59	93.7476	99.642
60	92.6546	99.43
61	92.0832	99.512
62	91.4203	99.871
63	92.5804	100.333
64	93.1724	99.975
65	93.4328	99.797
66	93.9866	100.031
67	93.1724	99.419
68	90.8046	98.586
69	88.5078	98.811
70	87.1351	99.73
71	86.9945	99.322
72	85.571	99.421
73	85.4534	99.834
74	85.9505	100.138
75	86.803	100.191
76	87.3005	99.973
77	88.4459	100.16
78	88.1809	99.072
79	86.3536	99.114
80	85.122	99.199
81	82.7893	98.707
82	81.7561	99.477
83	81.4282	99.642
84	80.8489	99.391
85	80.3207	99.497
86	81.1451	100.495
87	82.2493	99.813
88	82.6771	99.77
89	82.6067	99.914
90	82.7946	99.998
91	82.2059	99.092
92	80.2315	98.819
93	78.2849	98.823
94	76.3911	99.155
95	75.2626	99.141
96	74.009	99.426
97	72.2652	98.954
98	71.8387	99.901
99	71.9836	100.152
100	71.223	99.735
