# Supplementary material for: Room temperature all-solid-state lithium batteries based on a soluble organic cage ionic conductor
Source: Nat Commun. 2022 Apr 19;13:2031. doi: 10.1038/s41467-022-29743-1 (PMC9018795; doi:10.1038/s41467-022-29743-1)
Supplement: Supplementary file 2 — Source Data [file 41467_2022_29743_MOESM2_ESM.zip › Raw Data files/SI/Fig S22c and d.xlsx]

## Sheet: Sheet1
循环序号	放电比容量(mAh/g)	充放电效率(%)
1	129.932	93.027
2	135.418	102.138
3	137.703	99.95
4	138.89	99.687
5	139.645	99.577
6	140.126	99.481
7	140.469	99.466
8	140.674	99.418
9	140.765	99.402
10	140.811	99.418
11	140.764	99.385
12	140.67	99.271
13	140.563	99.418
14	140.426	99.401
15	140.243	99.368
16	140.059	99.399
17	139.921	99.432
18	139.716	99.431
19	139.465	99.414
20	139.283	99.478
21	139.032	99.428
22	138.827	99.459
23	138.528	99.441
24	138.322	99.457
25	138.002	99.456
26	137.798	99.489
27	137.433	99.454
28	137.318	99.519
29	137.065	99.518
30	136.767	99.484
31	136.378	99.483
32	135.737	99.364
33	135.166	99.445
34	134.755	99.494
35	134.285	99.486
36	133.962	99.62
37	133.581	99.488
38	133.201	99.6
39	132.694	99.586
40	132.145	99.518
41	131.324	99.309
42	131.095	99.756
43	130.478	99.512
44	129.883	99.508
45	129.375	99.521
46	129.062	99.731
47	128.769	99.741
48	127.689	99.281
49	126.254	98.803
50	124.678	98.823
