# Supplementary material for: Room temperature all-solid-state lithium batteries based on a soluble organic cage ionic conductor
Source: Nat Commun. 2022 Apr 19;13:2031. doi: 10.1038/s41467-022-29743-1 (PMC9018795; doi:10.1038/s41467-022-29743-1)
Supplement: Supplementary file 2 — Source Data [file 41467_2022_29743_MOESM2_ESM.zip › Raw Data files/SI/Fig S23.xlsx]

## Sheet: Sheet1
循环序号	放电比容量(mAh/g)	充放电效率(%)
1	64.7822	88.49
2	76.5106	94.962
3	83.2961	98.266
4	86.8259	98.256
5	88.366	99.346
6	90.6579	99.523
7	90.6486	99.348
8	92.9614	100.258
9	90.8991	97.077
10	94.6126	101.665
11	92.652	97.586
12	94.8411	101.217
13	94.5136	98.686
14	95.5035	99.883
15	94.2643	97.882
16	94.6884	101.13
17	94.5193	99.255
18	93.0159	99.533
19	95.213	100.755
20	92.5527	97.413
21	92.0801	99.54
22	89.1693	97.238
23	89.2551	101.06
24	85.238	96.111
25	83.3147	98.289
26	82.9462	99.248
27	78.0037	97.675
28	78.5706	99.67
29	77.6823	96.236
30	75.5417	101.344
31	76.0194	99.426
32	73.2833	96.81
33	74.592	103.278
34	74.8048	95.114
35	66.5073	95.618
36	66.1528	102.13
37	64.518	93.546
38	58.687	97.942
39	66.0315	106.71
40	62.3048	92.829
41	57.912	96.671
42	53.0969	101.152
43	59.8435	104.116
44	49.43	89.84
45	51.2919	109.267
46	53.5556	98.386
47	52.6247	99.5
48	49.7612	98.402
49	53.6594	99.597
50	49.1847	96.424
