# Supplementary material for: Room temperature all-solid-state lithium batteries based on a soluble organic cage ionic conductor
Source: Nat Commun. 2022 Apr 19;13:2031. doi: 10.1038/s41467-022-29743-1 (PMC9018795; doi:10.1038/s41467-022-29743-1)
Supplement: Supplementary file 2 — Source Data [file 41467_2022_29743_MOESM2_ESM.zip › Raw Data files/SI/Fig S24.xlsx]

## Sheet: Sheet1
循环序号	放电比容量(mAh/g)	充放电效率(%)
1	116.4	156.161
2	118.412	100.466
3	118.66	99.79
4	118.253	99.471
5	117.889	99.33
6	117.658	99.217
7	117.522	99.301
8	117.416	99.336
9	117.388	99.402
10	117.597	99.547
11	117.566	99.489
12	117.762	99.527
13	117.843	99.506
14	117.785	99.556
15	117.93	99.594
16	117.993	99.591
17	117.9	99.447
18	118.005	99.523
19	118.041	99.546
20	118.614	99.533
21	119.261	99.885
22	122.704	99.385
23	123.195	99.442
24	123.9	99.456
25	124.457	99.459
26	124.816	99.5
27	125.133	99.446
28	125.275	99.362
29	125.455	99.422
30	125.701	99.526
31	126.019	99.493
32	126.242	99.477
33	126.657	99.482
34	126.763	99.407
35	127.018	99.481
36	127.247	99.505
37	127.506	99.493
38	127.886	99.566
39	128.201	99.544
40	128.406	99.518
41	128.582	99.551
42	128.839	99.556
43	129.061	99.565
44	129.24	99.577
45	129.458	99.557
