# Supplementary material for: Room temperature all-solid-state lithium batteries based on a soluble organic cage ionic conductor
Source: Nat Commun. 2022 Apr 19;13:2031. doi: 10.1038/s41467-022-29743-1 (PMC9018795; doi:10.1038/s41467-022-29743-1)
Supplement: Supplementary file 2 — Source Data [file 41467_2022_29743_MOESM2_ESM.zip › Raw Data files/SI/Fig S27.xlsx]

## Sheet: Sheet1
with Li-1-ClO4		without Li-1-ClO4
循环序号	放电比容量(Ah/kg)	循环序号	放电比容量(mAh/g)
1	118.278	1	0.0004
2	122.386	2	0.0001
3	126.255	3	0.0003
4	128.372	4	0.0003
5	130.568	5	0.0004
6	129.106	6	0.0004
7	130.977	7	0.0001
8	136.181	8	0.0003
9	135.455	9	0.0003
10	138.459	10	0.0004
11	138.324	11	0.0004
12	136.451	12	0.0004
13	138.633	13	0.0003
14	139.813	14	0.0001
15	138.149	15	0.0004
16	137.627	16	0.0003
17	138.36	17	0.0003
18	140.604	18	0.0003
19	140.558	19	0.0003
20	140.675	20	0.0003
21	141.34	21	0.0004
22	140.318	22	0.0001
23	140.297	23	0.0004
24	140.277	24	0.0004
25	138.564	25	0.0003
26	140.341	26	0.0003
27	142.078	27	0.0003
28	141.289	28	0.0003
29	142.506	29	0.0004
30	143.598	30	0.0003
31	142.054	31	0.0003
32	142.173	32	0.0003
33	141.89	33	0.0003
34	140.496	34	0.0004
35	139.898	35	0.0003
36	140.281	36	0.0003
37	138.431	37	0.0002
38	138.983	38	0.0003
39	139.513	39	0.0004
40	139.285	40	0.0002
41	137.289	41	0.0001
42	138.19	42	0.0003
43	137.939	43	0.0003
44	133.394	44	0.0003
45	133.043	45	0.0004
46	131.253	46	0.0002
47	131.842	47	0.0003
48	131.437	48	0.0003
49	132.089	49	0.0004
50	133.518	50	0.0004
51	134.806	51	0.0003
52	132.526	52	0.0003
53	130.871	53	0.0004
54	130.275	54	0.0003
55	129.933	55	0.0003
56	132.957	56	0.0004
57	131.713	57	0.0004
58	131.996	58	0.0001
59	131.656	59	0.0003
60	131.664	60	0.0003
61	131.487	61	0.0004
62	131.262	62	0.0003
63	130.952	63	0.0003
64	130.832	64	0.0004
65	130.826	65	0.0004
66	131.994	66	0.0002
67	129.906	67	0.0002
68	129.49	68	0.0003
69	129.779	69	0.0003
70	129.083	70	0.0004
71	128.209	71	0.0003
72	128.335	72	0.0002
73	128.185	73	0.0003
74	127.578	74	0.0003
75	127.786	75	0.0003
76	127.241	76	0.0003
77	127.001	77	0.0003
78	126.625	78	0.0003
79	126.215	79	0.0003
80	126.245	80	0.0003
81	126.382	81	0.0003
82	125.682	82	0.0003
83	125.106	83	0.0003
84	127.879	84	0.0003
85	124.175	85	0.0003
86	124.669	86	0.0003
87	123.928	87	0.0003
88	121.326	88	0.0003
89	121.215	89	0.0003
90	121.206	90	0.0003
91	120.486	91	0.0003
92	120.567	92	0.0003
93	120.219	93	0.0003
94	122.444	94	0.0003
95	127.476	95	0.0003
96	129.114	96	0.0003
97	122.403	97	0.0003
