# Supplementary material for: Room temperature all-solid-state lithium batteries based on a soluble organic cage ionic conductor
Source: Nat Commun. 2022 Apr 19;13:2031. doi: 10.1038/s41467-022-29743-1 (PMC9018795; doi:10.1038/s41467-022-29743-1)
Supplement: Supplementary file 2 — Source Data [file 41467_2022_29743_MOESM2_ESM.zip › Raw Data files/SI/Fig S3a.txt]

-2.05075	0.45666
-2.05043	0.44137
-2.05011	0.42361
-2.04979	0.40347
-2.04946	0.43826
-2.04914	0.56429
-2.04882	0.6431
-2.0485	0.55083
-2.04818	0.43439
-2.04785	0.48935
-2.04753	0.60115
-2.04721	0.5413
-2.04689	0.39034
-2.04657	0.39304
-2.04624	0.51585
-2.04592	0.53966
-2.0456	0.48186
-2.04528	0.52777
-2.04496	0.63587
-2.04463	0.60233
-2.04431	0.44859
-2.04399	0.38666
-2.04367	0.45912
-2.04335	0.52646
-2.04302	0.54101
-2.0427	0.55535
-2.04238	0.5438
-2.04206	0.46409
-2.04174	0.40145
-2.04141	0.43915
-2.04109	0.49938
-2.04077	0.49487
-2.04045	0.49702
-2.04013	0.57837
-2.0398	0.64266
-2.03948	0.58802
-2.03916	0.49562
-2.03884	0.48921
-2.03852	0.53369
-2.03819	0.52397
-2.03787	0.46791
-2.03755	0.44701
-2.03723	0.47145
-2.03691	0.48157
-2.03658	0.45237
-2.03626	0.42883
-2.03594	0.46696
-2.03562	0.55394
-2.0353	0.5964
-2.03497	0.52996
-2.03465	0.42958
-2.03433	0.42273
-2.03401	0.50079
-2.03369	0.54218
-2.03336	0.51639
-2.03304	0.50301
-2.03272	0.50817
-2.0324	0.45789
-2.03208	0.38832
-2.03175	0.42423
-2.03143	0.53892
-2.03111	0.56645
-2.03079	0.4898
-2.03047	0.47204
-2.03014	0.55205
-2.02982	0.56833
-2.0295	0.45694
-2.02918	0.36986
-2.02886	0.40595
-2.02853	0.46304
-2.02821	0.45409
-2.02789	0.44653
-2.02757	0.48875
-2.02725	0.50614
-2.02692	0.46407
-2.0266	0.44221
-2.02628	0.46434
-2.02596	0.44342
-2.02564	0.37218
-2.02531	0.37572
-2.02499	0.48828
-2.02467	0.5632
-2.02435	0.50335
-2.02403	0.41405
-2.0237	0.42193
-2.02338	0.48887
-2.02306	0.51447
-2.02274	0.49815
-2.02242	0.49082
-2.02209	0.48641
-2.02177	0.46536
-2.02145	0.46683
-2.02113	0.52353
-2.02081	0.58393
-2.02048	0.57848
-2.02016	0.51489
-2.01984	0.44672
-2.01952	0.40033
-2.0192	0.38991
-2.01887	0.44371
-2.01855	0.5456
-2.01823	0.60491
-2.01791	0.56238
-2.01759	0.48158
-2.01726	0.45681
-2.01694	0.47737
-2.01662	0.47614
-2.0163	0.46534
-2.01598	0.50455
-2.01565	0.56218
-2.01533	0.54622
-2.01501	0.47061
-2.01469	0.44864
-2.01437	0.50475
-2.01404	0.53839
-2.01372	0.50636
-2.0134	0.4896
-2.01308	0.52677
-2.01276	0.53232
-2.01243	0.45483
-2.01211	0.38199
-2.01179	0.40419
-2.01147	0.48429
-2.01115	0.53375
-2.01082	0.52051
-2.0105	0.45632
-2.01018	0.37956
-2.00986	0.37187
-2.00954	0.47343
-2.00921	0.57857
-2.00889	0.5549
-2.00857	0.45367
-2.00825	0.43521
-2.00793	0.50607
-2.0076	0.53058
-2.00728	0.48947
-2.00696	0.49791
-2.00664	0.55848
-2.00632	0.53754
-2.00599	0.42012
-2.00567	0.35593
-2.00535	0.40736
-2.00503	0.46731
-2.00471	0.47035
-2.00438	0.48121
-2.00406	0.53227
-2.00374	0.56066
-2.00342	0.5416
-2.0031	0.52292
-2.00277	0.51642
-2.00245	0.49951
-2.00213	0.50304
-2.00181	0.55538
-2.00149	0.58868
-2.00116	0.54373
-2.00084	0.49497
-2.00052	0.5222
-2.0002	0.55401
-1.99988	0.50186
-1.99955	0.44497
-1.99923	0.50168
-1.99891	0.61182
-1.99859	0.62778
-1.99827	0.54396
-1.99794	0.47271
-1.99762	0.4617
-1.9973	0.47335
-1.99698	0.47876
-1.99666	0.46449
-1.99633	0.41947
-1.99601	0.3883
-1.99569	0.44317
-1.99537	0.55171
-1.99505	0.59161
-1.99473	0.53744
-1.9944	0.49722
-1.99408	0.52968
-1.99376	0.57352
-1.99344	0.58513
-1.99312	0.5893
-1.99279	0.57519
-1.99247	0.50829
-1.99215	0.45187
-1.99183	0.49567
-1.99151	0.56671
-1.99118	0.51628
-1.99086	0.39466
-1.99054	0.40647
-1.99022	0.56953
-1.9899	0.66519
-1.98957	0.5831
-1.98925	0.47181
-1.98893	0.46454
-1.98861	0.49044
-1.98829	0.46795
-1.98796	0.4664
-1.98764	0.53814
-1.98732	0.58019
-1.987	0.51319
-1.98668	0.43655
-1.98635	0.45364
-1.98603	0.48836
-1.98571	0.43593
-1.98539	0.36704
-1.98507	0.40739
-1.98474	0.51379
-1.98442	0.54741
-1.9841	0.50104
-1.98378	0.48408
-1.98346	0.52418
-1.98313	0.53975
-1.98281	0.49456
-1.98249	0.45312
-1.98217	0.47919
-1.98185	0.56133
-1.98152	0.63558
-1.9812	0.6404
-1.98088	0.57454
-1.98056	0.51381
-1.98024	0.52049
-1.97991	0.55219
-1.97959	0.5442
-1.97927	0.53959
-1.97895	0.60199
-1.97863	0.64722
-1.9783	0.54931
-1.97798	0.38573
-1.97766	0.35891
-1.97734	0.47972
-1.97702	0.56027
-1.97669	0.52888
-1.97637	0.51111
-1.97605	0.57312
-1.97573	0.62203
-1.97541	0.59926
-1.97508	0.55859
-1.97476	0.52422
-1.97444	0.46608
-1.97412	0.42194
-1.9738	0.46062
-1.97347	0.53852
-1.97315	0.55939
-1.97283	0.5303
-1.97251	0.50571
-1.97219	0.46511
-1.97186	0.40061
-1.97154	0.40304
-1.97122	0.50052
-1.9709	0.55751
-1.97058	0.49152
-1.97025	0.41837
-1.96993	0.43081
-1.96961	0.43677
-1.96929	0.37373
-1.96897	0.35499
-1.96864	0.43966
-1.96832	0.49715
-1.968	0.46125
-1.96768	0.46668
-1.96736	0.57515
-1.96703	0.6302
-1.96671	0.54357
-1.96639	0.45947
-1.96607	0.47923
-1.96575	0.4908
-1.96542	0.4232
-1.9651	0.40298
-1.96478	0.50178
-1.96446	0.57995
-1.96414	0.53365
-1.96381	0.4689
-1.96349	0.49007
-1.96317	0.52405
-1.96285	0.48519
-1.96253	0.43221
-1.9622	0.4426
-1.96188	0.48061
-1.96156	0.48539
-1.96124	0.46866
-1.96092	0.45749
-1.96059	0.44281
-1.96027	0.42868
-1.95995	0.44377
-1.95963	0.47846
-1.95931	0.48803
-1.95898	0.46888
-1.95866	0.46075
-1.95834	0.4711
-1.95802	0.46747
-1.9577	0.45074
-1.95737	0.46687
-1.95705	0.52359
-1.95673	0.55627
-1.95641	0.51908
-1.95609	0.46433
-1.95576	0.4686
-1.95544	0.51133
-1.95512	0.51171
-1.9548	0.46881
-1.95448	0.45635
-1.95415	0.48063
-1.95383	0.47924
-1.95351	0.47198
-1.95319	0.54576
-1.95287	0.65734
-1.95254	0.64795
-1.95222	0.51288
-1.9519	0.44074
-1.95158	0.50444
-1.95126	0.54773
-1.95093	0.48148
-1.95061	0.44142
-1.95029	0.51757
-1.94997	0.5774
-1.94965	0.51958
-1.94932	0.46918
-1.949	0.54239
-1.94868	0.62683
-1.94836	0.583
-1.94804	0.48964
-1.94771	0.50309
-1.94739	0.59901
-1.94707	0.62116
-1.94675	0.51596
-1.94643	0.39496
-1.9461	0.38675
-1.94578	0.4871
-1.94546	0.56344
-1.94514	0.51727
-1.94482	0.42374
-1.94449	0.43267
-1.94417	0.5417
-1.94385	0.59751
-1.94353	0.53519
-1.94321	0.46042
-1.94288	0.46437
-1.94256	0.51715
-1.94224	0.57452
-1.94192	0.63128
-1.9416	0.64865
-1.94127	0.58478
-1.94095	0.50391
-1.94063	0.50654
-1.94031	0.56334
-1.93999	0.55768
-1.93966	0.46591
-1.93934	0.37504
-1.93902	0.3632
-1.9387	0.44424
-1.93838	0.55983
-1.93805	0.58808
-1.93773	0.47662
-1.93741	0.36643
-1.93709	0.41542
-1.93677	0.53503
-1.93644	0.5304
-1.93612	0.44244
-1.9358	0.45972
-1.93548	0.55484
-1.93516	0.54485
-1.93483	0.45423
-1.93451	0.45891
-1.93419	0.53135
-1.93387	0.5081
-1.93355	0.43464
-1.93322	0.47396
-1.9329	0.56656
-1.93258	0.54776
-1.93226	0.48401
-1.93194	0.53208
-1.93161	0.61075
-1.93129	0.56679
-1.93097	0.49282
-1.93065	0.53475
-1.93033	0.5842
-1.93	0.4998
-1.92968	0.41212
-1.92936	0.48081
-1.92904	0.58231
-1.92872	0.54782
-1.92839	0.46839
-1.92807	0.47978
-1.92775	0.49821
-1.92743	0.43194
-1.92711	0.39927
-1.92679	0.49587
-1.92646	0.59122
-1.92614	0.56496
-1.92582	0.51441
-1.9255	0.55461
-1.92518	0.62553
-1.92485	0.633
-1.92453	0.59519
-1.92421	0.56099
-1.92389	0.54071
-1.92357	0.55103
-1.92324	0.59064
-1.92292	0.58994
-1.9226	0.50998
-1.92228	0.43275
-1.92196	0.44326
-1.92163	0.50742
-1.92131	0.55072
-1.92099	0.55146
-1.92067	0.50664
-1.92035	0.43216
-1.92002	0.40656
-1.9197	0.47368
-1.91938	0.54062
-1.91906	0.52449
-1.91874	0.50106
-1.91841	0.53493
-1.91809	0.52499
-1.91777	0.42233
-1.91745	0.3865
-1.91713	0.49206
-1.9168	0.54177
-1.91648	0.42935
-1.91616	0.37785
-1.91584	0.52641
-1.91552	0.62984
-1.91519	0.4994
-1.91487	0.3725
-1.91455	0.47834
-1.91423	0.61055
-1.91391	0.52756
-1.91358	0.41322
-1.91326	0.51773
-1.91294	0.67226
-1.91262	0.59175
-1.9123	0.38286
-1.91197	0.34087
-1.91165	0.466
-1.91133	0.54613
-1.91101	0.53761
-1.91069	0.55085
-1.91036	0.59848
-1.91004	0.60707
-1.90972	0.57561
-1.9094	0.55549
-1.90908	0.56184
-1.90875	0.59026
-1.90843	0.62592
-1.90811	0.61524
-1.90779	0.53697
-1.90747	0.47311
-1.90714	0.48909
-1.90682	0.51153
-1.9065	0.45768
-1.90618	0.39013
-1.90586	0.39864
-1.90553	0.43771
-1.90521	0.42961
-1.90489	0.41336
-1.90457	0.44734
-1.90425	0.48139
-1.90392	0.46012
-1.9036	0.43728
-1.90328	0.46791
-1.90296	0.5017
-1.90264	0.48713
-1.90231	0.46758
-1.90199	0.48618
-1.90167	0.50621
-1.90135	0.4993
-1.90103	0.50512
-1.9007	0.54159
-1.90038	0.55743
-1.90006	0.52685
-1.89974	0.49936
-1.89942	0.51121
-1.89909	0.5275
-1.89877	0.5107
-1.89845	0.48211
-1.89813	0.48296
-1.89781	0.51654
-1.89748	0.54782
-1.89716	0.53855
-1.89684	0.48531
-1.89652	0.4344
-1.8962	0.43579
-1.89587	0.47396
-1.89555	0.48707
-1.89523	0.46607
-1.89491	0.47022
-1.89459	0.51508
-1.89426	0.52626
-1.89394	0.46824
-1.89362	0.43775
-1.8933	0.52243
-1.89298	0.62681
-1.89265	0.58575
-1.89233	0.43007
-1.89201	0.36527
-1.89169	0.46109
-1.89137	0.55376
-1.89104	0.52929
-1.89072	0.49873
-1.8904	0.56215
-1.89008	0.60077
-1.88976	0.49398
-1.88943	0.36952
-1.88911	0.40875
-1.88879	0.53923
-1.88847	0.56534
-1.88815	0.49705
-1.88782	0.49511
-1.8875	0.56688
-1.88718	0.56916
-1.88686	0.4713
-1.88654	0.39259
-1.88621	0.40336
-1.88589	0.4691
-1.88557	0.55159
-1.88525	0.61442
-1.88493	0.59289
-1.8846	0.49715
-1.88428	0.46078
-1.88396	0.55738
-1.88364	0.67024
-1.88332	0.66625
-1.88299	0.58196
-1.88267	0.51758
-1.88235	0.47753
-1.88203	0.43965
-1.88171	0.44864
-1.88138	0.51414
-1.88106	0.5416
-1.88074	0.48267
-1.88042	0.43335
-1.8801	0.47456
-1.87977	0.53797
-1.87945	0.53822
-1.87913	0.51994
-1.87881	0.55771
-1.87849	0.6093
-1.87816	0.59052
-1.87784	0.52823
-1.87752	0.52204
-1.8772	0.58431
-1.87688	0.61959
-1.87655	0.56886
-1.87623	0.49803
-1.87591	0.50709
-1.87559	0.5939
-1.87527	0.66085
-1.87494	0.64432
-1.87462	0.57839
-1.8743	0.52362
-1.87398	0.4976
-1.87366	0.49919
-1.87333	0.53422
-1.87301	0.58231
-1.87269	0.5995
-1.87237	0.58409
-1.87205	0.57754
-1.87172	0.58113
-1.8714	0.54651
-1.87108	0.46655
-1.87076	0.39887
-1.87044	0.38883
-1.87011	0.43956
-1.86979	0.54057
-1.86947	0.64466
-1.86915	0.65851
-1.86883	0.55776
-1.8685	0.45733
-1.86818	0.45922
-1.86786	0.50793
-1.86754	0.51745
-1.86722	0.53262
-1.86689	0.60888
-1.86657	0.64967
-1.86625	0.55211
-1.86593	0.41231
-1.86561	0.3917
-1.86528	0.47224
-1.86496	0.52925
-1.86464	0.54475
-1.86432	0.56169
-1.864	0.53612
-1.86367	0.43069
-1.86335	0.35411
-1.86303	0.41638
-1.86271	0.53563
-1.86239	0.56164
-1.86206	0.50089
-1.86174	0.46255
-1.86142	0.47675
-1.8611	0.51161
-1.86078	0.57369
-1.86045	0.65542
-1.86013	0.67415
-1.85981	0.58548
-1.85949	0.47748
-1.85917	0.45563
-1.85884	0.50836
-1.85852	0.5556
-1.8582	0.5559
-1.85788	0.52097
-1.85756	0.49462
-1.85724	0.52905
-1.85691	0.6094
-1.85659	0.6302
-1.85627	0.53996
-1.85595	0.45314
-1.85563	0.49571
-1.8553	0.60314
-1.85498	0.61866
-1.85466	0.53474
-1.85434	0.4794
-1.85402	0.50723
-1.85369	0.55702
-1.85337	0.58182
-1.85305	0.58536
-1.85273	0.56394
-1.85241	0.52526
-1.85208	0.51961
-1.85176	0.56075
-1.85144	0.58137
-1.85112	0.54353
-1.8508	0.50384
-1.85047	0.49979
-1.85015	0.48519
-1.84983	0.44694
-1.84951	0.45157
-1.84919	0.50387
-1.84886	0.51014
-1.84854	0.45755
-1.84822	0.46193
-1.8479	0.55258
-1.84758	0.59135
-1.84725	0.50853
-1.84693	0.43551
-1.84661	0.48222
-1.84629	0.55705
-1.84597	0.54112
-1.84564	0.48618
-1.84532	0.50007
-1.845	0.56266
-1.84468	0.58454
-1.84436	0.55066
-1.84403	0.50479
-1.84371	0.47275
-1.84339	0.46758
-1.84307	0.49397
-1.84275	0.51621
-1.84242	0.50555
-1.8421	0.51614
-1.84178	0.60627
-1.84146	0.70503
-1.84114	0.6921
-1.84081	0.59221
-1.84049	0.54035
-1.84017	0.56387
-1.83985	0.55782
-1.83953	0.4851
-1.8392	0.44635
-1.83888	0.5137
-1.83856	0.61559
-1.83824	0.63441
-1.83792	0.54784
-1.83759	0.44254
-1.83727	0.42089
-1.83695	0.49867
-1.83663	0.58914
-1.83631	0.60813
-1.83598	0.57338
-1.83566	0.54954
-1.83534	0.5395
-1.83502	0.51711
-1.8347	0.5143
-1.83437	0.55761
-1.83405	0.57322
-1.83373	0.49501
-1.83341	0.41268
-1.83309	0.45675
-1.83276	0.5864
-1.83244	0.65114
-1.83212	0.61345
-1.8318	0.55331
-1.83148	0.50758
-1.83115	0.45984
-1.83083	0.43312
-1.83051	0.45459
-1.83019	0.49022
-1.82987	0.51801
-1.82954	0.56702
-1.82922	0.60233
-1.8289	0.52506
-1.82858	0.37798
-1.82826	0.35646
-1.82793	0.50101
-1.82761	0.5948
-1.82729	0.50203
-1.82697	0.38397
-1.82665	0.42435
-1.82632	0.55738
-1.826	0.62879
-1.82568	0.62514
-1.82536	0.59493
-1.82504	0.53494
-1.82471	0.48305
-1.82439	0.53283
-1.82407	0.65171
-1.82375	0.68207
-1.82343	0.60249
-1.8231	0.57061
-1.82278	0.63629
-1.82246	0.65159
-1.82214	0.54834
-1.82182	0.46432
-1.82149	0.49486
-1.82117	0.54121
-1.82085	0.50831
-1.82053	0.45614
-1.82021	0.45812
-1.81988	0.48113
-1.81956	0.49033
-1.81924	0.52232
-1.81892	0.58369
-1.8186	0.60771
-1.81827	0.57032
-1.81795	0.54
-1.81763	0.56969
-1.81731	0.62669
-1.81699	0.65404
-1.81666	0.63087
-1.81634	0.56876
-1.81602	0.50813
-1.8157	0.5026
-1.81538	0.5519
-1.81505	0.58171
-1.81473	0.54609
-1.81441	0.50637
-1.81409	0.54225
-1.81377	0.62718
-1.81344	0.66754
-1.81312	0.63461
-1.8128	0.57951
-1.81248	0.53667
-1.81216	0.49655
-1.81183	0.47422
-1.81151	0.51674
-1.81119	0.61077
-1.81087	0.65876
-1.81055	0.60223
-1.81022	0.51124
-1.8099	0.48658
-1.80958	0.52353
-1.80926	0.5506
-1.80894	0.55582
-1.80861	0.57691
-1.80829	0.60038
-1.80797	0.57891
-1.80765	0.52798
-1.80733	0.50186
-1.807	0.4999
-1.80668	0.49768
-1.80636	0.52328
-1.80604	0.587
-1.80572	0.60326
-1.80539	0.52198
-1.80507	0.4564
-1.80475	0.5134
-1.80443	0.58906
-1.80411	0.53317
-1.80378	0.42276
-1.80346	0.43823
-1.80314	0.55108
-1.80282	0.59221
-1.8025	0.55705
-1.80217	0.56653
-1.80185	0.58993
-1.80153	0.50605
-1.80121	0.39169
-1.80089	0.43354
-1.80056	0.58006
-1.80024	0.60472
-1.79992	0.50589
-1.7996	0.50701
-1.79928	0.64158
-1.79895	0.68252
-1.79863	0.54415
-1.79831	0.42617
-1.79799	0.46519
-1.79767	0.54078
-1.79734	0.53622
-1.79702	0.52155
-1.7967	0.56061
-1.79638	0.57888
-1.79606	0.53822
-1.79573	0.52315
-1.79541	0.55134
-1.79509	0.51431
-1.79477	0.4034
-1.79445	0.37282
-1.79412	0.47435
-1.7938	0.55442
-1.79348	0.5273
-1.79316	0.51544
-1.79284	0.58308
-1.79251	0.57452
-1.79219	0.39907
-1.79187	0.25488
-1.79155	0.34844
-1.79123	0.56539
-1.7909	0.64808
-1.79058	0.56839
-1.79026	0.50421
-1.78994	0.54393
-1.78962	0.6174
-1.7893	0.65376
-1.78897	0.64275
-1.78865	0.59434
-1.78833	0.55332
-1.78801	0.57803
-1.78769	0.62531
-1.78736	0.577
-1.78704	0.45212
-1.78672	0.42546
-1.7864	0.54458
-1.78608	0.62568
-1.78575	0.55224
-1.78543	0.46639
-1.78511	0.50717
-1.78479	0.56704
-1.78447	0.50317
-1.78414	0.40873
-1.78382	0.45456
-1.7835	0.59725
-1.78318	0.66035
-1.78286	0.61017
-1.78253	0.55512
-1.78221	0.53943
-1.78189	0.51449
-1.78157	0.47713
-1.78125	0.48576
-1.78092	0.54663
-1.7806	0.59108
-1.78028	0.57233
-1.77996	0.5201
-1.77964	0.4925
-1.77931	0.50867
-1.77899	0.53816
-1.77867	0.54816
-1.77835	0.54594
-1.77803	0.55448
-1.7777	0.56359
-1.77738	0.55137
-1.77706	0.53653
-1.77674	0.54179
-1.77642	0.52753
-1.77609	0.45416
-1.77577	0.38844
-1.77545	0.43
-1.77513	0.54423
-1.77481	0.59922
-1.77448	0.56386
-1.77416	0.53097
-1.77384	0.54455
-1.77352	0.55151
-1.7732	0.53417
-1.77287	0.54437
-1.77255	0.58521
-1.77223	0.59259
-1.77191	0.55613
-1.77159	0.53983
-1.77126	0.56436
-1.77094	0.57409
-1.77062	0.53721
-1.7703	0.4936
-1.76998	0.49236
-1.76965	0.53927
-1.76933	0.59661
-1.76901	0.59982
-1.76869	0.51299
-1.76837	0.39697
-1.76804	0.36095
-1.76772	0.42013
-1.7674	0.48146
-1.76708	0.49415
-1.76676	0.51016
-1.76643	0.55779
-1.76611	0.57273
-1.76579	0.51794
-1.76547	0.4688
-1.76515	0.50321
-1.76482	0.58443
-1.7645	0.62296
-1.76418	0.5984
-1.76386	0.56119
-1.76354	0.55008
-1.76321	0.55051
-1.76289	0.52095
-1.76257	0.45025
-1.76225	0.39532
-1.76193	0.43485
-1.7616	0.56194
-1.76128	0.66656
-1.76096	0.66535
-1.76064	0.60077
-1.76032	0.56141
-1.75999	0.55699
-1.75967	0.5383
-1.75935	0.49551
-1.75903	0.46227
-1.75871	0.4512
-1.75838	0.44885
-1.75806	0.44735
-1.75774	0.43063
-1.75742	0.37556
-1.7571	0.32226
-1.75677	0.37331
-1.75645	0.53754
-1.75613	0.6525
-1.75581	0.58692
-1.75549	0.45068
-1.75516	0.43969
-1.75484	0.52704
-1.75452	0.5203
-1.7542	0.40673
-1.75388	0.3843
-1.75355	0.50836
-1.75323	0.58379
-1.75291	0.51102
-1.75259	0.46279
-1.75227	0.56179
-1.75194	0.64961
-1.75162	0.577
-1.7513	0.47564
-1.75098	0.50612
-1.75066	0.56269
-1.75033	0.4911
-1.75001	0.39952
-1.74969	0.46961
-1.74937	0.61995
-1.74905	0.63888
-1.74872	0.52852
-1.7484	0.46268
-1.74808	0.50398
-1.74776	0.57563
-1.74744	0.6155
-1.74711	0.59202
-1.74679	0.48489
-1.74647	0.37561
-1.74615	0.40608
-1.74583	0.55099
-1.7455	0.62073
-1.74518	0.56369
-1.74486	0.53042
-1.74454	0.5746
-1.74422	0.57286
-1.74389	0.5109
-1.74357	0.5321
-1.74325	0.62507
-1.74293	0.60499
-1.74261	0.48554
-1.74228	0.49722
-1.74196	0.64772
-1.74164	0.66677
-1.74132	0.49903
-1.741	0.42804
-1.74067	0.56751
-1.74035	0.65834
-1.74003	0.54729
-1.73971	0.45016
-1.73939	0.53235
-1.73906	0.61665
-1.73874	0.53484
-1.73842	0.42236
-1.7381	0.43659
-1.73778	0.48762
-1.73745	0.45941
-1.73713	0.42482
-1.73681	0.45463
-1.73649	0.46667
-1.73617	0.42713
-1.73584	0.45781
-1.73552	0.59649
-1.7352	0.68604
-1.73488	0.63647
-1.73456	0.56934
-1.73423	0.57767
-1.73391	0.57111
-1.73359	0.49016
-1.73327	0.45394
-1.73295	0.54769
-1.73262	0.6534
-1.7323	0.6397
-1.73198	0.56045
-1.73166	0.5271
-1.73134	0.52483
-1.73101	0.49135
-1.73069	0.46024
-1.73037	0.49064
-1.73005	0.53983
-1.72973	0.52645
-1.7294	0.46246
-1.72908	0.42492
-1.72876	0.43953
-1.72844	0.46926
-1.72812	0.48434
-1.72779	0.48379
-1.72747	0.4743
-1.72715	0.46692
-1.72683	0.47035
-1.72651	0.47051
-1.72618	0.45075
-1.72586	0.43165
-1.72554	0.43913
-1.72522	0.44471
-1.7249	0.41346
-1.72457	0.39709
-1.72425	0.46884
-1.72393	0.56467
-1.72361	0.53451
-1.72329	0.39171
-1.72296	0.34652
-1.72264	0.49731
-1.72232	0.64978
-1.722	0.59336
-1.72168	0.42349
-1.72135	0.39143
-1.72103	0.52041
-1.72071	0.60113
-1.72039	0.54308
-1.72007	0.49034
-1.71975	0.5451
-1.71942	0.59704
-1.7191	0.53113
-1.71878	0.43209
-1.71846	0.44639
-1.71814	0.55857
-1.71781	0.64296
-1.71749	0.65855
-1.71717	0.65733
-1.71685	0.64697
-1.71653	0.57923
-1.7162	0.46833
-1.71588	0.40867
-1.71556	0.44976
-1.71524	0.52835
-1.71492	0.55519
-1.71459	0.51943
-1.71427	0.47618
-1.71395	0.46636
-1.71363	0.48934
-1.71331	0.53987
-1.71298	0.61999
-1.71266	0.69626
-1.71234	0.69725
-1.71202	0.60791
-1.7117	0.52893
-1.71137	0.56033
-1.71105	0.64714
-1.71073	0.64696
-1.71041	0.54797
-1.71009	0.48663
-1.70976	0.52269
-1.70944	0.54958
-1.70912	0.4932
-1.7088	0.44362
-1.70848	0.48591
-1.70815	0.54163
-1.70783	0.50802
-1.70751	0.43944
-1.70719	0.45104
-1.70687	0.52942
-1.70654	0.5701
-1.70622	0.53939
-1.7059	0.49052
-1.70558	0.47075
-1.70526	0.49045
-1.70493	0.52971
-1.70461	0.52919
-1.70429	0.44677
-1.70397	0.34924
-1.70365	0.3548
-1.70332	0.46819
-1.703	0.57771
-1.70268	0.61986
-1.70236	0.6287
-1.70204	0.62672
-1.70171	0.59611
-1.70139	0.55314
-1.70107	0.53109
-1.70075	0.51338
-1.70043	0.49103
-1.7001	0.52036
-1.69978	0.60421
-1.69946	0.62209
-1.69914	0.52714
-1.69882	0.47949
-1.69849	0.59882
-1.69817	0.72827
-1.69785	0.66897
-1.69753	0.513
-1.69721	0.48702
-1.69688	0.57779
-1.69656	0.59066
-1.69624	0.5057
-1.69592	0.49441
-1.6956	0.60533
-1.69527	0.68717
-1.69495	0.64522
-1.69463	0.56892
-1.69431	0.55624
-1.69399	0.56096
-1.69366	0.48573
-1.69334	0.35082
-1.69302	0.29751
-1.6927	0.41642
-1.69238	0.61177
-1.69205	0.70142
-1.69173	0.65087
-1.69141	0.5997
-1.69109	0.62157
-1.69077	0.61014
-1.69044	0.49396
-1.69012	0.40117
-1.6898	0.46657
-1.68948	0.61206
-1.68916	0.67413
-1.68883	0.63443
-1.68851	0.58039
-1.68819	0.54739
-1.68787	0.53052
-1.68755	0.54725
-1.68722	0.58117
-1.6869	0.57222
-1.68658	0.53881
-1.68626	0.57601
-1.68594	0.67058
-1.68561	0.67909
-1.68529	0.56019
-1.68497	0.46033
-1.68465	0.48772
-1.68433	0.56083
-1.684	0.56866
-1.68368	0.53806
-1.68336	0.54666
-1.68304	0.57786
-1.68272	0.55715
-1.68239	0.4778
-1.68207	0.42195
-1.68175	0.4591
-1.68143	0.54355
-1.68111	0.54816
-1.68078	0.43929
-1.68046	0.36379
-1.68014	0.46028
-1.67982	0.63381
-1.6795	0.67019
-1.67917	0.54819
-1.67885	0.46033
-1.67853	0.51995
-1.67821	0.62436
-1.67789	0.63621
-1.67756	0.55195
-1.67724	0.46147
-1.67692	0.44815
-1.6766	0.52967
-1.67628	0.62251
-1.67595	0.61038
-1.67563	0.5092
-1.67531	0.46913
-1.67499	0.54679
-1.67467	0.61048
-1.67434	0.55623
-1.67402	0.46732
-1.6737	0.4608
-1.67338	0.52041
-1.67306	0.57172
-1.67273	0.5863
-1.67241	0.55076
-1.67209	0.47353
-1.67177	0.44701
-1.67145	0.54481
-1.67112	0.66432
-1.6708	0.65406
-1.67048	0.56577
-1.67016	0.56696
-1.66984	0.6445
-1.66951	0.63388
-1.66919	0.51074
-1.66887	0.41316
-1.66855	0.40109
-1.66823	0.41819
-1.6679	0.45461
-1.66758	0.53413
-1.66726	0.58886
-1.66694	0.54692
-1.66662	0.48361
-1.66629	0.50317
-1.66597	0.55137
-1.66565	0.52338
-1.66533	0.46701
-1.66501	0.50241
-1.66468	0.61848
-1.66436	0.70209
-1.66404	0.70112
-1.66372	0.64269
-1.6634	0.56272
-1.66307	0.50049
-1.66275	0.48807
-1.66243	0.49822
-1.66211	0.4827
-1.66179	0.46583
-1.66146	0.49944
-1.66114	0.54945
-1.66082	0.54814
-1.6605	0.52031
-1.66018	0.52996
-1.65985	0.55588
-1.65953	0.54925
-1.65921	0.5435
-1.65889	0.5775
-1.65857	0.59511
-1.65824	0.54654
-1.65792	0.49178
-1.6576	0.48898
-1.65728	0.49664
-1.65696	0.48763
-1.65663	0.51796
-1.65631	0.58611
-1.65599	0.59016
-1.65567	0.5205
-1.65535	0.51097
-1.65502	0.60353
-1.6547	0.66414
-1.65438	0.62657
-1.65406	0.59979
-1.65374	0.63622
-1.65341	0.63138
-1.65309	0.55966
-1.65277	0.55653
-1.65245	0.64597
-1.65213	0.65036
-1.65181	0.5125
-1.65148	0.43747
-1.65116	0.54464
-1.65084	0.64376
-1.65052	0.56425
-1.6502	0.46506
-1.64987	0.57017
-1.64955	0.78275
-1.64923	0.82398
-1.64891	0.63944
-1.64859	0.43309
-1.64826	0.36857
-1.64794	0.43307
-1.64762	0.5485
-1.6473	0.64714
-1.64698	0.66048
-1.64665	0.56713
-1.64633	0.44504
-1.64601	0.39077
-1.64569	0.41119
-1.64537	0.45705
-1.64504	0.51582
-1.64472	0.59739
-1.6444	0.66602
-1.64408	0.66336
-1.64376	0.59008
-1.64343	0.51549
-1.64311	0.50462
-1.64279	0.55586
-1.64247	0.60953
-1.64215	0.61404
-1.64182	0.58194
-1.6415	0.56635
-1.64118	0.58863
-1.64086	0.62602
-1.64054	0.6633
-1.64021	0.69764
-1.63989	0.69732
-1.63957	0.63384
-1.63925	0.55413
-1.63893	0.52996
-1.6386	0.54077
-1.63828	0.51345
-1.63796	0.46448
-1.63764	0.47003
-1.63732	0.51021
-1.63699	0.50027
-1.63667	0.46375
-1.63635	0.49776
-1.63603	0.57835
-1.63571	0.59682
-1.63538	0.57511
-1.63506	0.6245
-1.63474	0.70362
-1.63442	0.66543
-1.6341	0.54337
-1.63377	0.52219
-1.63345	0.60964
-1.63313	0.61896
-1.63281	0.51102
-1.63249	0.46526
-1.63216	0.55243
-1.63184	0.61528
-1.63152	0.55352
-1.6312	0.47504
-1.63088	0.48007
-1.63055	0.51594
-1.63023	0.5201
-1.62991	0.51608
-1.62959	0.5145
-1.62927	0.48669
-1.62894	0.4615
-1.62862	0.4962
-1.6283	0.55751
-1.62798	0.57274
-1.62766	0.55726
-1.62733	0.55069
-1.62701	0.50815
-1.62669	0.41446
-1.62637	0.39966
-1.62605	0.5496
-1.62572	0.707
-1.6254	0.67136
-1.62508	0.50297
-1.62476	0.41475
-1.62444	0.45111
-1.62411	0.49454
-1.62379	0.50836
-1.62347	0.54222
-1.62315	0.56182
-1.62283	0.50448
-1.6225	0.45375
-1.62218	0.52934
-1.62186	0.64317
-1.62154	0.60247
-1.62122	0.43628
-1.62089	0.37566
-1.62057	0.49796
-1.62025	0.62992
-1.61993	0.6415
-1.61961	0.60251
-1.61928	0.58697
-1.61896	0.55237
-1.61864	0.501
-1.61832	0.53748
-1.618	0.65273
-1.61767	0.66723
-1.61735	0.52583
-1.61703	0.435
-1.61671	0.53819
-1.61639	0.66056
-1.61606	0.58613
-1.61574	0.41066
-1.61542	0.37995
-1.6151	0.51137
-1.61478	0.61949
-1.61445	0.62031
-1.61413	0.57855
-1.61381	0.52727
-1.61349	0.45924
-1.61317	0.44239
-1.61284	0.54336
-1.61252	0.67509
-1.6122	0.69213
-1.61188	0.59992
-1.61156	0.52344
-1.61123	0.51624
-1.61091	0.53586
-1.61059	0.5573
-1.61027	0.58154
-1.60995	0.57471
-1.60962	0.51468
-1.6093	0.46399
-1.60898	0.49825
-1.60866	0.58834
-1.60834	0.63467
-1.60801	0.60083
-1.60769	0.54908
-1.60737	0.54695
-1.60705	0.58582
-1.60673	0.60807
-1.6064	0.59119
-1.60608	0.56828
-1.60576	0.56024
-1.60544	0.5439
-1.60512	0.52426
-1.60479	0.56368
-1.60447	0.6637
-1.60415	0.70037
-1.60383	0.59032
-1.60351	0.4442
-1.60318	0.41994
-1.60286	0.49548
-1.60254	0.53523
-1.60222	0.51184
-1.6019	0.50297
-1.60157	0.5284
-1.60125	0.54432
-1.60093	0.54796
-1.60061	0.55781
-1.60029	0.54497
-1.59996	0.48552
-1.59964	0.41586
-1.59932	0.37221
-1.599	0.36023
-1.59868	0.40292
-1.59835	0.49843
-1.59803	0.55219
-1.59771	0.51122
-1.59739	0.50139
-1.59707	0.62037
-1.59674	0.70051
-1.59642	0.56013
-1.5961	0.36872
-1.59578	0.41318
-1.59546	0.61793
-1.59513	0.69203
-1.59481	0.63631
-1.59449	0.66447
-1.59417	0.73103
-1.59385	0.62163
-1.59352	0.43007
-1.5932	0.44342
-1.59288	0.60985
-1.59256	0.62119
-1.59224	0.47928
-1.59191	0.47744
-1.59159	0.64463
-1.59127	0.70317
-1.59095	0.58052
-1.59063	0.4994
-1.5903	0.54244
-1.58998	0.55096
-1.58966	0.47796
-1.58934	0.46039
-1.58902	0.51982
-1.58869	0.52543
-1.58837	0.46612
-1.58805	0.46938
-1.58773	0.55103
-1.58741	0.59645
-1.58708	0.57686
-1.58676	0.57267
-1.58644	0.60494
-1.58612	0.61624
-1.5858	0.59005
-1.58547	0.56366
-1.58515	0.56264
-1.58483	0.59533
-1.58451	0.64562
-1.58419	0.64272
-1.58386	0.54392
-1.58354	0.44865
-1.58322	0.48283
-1.5829	0.57667
-1.58258	0.54387
-1.58226	0.3881
-1.58193	0.31894
-1.58161	0.4253
-1.58129	0.54448
-1.58097	0.52692
-1.58065	0.44362
-1.58032	0.43613
-1.58	0.51023
-1.57968	0.57883
-1.57936	0.60006
-1.57904	0.58208
-1.57871	0.53239
-1.57839	0.48093
-1.57807	0.491
-1.57775	0.57627
-1.57743	0.65295
-1.5771	0.63747
-1.57678	0.55376
-1.57646	0.48263
-1.57614	0.44359
-1.57582	0.40717
-1.57549	0.39649
-1.57517	0.46744
-1.57485	0.57986
-1.57453	0.60669
-1.57421	0.51538
-1.57388	0.42786
-1.57356	0.43826
-1.57324	0.48832
-1.57292	0.50653
-1.5726	0.5394
-1.57227	0.6225
-1.57195	0.65305
-1.57163	0.55802
-1.57131	0.47481
-1.57099	0.55873
-1.57066	0.69847
-1.57034	0.66648
-1.57002	0.50322
-1.5697	0.47348
-1.56938	0.63063
-1.56905	0.72146
-1.56873	0.60787
-1.56841	0.49216
-1.56809	0.56158
-1.56777	0.66655
-1.56744	0.58401
-1.56712	0.40425
-1.5668	0.37702
-1.56648	0.49462
-1.56616	0.52702
-1.56583	0.42475
-1.56551	0.39017
-1.56519	0.52123
-1.56487	0.65065
-1.56455	0.62292
-1.56422	0.51579
-1.5639	0.47763
-1.56358	0.51186
-1.56326	0.54133
-1.56294	0.56215
-1.56261	0.6123
-1.56229	0.66335
-1.56197	0.65146
-1.56165	0.58772
-1.56133	0.56174
-1.561	0.62588
-1.56068	0.70786
-1.56036	0.675
-1.56004	0.50781
-1.55972	0.36439
-1.55939	0.39501
-1.55907	0.53053
-1.55875	0.58068
-1.55843	0.51952
-1.55811	0.49989
-1.55778	0.57263
-1.55746	0.59811
-1.55714	0.50125
-1.55682	0.41331
-1.5565	0.45728
-1.55617	0.56235
-1.55585	0.60076
-1.55553	0.56575
-1.55521	0.51857
-1.55489	0.48715
-1.55456	0.49216
-1.55424	0.54936
-1.55392	0.59397
-1.5536	0.53506
-1.55328	0.42216
-1.55295	0.40808
-1.55263	0.50893
-1.55231	0.56593
-1.55199	0.49967
-1.55167	0.43477
-1.55134	0.48879
-1.55102	0.58462
-1.5507	0.5827
-1.55038	0.49569
-1.55006	0.45547
-1.54973	0.52223
-1.54941	0.62705
-1.54909	0.68192
-1.54877	0.6648
-1.54845	0.5982
-1.54812	0.51705
-1.5478	0.47529
-1.54748	0.51585
-1.54716	0.595
-1.54684	0.60204
-1.54651	0.51126
-1.54619	0.44415
-1.54587	0.498
-1.54555	0.5885
-1.54523	0.58148
-1.5449	0.51193
-1.54458	0.51703
-1.54426	0.59787
-1.54394	0.62327
-1.54362	0.55263
-1.54329	0.48113
-1.54297	0.46512
-1.54265	0.46717
-1.54233	0.4775
-1.54201	0.53109
-1.54168	0.59644
-1.54136	0.59535
-1.54104	0.54341
-1.54072	0.53639
-1.5404	0.5893
-1.54007	0.61448
-1.53975	0.57269
-1.53943	0.53413
-1.53911	0.56007
-1.53879	0.60537
-1.53846	0.58119
-1.53814	0.48175
-1.53782	0.40819
-1.5375	0.44719
-1.53718	0.54821
-1.53685	0.58524
-1.53653	0.53975
-1.53621	0.51636
-1.53589	0.54768
-1.53557	0.52813
-1.53524	0.41732
-1.53492	0.3527
-1.5346	0.44283
-1.53428	0.58756
-1.53396	0.63035
-1.53363	0.56463
-1.53331	0.47239
-1.53299	0.3865
-1.53267	0.32759
-1.53235	0.3532
-1.53202	0.46189
-1.5317	0.55556
-1.53138	0.57415
-1.53106	0.56128
-1.53074	0.55422
-1.53041	0.53532
-1.53009	0.52136
-1.52977	0.5633
-1.52945	0.6314
-1.52913	0.63331
-1.5288	0.56205
-1.52848	0.50474
-1.52816	0.50324
-1.52784	0.51919
-1.52752	0.52579
-1.52719	0.53142
-1.52687	0.5297
-1.52655	0.512
-1.52623	0.5061
-1.52591	0.53899
-1.52558	0.58983
-1.52526	0.61768
-1.52494	0.60296
-1.52462	0.55286
-1.5243	0.50437
-1.52397	0.50421
-1.52365	0.5466
-1.52333	0.57434
-1.52301	0.57052
-1.52269	0.56861
-1.52236	0.55432
-1.52204	0.48705
-1.52172	0.4368
-1.5214	0.52377
-1.52108	0.69085
-1.52075	0.73963
-1.52043	0.62746
-1.52011	0.50925
-1.51979	0.46598
-1.51947	0.44118
-1.51914	0.44796
-1.51882	0.54866
-1.5185	0.62894
-1.51818	0.51541
-1.51786	0.32084
-1.51753	0.32741
-1.51721	0.52116
-1.51689	0.60819
-1.51657	0.507
-1.51625	0.44386
-1.51592	0.52591
-1.5156	0.59655
-1.51528	0.57015
-1.51496	0.55871
-1.51464	0.60302
-1.51432	0.59694
-1.51399	0.53568
-1.51367	0.55117
-1.51335	0.65369
-1.51303	0.69917
-1.51271	0.64556
-1.51238	0.60162
-1.51206	0.60286
-1.51174	0.5722
-1.51142	0.52109
-1.5111	0.55737
-1.51077	0.65411
-1.51045	0.63592
-1.51013	0.4697
-1.50981	0.36392
-1.50949	0.46067
-1.50916	0.6042
-1.50884	0.58114
-1.50852	0.45387
-1.5082	0.4369
-1.50788	0.52798
-1.50755	0.5321
-1.50723	0.43275
-1.50691	0.43191
-1.50659	0.56871
-1.50627	0.62312
-1.50594	0.51125
-1.50562	0.44556
-1.5053	0.54415
-1.50498	0.61753
-1.50466	0.53634
-1.50433	0.46932
-1.50401	0.53559
-1.50369	0.5663
-1.50337	0.45369
-1.50305	0.39212
-1.50272	0.51629
-1.5024	0.63639
-1.50208	0.58921
-1.50176	0.52354
-1.50144	0.58925
-1.50111	0.66308
-1.50079	0.61791
-1.50047	0.56067
-1.50015	0.59439
-1.49983	0.62804
-1.4995	0.59151
-1.49918	0.57087
-1.49886	0.60758
-1.49854	0.61568
-1.49822	0.56836
-1.49789	0.53076
-1.49757	0.50244
-1.49725	0.45536
-1.49693	0.46488
-1.49661	0.56954
-1.49628	0.62387
-1.49596	0.53189
-1.49564	0.45241
-1.49532	0.52108
-1.495	0.58691
-1.49467	0.49022
-1.49435	0.36151
-1.49403	0.37561
-1.49371	0.45914
-1.49339	0.49263
-1.49306	0.53715
-1.49274	0.62818
-1.49242	0.62481
-1.4921	0.48235
-1.49178	0.39674
-1.49145	0.48527
-1.49113	0.59311
-1.49081	0.57236
-1.49049	0.49206
-1.49017	0.4557
-1.48984	0.46019
-1.48952	0.50408
-1.4892	0.59674
-1.48888	0.64505
-1.48856	0.56371
-1.48823	0.45831
-1.48791	0.46598
-1.48759	0.51082
-1.48727	0.46763
-1.48695	0.43019
-1.48662	0.53651
-1.4863	0.67388
-1.48598	0.65483
-1.48566	0.55032
-1.48534	0.55382
-1.48501	0.63681
-1.48469	0.62671
-1.48437	0.53102
-1.48405	0.51376
-1.48373	0.60466
-1.4834	0.66024
-1.48308	0.59745
-1.48276	0.4982
-1.48244	0.47471
-1.48212	0.53541
-1.48179	0.60185
-1.48147	0.61176
-1.48115	0.58333
-1.48083	0.57205
-1.48051	0.58233
-1.48018	0.56723
-1.47986	0.50813
-1.47954	0.43633
-1.47922	0.38675
-1.4789	0.38515
-1.47857	0.4402
-1.47825	0.49087
-1.47793	0.44669
-1.47761	0.35268
-1.47729	0.38181
-1.47696	0.56168
-1.47664	0.67711
-1.47632	0.58299
-1.476	0.43121
-1.47568	0.42268
-1.47535	0.51876
-1.47503	0.57422
-1.47471	0.5761
-1.47439	0.57628
-1.47407	0.55307
-1.47374	0.49138
-1.47342	0.45021
-1.4731	0.45267
-1.47278	0.46388
-1.47246	0.50943
-1.47213	0.62093
-1.47181	0.68
-1.47149	0.56207
-1.47117	0.39924
-1.47085	0.42154
-1.47052	0.58715
-1.4702	0.66712
-1.46988	0.6254
-1.46956	0.59763
-1.46924	0.58415
-1.46891	0.50296
-1.46859	0.44983
-1.46827	0.55809
-1.46795	0.69921
-1.46763	0.66315
-1.4673	0.52427
-1.46698	0.49474
-1.46666	0.54389
-1.46634	0.50304
-1.46602	0.41876
-1.46569	0.46052
-1.46537	0.58539
-1.46505	0.61296
-1.46473	0.54289
-1.46441	0.51966
-1.46408	0.56467
-1.46376	0.58114
-1.46344	0.5478
-1.46312	0.5188
-1.4628	0.50734
-1.46247	0.50314
-1.46215	0.51746
-1.46183	0.52878
-1.46151	0.49281
-1.46119	0.44593
-1.46086	0.46529
-1.46054	0.52017
-1.46022	0.52152
-1.4599	0.49969
-1.45958	0.55014
-1.45925	0.63479
-1.45893	0.63586
-1.45861	0.56696
-1.45829	0.52871
-1.45797	0.51317
-1.45764	0.46441
-1.45732	0.45472
-1.457	0.56351
-1.45668	0.66297
-1.45636	0.58479
-1.45603	0.42878
-1.45571	0.42708
-1.45539	0.55835
-1.45507	0.59375
-1.45475	0.49789
-1.45442	0.47207
-1.4541	0.58244
-1.45378	0.65079
-1.45346	0.57987
-1.45314	0.50983
-1.45281	0.55317
-1.45249	0.61588
-1.45217	0.59873
-1.45185	0.56596
-1.45153	0.58695
-1.4512	0.5925
-1.45088	0.52199
-1.45056	0.45851
-1.45024	0.48928
-1.44992	0.56708
-1.44959	0.62218
-1.44927	0.67288
-1.44895	0.71896
-1.44863	0.68206
-1.44831	0.5693
-1.44798	0.52912
-1.44766	0.61078
-1.44734	0.64827
-1.44702	0.54002
-1.4467	0.45158
-1.44637	0.54299
-1.44605	0.68174
-1.44573	0.66429
-1.44541	0.55814
-1.44509	0.5566
-1.44477	0.62899
-1.44444	0.60326
-1.44412	0.49609
-1.4438	0.46531
-1.44348	0.50285
-1.44316	0.47234
-1.44283	0.4104
-1.44251	0.48687
-1.44219	0.66684
-1.44187	0.7111
-1.44155	0.55874
-1.44122	0.43665
-1.4409	0.50611
-1.44058	0.63924
-1.44026	0.65882
-1.43994	0.60064
-1.43961	0.5981
-1.43929	0.65268
-1.43897	0.67034
-1.43865	0.63879
-1.43833	0.62771
-1.438	0.64873
-1.43768	0.63396
-1.43736	0.55747
-1.43704	0.48917
-1.43672	0.49739
-1.43639	0.55664
-1.43607	0.59741
-1.43575	0.60842
-1.43543	0.62572
-1.43511	0.63812
-1.43478	0.59302
-1.43446	0.51499
-1.43414	0.51405
-1.43382	0.61199
-1.4335	0.66505
-1.43317	0.56963
-1.43285	0.45226
-1.43253	0.49605
-1.43221	0.64006
-1.43189	0.65257
-1.43156	0.49604
-1.43124	0.39947
-1.43092	0.51124
-1.4306	0.68445
-1.43028	0.71242
-1.42995	0.60797
-1.42963	0.51979
-1.42931	0.50595
-1.42899	0.5263
-1.42867	0.55908
-1.42834	0.59841
-1.42802	0.60883
-1.4277	0.57848
-1.42738	0.54769
-1.42706	0.52417
-1.42673	0.46794
-1.42641	0.41099
-1.42609	0.45815
-1.42577	0.60184
-1.42545	0.6839
-1.42512	0.62458
-1.4248	0.53827
-1.42448	0.53279
-1.42416	0.55349
-1.42384	0.52726
-1.42351	0.50018
-1.42319	0.52156
-1.42287	0.54405
-1.42255	0.54284
-1.42223	0.57854
-1.4219	0.64667
-1.42158	0.63486
-1.42126	0.52902
-1.42094	0.48318
-1.42062	0.57508
-1.42029	0.67007
-1.41997	0.64321
-1.41965	0.56532
-1.41933	0.55124
-1.41901	0.58335
-1.41868	0.6003
-1.41836	0.61584
-1.41804	0.6475
-1.41772	0.6561
-1.4174	0.63481
-1.41707	0.63766
-1.41675	0.66869
-1.41643	0.66541
-1.41611	0.62223
-1.41579	0.60644
-1.41546	0.63914
-1.41514	0.678
-1.41482	0.70442
-1.4145	0.71397
-1.41418	0.66602
-1.41385	0.5617
-1.41353	0.49797
-1.41321	0.52119
-1.41289	0.53367
-1.41257	0.47814
-1.41224	0.47122
-1.41192	0.59217
-1.4116	0.70302
-1.41128	0.67268
-1.41096	0.61586
-1.41063	0.68999
-1.41031	0.80505
-1.40999	0.76984
-1.40967	0.60685
-1.40935	0.50022
-1.40902	0.52174
-1.4087	0.59054
-1.40838	0.6216
-1.40806	0.57852
-1.40774	0.47291
-1.40741	0.40204
-1.40709	0.46626
[truncated: 63,516 more rows]
