# Supplementary material for: Room temperature all-solid-state lithium batteries based on a soluble organic cage ionic conductor
Source: Nat Commun. 2022 Apr 19;13:2031. doi: 10.1038/s41467-022-29743-1 (PMC9018795; doi:10.1038/s41467-022-29743-1)
Supplement: Supplementary file 2 — Source Data [file 41467_2022_29743_MOESM2_ESM.zip › Raw Data files/SI/Fig S3b.txt]

-19.4313	-4.89382
-19.4277	-7.81659
-19.4241	-6.8518
-19.4204	-4.31568
-19.4168	-5.74141
-19.4131	-4.27037
-19.4095	-8.70918
-19.4058	-14.6214
-19.4022	-16.1267
-19.3985	-11.5417
-19.3949	-5.77089
-19.3913	-3.14604
-19.3876	-0.06938
-19.384	1.64361
-19.3803	4.30543
-19.3767	7.79525
-19.373	9.5707
-19.3694	7.49414
-19.3657	11.3608
-19.3621	14.4447
-19.3584	12.579
-19.3548	13.2762
-19.3512	14.5441
-19.3475	16.2088
-19.3439	16.2205
-19.3402	17.0727
-19.3366	15.9531
-19.3329	13.5451
-19.3293	4.96229
-19.3256	-3.32853
-19.322	-4.56619
-19.3184	-6.08573
-19.3147	-4.34667
-19.3111	-2.00828
-19.3074	-2.04409
-19.3038	-2.8684
-19.3001	-5.4372
-19.2965	-7.74864
-19.2928	-7.79559
-19.2892	-5.12285
-19.2856	-2.35218
-19.2819	-0.09044
-19.2783	4.25101
-19.2746	5.232
-19.271	5.69729
-19.2673	6.62659
-19.2637	2.34619
-19.26	-2.73737
-19.2564	-6.43422
-19.2528	-7.31489
-19.2491	-1.91316
-19.2455	4.89409
-19.2418	7.76759
-19.2382	10.3512
-19.2345	12.4201
-19.2309	10.1922
-19.2272	6.7332
-19.2236	-0.95915
-19.2199	-2.9666
-19.2163	1.42809
-19.2127	2.26277
-19.209	3.07251
-19.2054	5.89744
-19.2017	7.16095
-19.1981	7.55073
-19.1944	11.6591
-19.1908	14.6896
-19.1871	14.3091
-19.1835	10.7454
-19.1799	7.16284
-19.1762	6.64042
-19.1726	8.33282
-19.1689	9.39128
-19.1653	6.86811
-19.1616	5.15526
-19.158	7.56559
-19.1543	7.82315
-19.1507	0.71238
-19.1471	-4.03276
-19.1434	-5.35681
-19.1398	-6.57666
-19.1361	-9.77986
-19.1325	-10.2579
-19.1288	-3.82023
-19.1252	3.21636
-19.1215	5.54362
-19.1179	8.81795
-19.1143	11.0095
-19.1106	11.8507
-19.107	10.1858
-19.1033	5.98152
-19.0997	4.14853
-19.096	9.15534
-19.0924	16.5297
-19.0887	14.2399
-19.0851	6.66607
-19.0814	2.27057
-19.0778	-1.85766
-19.0742	-7.53733
-19.0705	-4.09478
-19.0669	1.28685
-19.0632	6.4724
-19.0596	7.575
-19.0559	5.79041
-19.0523	3.89762
-19.0486	5.12321
-19.045	9.40397
-19.0414	13.6282
-19.0377	10.5631
-19.0341	9.20808
-19.0304	11.0101
-19.0268	5.31391
-19.0231	-0.49602
-19.0195	-2.72686
-19.0158	-3.19918
-19.0122	-1.41298
-19.0086	-0.07008
-19.0049	0.24491
-19.0013	0.09801
-18.9976	-3.28266
-18.994	-7.2741
-18.9903	-6.94883
-18.9867	-5.15425
-18.983	-1.75193
-18.9794	-3.39861
-18.9758	-11.1335
-18.9721	-16.9587
-18.9685	-15.8365
-18.9648	-10.0604
-18.9612	-5.0249
-18.9575	-2.85257
-18.9539	-3.7176
-18.9502	-1.31597
-18.9466	-2.10234
-18.943	-3.80662
-18.9393	-4.53542
-18.9357	-7.08029
-18.932	-7.03865
-18.9284	-3.42635
-18.9247	0.18657
-18.9211	6.09794
-18.9174	10.8742
-18.9138	9.20587
-18.9101	3.56032
-18.9065	2.03967
-18.9029	4.59483
-18.8992	9.60669
-18.8956	13.3031
-18.8919	11.9626
-18.8883	6.26908
-18.8846	-0.90578
-18.881	-2.96326
-18.8773	-7.60675
-18.8737	-13.495
-18.8701	-19.9587
-18.8664	-22.0924
-18.8628	-15.4165
-18.8591	-9.49643
-18.8555	-6.31853
-18.8518	-2.85791
-18.8482	-2.97279
-18.8445	-1.55177
-18.8409	1.2005
-18.8373	1.82782
-18.8336	6.49001
-18.83	8.72066
-18.8263	9.22167
-18.8227	11.3163
-18.819	16.0427
-18.8154	19.9607
-18.8117	16.8848
-18.8081	9.88261
-18.8045	1.65844
-18.8008	-5.31719
-18.7972	-3.81381
-18.7935	-1.8305
-18.7899	-2.70433
-18.7862	-1.18239
-18.7826	-3.97893
-18.7789	-6.24468
-18.7753	-7.42376
-18.7716	-7.18776
-18.768	-5.73834
-18.7644	-3.21732
-18.7607	3.15905
-18.7571	6.17724
-18.7534	5.99799
-18.7498	5.12539
-18.7461	3.74387
-18.7425	-1.13221
-18.7388	-6.98614
-18.7352	-8.94403
-18.7316	-8.28403
-18.7279	-5.43554
-18.7243	-2.84408
-18.7206	-3.08976
-18.717	-0.57629
-18.7133	0.67262
-18.7097	2.30771
-18.706	9.24176
-18.7024	10.5969
-18.6988	5.63582
-18.6951	-1.72974
-18.6915	-6.26149
-18.6878	-5.5915
-18.6842	-6.11772
-18.6805	-3.96621
-18.6769	-3.56461
-18.6732	-0.7394
-18.6696	4.22905
-18.666	4.92926
-18.6623	4.7794
-18.6587	1.69092
-18.655	-0.59423
-18.6514	1.46358
-18.6477	0.86423
-18.6441	4.20194
-18.6404	3.82579
-18.6368	5.13018
-18.6331	9.96382
-18.6295	14.2837
-18.6259	14.8986
-18.6222	8.73855
-18.6186	5.83096
-18.6149	3.27507
-18.6113	0.89216
-18.6076	-1.25062
-18.604	-7.38982
-18.6003	-7.15458
-18.5967	-4.58567
-18.5931	-6.33906
-18.5894	-6.7582
-18.5858	-4.98369
-18.5821	-2.61255
-18.5785	-0.10164
-18.5748	2.45374
-18.5712	7.77399
-18.5675	13.1549
-18.5639	13.091
-18.5603	10.4367
-18.5566	9.6053
-18.553	7.76024
-18.5493	6.23962
-18.5457	0.89115
-18.542	1.03324
-18.5384	7.25215
-18.5347	7.26388
-18.5311	8.21654
-18.5275	9.24796
-18.5238	6.46734
-18.5202	4.26626
-18.5165	0.99459
-18.5129	-3.34798
-18.5092	-5.65442
-18.5056	-4.89699
-18.5019	-4.84381
-18.4983	-0.1193
-18.4946	5.58993
-18.491	9.69054
-18.4874	10.4036
-18.4837	10.9614
-18.4801	11.6635
-18.4764	9.27359
-18.4728	8.00744
-18.4691	14.7962
-18.4655	16.7109
-18.4618	13.7451
-18.4582	6.87511
-18.4546	-1.92868
-18.4509	-6.15397
-18.4473	0.42288
-18.4436	6.5775
-18.44	6.77188
-18.4363	4.93659
-18.4327	6.73256
-18.429	5.20008
-18.4254	7.15762
-18.4218	9.74568
-18.4181	6.70972
-18.4145	-0.65169
-18.4108	-4.97025
-18.4072	-7.8713
-18.4035	-10.7927
-18.3999	-6.50607
-18.3962	-3.69844
-18.3926	-3.17697
-18.389	-2.55337
-18.3853	-5.4584
-18.3817	-4.89468
-18.378	-1.34996
-18.3744	-3.08219
-18.3707	-3.64367
-18.3671	0.26293
-18.3634	1.006
-18.3598	-2.87033
-18.3561	-2.48267
-18.3525	-0.48214
-18.3489	4.31294
-18.3452	9.0735
-18.3416	11.4922
-18.3379	13.6483
-18.3343	12.7559
-18.3306	9.61358
-18.327	7.70652
-18.3233	0.88484
-18.3197	-6.40261
-18.3161	-3.05642
-18.3124	4.05332
-18.3088	3.74
-18.3051	1.0949
-18.3015	2.39752
-18.2978	1.84973
-18.2942	-1.94441
-18.2905	-4.98598
-18.2869	-9.48664
-18.2833	-13.9643
-18.2796	-9.83591
-18.276	-5.44892
-18.2723	-2.05455
-18.2687	2.24658
-18.265	4.96298
-18.2614	6.4722
-18.2577	5.62017
-18.2541	1.80284
-18.2505	-1.43746
-18.2468	3.63716
-18.2432	4.26486
-18.2395	-2.66951
-18.2359	-7.17841
-18.2322	-4.99469
-18.2286	-4.36067
-18.2249	-4.63648
-18.2213	6.57061
-18.2176	14.6265
-18.214	15.9957
-18.2104	13.9089
-18.2067	10.821
-18.2031	1.85704
-18.1994	-4.76076
-18.1958	-3.52806
-18.1921	6.07821
-18.1885	10.9759
-18.1848	6.43294
-18.1812	-0.86733
-18.1776	-7.83621
-18.1739	-8.4076
-18.1703	-10.1879
-18.1666	-6.25896
-18.163	0.84794
-18.1593	-1.68259
-18.1557	-8.32697
-18.152	-13.5422
-18.1484	-15.3566
-18.1448	-11.1841
-18.1411	-9.85755
-18.1375	-6.31818
-18.1338	-0.92096
-18.1302	1.27128
-18.1265	-2.30024
-18.1229	0.7916
-18.1192	6.65536
-18.1156	6.88707
-18.112	1.39888
-18.1083	-3.09571
-18.1047	-2.76104
-18.101	-0.43367
-18.0974	4.0813
-18.0937	5.76918
-18.0901	1.90561
-18.0864	-3.21292
-18.0828	-1.70426
-18.0791	1.01297
-18.0755	1.77507
-18.0719	3.3747
-18.0682	4.43455
-18.0646	5.96686
-18.0609	2.54099
-18.0573	-1.51517
-18.0536	-1.49728
-18.05	0.47328
-18.0463	3.71853
-18.0427	2.07754
-18.0391	0.60154
-18.0354	-1.87995
-18.0318	-6.5926
-18.0281	-14.5144
-18.0245	-19.489
-18.0208	-22.8904
-18.0172	-23.4127
-18.0135	-22.1139
-18.0099	-20.2178
-18.0063	-15.314
-18.0026	-8.65286
-17.999	-0.68364
-17.9953	1.06348
-17.9917	-6.9865
-17.988	-13.0245
-17.9844	-10.9185
-17.9807	-6.14497
-17.9771	-3.54056
-17.9735	-2.37111
-17.9698	-6.70154
-17.9662	-8.40194
-17.9625	-6.74051
-17.9589	-1.30274
-17.9552	4.98834
-17.9516	9.56992
-17.9479	8.97936
-17.9443	6.14187
-17.9406	6.62367
-17.937	8.27697
-17.9334	10.0465
-17.9297	11.7604
-17.9261	11.9048
-17.9224	8.33459
-17.9188	-0.16467
-17.9151	-9.68196
-17.9115	-10.0501
-17.9078	-10.1469
-17.9042	-11.8033
-17.9006	-11.1983
-17.8969	-8.66073
-17.8933	-9.16423
-17.8896	-2.20732
-17.886	8.09334
-17.8823	12.7643
-17.8787	7.07801
-17.875	-2.15884
-17.8714	-6.09278
-17.8678	-1.26766
-17.8641	0.54552
-17.8605	-4.3958
-17.8568	-6.84858
-17.8532	-5.97107
-17.8495	2.24904
-17.8459	9.6687
-17.8422	11.2471
-17.8386	12.2492
-17.835	10.0558
-17.8313	4.61461
-17.8277	1.86804
-17.824	1.94393
-17.8204	-1.59315
-17.8167	-0.78665
-17.8131	1.4265
-17.8094	7.18047
-17.8058	17.3963
-17.8022	19.1137
-17.7985	12.469
-17.7949	6.06748
-17.7912	0.92619
-17.7876	-3.82234
-17.7839	-6.25655
-17.7803	-2.32401
-17.7766	0.84367
-17.773	6.58544
-17.7693	13.7768
-17.7657	18.1373
-17.7621	18.0275
-17.7584	11.2885
-17.7548	7.59715
-17.7511	4.22504
-17.7475	-1.14834
-17.7438	4.11011
-17.7402	12.4227
-17.7365	12.8187
-17.7329	5.80223
-17.7293	3.66293
-17.7256	5.29861
-17.722	5.70636
-17.7183	7.62681
-17.7147	4.10284
-17.711	-1.3418
-17.7074	0.61333
-17.7037	7.88272
-17.7001	11.1039
-17.6965	8.71745
-17.6928	3.54261
-17.6892	0.25849
-17.6855	3.14443
-17.6819	7.3237
-17.6782	14.832
-17.6746	21.4214
-17.6709	16.585
-17.6673	8.81098
-17.6637	5.55623
-17.66	8.55342
-17.6564	16.3626
-17.6527	13.2392
-17.6491	3.66059
-17.6454	-1.39886
-17.6418	-7.47581
-17.6381	-16.1453
-17.6345	-17.4053
-17.6308	-17.3239
-17.6272	-17.0618
-17.6236	-6.07419
-17.6199	7.9776
-17.6163	14.6893
-17.6126	16.4449
-17.609	16.3046
-17.6053	9.52786
-17.6017	3.89511
-17.598	0.44002
-17.5944	0.27236
-17.5908	4.43257
-17.5871	4.42306
-17.5835	6.57682
-17.5798	6.79269
-17.5762	1.45954
-17.5725	-4.35008
-17.5689	-4.23368
-17.5652	-1.70142
-17.5616	-3.81747
-17.558	-8.01901
-17.5543	-2.24148
-17.5507	12.2714
-17.547	22.4585
-17.5434	23.9998
-17.5397	24.0291
-17.5361	23.2256
-17.5324	15.2103
-17.5288	9.5859
-17.5252	11.0427
-17.5215	15.2656
-17.5179	16.8743
-17.5142	12.4266
-17.5106	7.33332
-17.5069	4.72649
-17.5033	3.04885
-17.4996	5.34153
-17.496	9.22968
-17.4923	3.75559
-17.4887	-6.35977
-17.4851	-8.98488
-17.4814	-7.5003
-17.4778	-8.5274
-17.4741	-11.7276
-17.4705	-8.36462
-17.4668	-4.81096
-17.4632	-7.37121
-17.4595	-7.29394
-17.4559	-7.45951
-17.4523	-3.48045
-17.4486	-0.61403
-17.445	1.43065
-17.4413	1.95501
-17.4377	2.18114
-17.434	4.47008
-17.4304	3.39366
-17.4267	2.90342
-17.4231	0.89182
-17.4195	-0.37481
-17.4158	4.11543
-17.4122	4.06984
-17.4085	5.02669
-17.4049	6.86831
-17.4012	7.89647
-17.3976	7.43655
-17.3939	8.28393
-17.3903	9.53715
-17.3867	6.15067
-17.383	8.75532
-17.3794	8.34732
-17.3757	6.12941
-17.3721	13.2896
-17.3684	20.1824
-17.3648	17.9379
-17.3611	11.3908
-17.3575	17.9362
-17.3538	22.2704
-17.3502	16.5079
-17.3466	8.33904
-17.3429	7.10787
-17.3393	8.63059
-17.3356	5.92903
-17.332	6.50339
-17.3283	8.86897
-17.3247	6.55763
-17.321	7.8721
-17.3174	14.6332
-17.3138	17.4196
-17.3101	22.9919
-17.3065	24.6349
-17.3028	18.3182
-17.2992	10.8003
-17.2955	9.53783
-17.2919	6.75128
-17.2882	7.41342
-17.2846	15.8847
-17.281	15.1322
-17.2773	8.94705
-17.2737	7.80407
-17.27	4.5693
-17.2664	-1.43174
-17.2627	-2.91195
-17.2591	-0.24623
-17.2554	-0.42682
-17.2518	-2.39681
-17.2482	-2.02587
-17.2445	-1.61436
-17.2409	-3.50987
-17.2372	-4.32068
-17.2336	1.17662
-17.2299	6.53206
-17.2263	3.27029
-17.2226	-1.57711
-17.219	-8.38377
-17.2153	-11.5887
-17.2117	-14.6743
-17.2081	-20.1865
-17.2044	-23.4097
-17.2008	-23.7291
-17.1971	-14.8245
-17.1935	-6.79842
-17.1898	-4.75139
-17.1862	-8.55032
-17.1825	-5.69911
-17.1789	-6.10978
-17.1753	-7.72726
-17.1716	-8.90776
-17.168	-11.2931
-17.1643	-8.83123
-17.1607	-5.02734
-17.157	-5.62025
-17.1534	-7.52829
-17.1497	-8.49949
-17.1461	-11.6375
-17.1425	-18.5003
-17.1388	-20.921
-17.1352	-9.20021
-17.1315	4.94699
-17.1279	13.0496
-17.1242	10.07
-17.1206	-0.18964
-17.1169	-6.06463
-17.1133	-7.6749
-17.1097	-7.74522
-17.106	-6.66225
-17.1024	1.36177
-17.0987	8.42378
-17.0951	13.1486
-17.0914	14.2346
-17.0878	12.4355
-17.0841	11.8398
-17.0805	1.05821
-17.0768	-13.1618
-17.0732	-20.1004
-17.0696	-16.209
-17.0659	-12.7098
-17.0623	-10.2212
-17.0586	-8.94901
-17.055	-7.57601
-17.0513	-8.58599
-17.0477	-9.47469
-17.044	-2.6266
-17.0404	3.84335
-17.0368	2.7309
-17.0331	3.37494
-17.0295	3.88043
-17.0258	8.16426
-17.0222	4.17342
-17.0185	-2.35115
-17.0149	-5.12704
-17.0112	-11.4483
-17.0076	-17.1437
-17.004	-17.4681
-17.0003	-12.1427
-16.9967	-2.77782
-16.993	1.5859
-16.9894	1.26682
-16.9857	3.22271
-16.9821	4.25192
-16.9784	2.6872
-16.9748	-1.11281
-16.9712	-0.53546
-16.9675	6.36211
-16.9639	11.4216
-16.9602	14.4513
-16.9566	9.30202
-16.9529	4.11172
-16.9493	-0.09724
-16.9456	-2.32018
-16.942	6.32459
-16.9383	17.3544
-16.9347	24.7506
-16.9311	24.6013
-16.9274	24.7469
-16.9238	29.9987
-16.9201	36.4403
-16.9165	37.9361
-16.9128	33.0309
-16.9092	22.758
-16.9055	14.9233
-16.9019	6.00134
-16.8983	-7.05516
-16.8946	-16.2162
-16.891	-17.3808
-16.8873	-9.4159
-16.8837	-6.95602
-16.88	-10.0151
-16.8764	-11.8871
-16.8727	-9.70066
-16.8691	-0.52691
-16.8655	7.2223
-16.8618	6.3596
-16.8582	1.857
-16.8545	-1.35052
-16.8509	-0.66108
-16.8472	2.59471
-16.8436	7.10173
-16.8399	9.02704
-16.8363	8.65665
-16.8327	13.3893
-16.829	24.0183
-16.8254	27.8794
-16.8217	18.6236
-16.8181	9.95907
-16.8144	11.6699
-16.8108	12.2827
-16.8071	10.9543
-16.8035	9.06314
-16.7999	2.50053
-16.7962	2.80177
-16.7926	6.66401
-16.7889	5.562
-16.7853	5.55102
-16.7816	11.6749
-16.778	16.0157
-16.7743	12.1649
-16.7707	7.96195
-16.767	9.40465
-16.7634	11.9175
-16.7598	12.1083
-16.7561	11.4799
-16.7525	11.1983
-16.7488	16.3545
-16.7452	18.175
-16.7415	19.1521
-16.7379	24.7587
-16.7342	27.4976
-16.7306	24.153
-16.727	22.2207
-16.7233	16.6236
-16.7197	10.1815
-16.716	9.75059
-16.7124	10.5968
-16.7087	7.90161
-16.7051	4.81256
-16.7014	8.07932
-16.6978	13.7103
-16.6942	14.5804
-16.6905	11.8731
-16.6869	13.5404
-16.6832	7.18942
-16.6796	3.46621
-16.6759	2.34395
-16.6723	1.90465
-16.6686	5.56208
-16.665	4.66638
-16.6614	3.20587
-16.6577	1.879
-16.6541	-2.53875
-16.6504	-3.99191
-16.6468	1.44094
-16.6431	4.51904
-16.6395	1.89676
-16.6358	0.05149
-16.6322	6.73442
-16.6285	9.97721
-16.6249	6.50916
-16.6213	4.96919
-16.6176	6.09212
-16.614	9.77245
-16.6103	6.78651
-16.6067	-1.62601
-16.603	-10.5892
-16.5994	-13.5956
-16.5957	-4.96964
-16.5921	5.87848
-16.5885	10.2284
-16.5848	15.0164
-16.5812	11.326
-16.5775	2.98298
-16.5739	-3.36129
-16.5702	-7.37682
-16.5666	1.3898
-16.5629	9.94691
-16.5593	4.87492
-16.5557	-5.09938
-16.552	-11.0798
-16.5484	-9.18357
-16.5447	-4.9871
-16.5411	-0.93058
-16.5374	0.27464
-16.5338	0.85343
-16.5301	-2.10848
-16.5265	-0.92067
-16.5229	2.28702
-16.5192	6.53863
-16.5156	10.2377
-16.5119	6.10814
-16.5083	1.21664
-16.5046	-2.20245
-16.501	-6.93947
-16.4973	-10.9639
-16.4937	-9.94886
-16.49	-3.97911
-16.4864	2.36529
-16.4828	8.69786
-16.4791	7.31364
-16.4755	0.66651
-16.4718	-0.8388
-16.4682	0.53699
-16.4645	-2.66599
-16.4609	-7.12383
-16.4572	-2.00175
-16.4536	2.26709
-16.45	1.20024
-16.4463	-2.35164
-16.4427	-7.48854
-16.439	-7.79023
-16.4354	-0.40095
-16.4317	10.044
-16.4281	12.6723
-16.4244	9.98057
-16.4208	9.52541
-16.4172	7.90673
-16.4135	6.17983
-16.4099	5.10195
-16.4062	3.0629
-16.4026	-1.07171
-16.3989	-4.63854
-16.3953	-4.0119
-16.3916	-3.04819
-16.388	-0.74532
-16.3844	2.28447
-16.3807	8.03628
-16.3771	15.0674
-16.3734	16.5902
-16.3698	13.0366
-16.3661	3.20452
-16.3625	-4.89998
-16.3588	-4.07613
-16.3552	4.81979
-16.3515	15.3368
-16.3479	19.604
-16.3443	12.565
-16.3406	11.0257
-16.337	13.1232
-16.3333	7.7173
-16.3297	0.07192
-16.326	-4.25261
-16.3224	-0.93917
-16.3187	4.23901
-16.3151	4.20061
-16.3115	3.64738
-16.3078	3.0082
-16.3042	6.76509
-16.3005	9.63485
-16.2969	8.14419
-16.2932	2.2469
-16.2896	0.75881
-16.2859	6.51631
-16.2823	10.2053
-16.2787	11.4151
-16.275	9.0729
-16.2714	7.92722
-16.2677	5.89356
-16.2641	5.16218
-16.2604	3.74667
-16.2568	3.88692
-16.2531	2.15082
-16.2495	-2.18888
-16.2459	-5.86113
-16.2422	-3.88326
-16.2386	-3.90869
-16.2349	-4.54867
-16.2313	1.40909
-16.2276	10.0478
-16.224	21.5725
-16.2203	22.9585
-16.2167	15.8199
-16.213	6.97122
-16.2094	0.95614
-16.2058	0.38847
-16.2021	-2.66
-16.1985	-3.23739
-16.1948	1.76814
-16.1912	0.89369
-16.1875	1.99551
-16.1839	3.47407
-16.1802	5.40507
-16.1766	7.05589
-16.173	1.77338
-16.1693	2.29797
-16.1657	2.56101
-16.162	0.28502
-16.1584	1.2549
-16.1547	1.81512
-16.1511	1.05986
-16.1474	-1.14523
-16.1438	-7.99725
-16.1402	-11.7736
-16.1365	-3.32594
-16.1329	-4.77861
-16.1292	-7.26707
-16.1256	0.55876
-16.1219	7.54333
-16.1183	13.8265
-16.1146	15.4351
-16.111	10.9934
-16.1074	5.51421
-16.1037	-0.01377
-16.1001	-2.06127
-16.0964	-1.40114
-16.0928	3.39241
-16.0891	12.0926
-16.0855	19.0818
-16.0818	16.8582
-16.0782	10.4012
-16.0745	5.47009
-16.0709	-1.36449
-16.0673	-8.9249
-16.0636	-9.4678
-16.06	-4.86939
-16.0563	-2.50415
-16.0527	1.16834
-16.049	3.53834
-16.0454	6.7594
-16.0417	8.78022
-16.0381	16.5606
-16.0345	20.8807
-16.0308	9.4456
-16.0272	-3.07358
-16.0235	-5.03032
-16.0199	2.12891
-16.0162	-0.69849
-16.0126	-8.43012
-16.0089	-7.41116
-16.0053	-3.90766
-16.0017	-3.04692
-15.998	-6.08315
-15.9944	-5.10048
-15.9907	6.34878
-15.9871	10.6536
-15.9834	5.01371
-15.9798	-3.13345
-15.9761	-6.31347
-15.9725	1.56525
-15.9689	8.87413
-15.9652	3.97457
-15.9616	-0.19231
-15.9579	0.49102
-15.9543	2.08735
-15.9506	0.17129
-15.947	-7.54532
-15.9433	-7.13533
-15.9397	-0.84581
-15.936	4.55443
-15.9324	6.18148
-15.9288	6.10276
-15.9251	5.61653
-15.9215	13.9091
-15.9178	19.4524
-15.9142	15.1678
-15.9105	13.1006
-15.9069	5.98889
-15.9032	-1.36733
-15.8996	-4.37041
-15.896	-6.83467
-15.8923	-5.63465
-15.8887	-0.57777
-15.885	3.15629
-15.8814	2.71467
-15.8777	3.39622
-15.8741	3.66911
-15.8704	-0.85819
-15.8668	-2.95615
-15.8632	2.06508
-15.8595	4.8646
-15.8559	6.44462
-15.8522	13.3374
-15.8486	14.5928
-15.8449	9.64463
-15.8413	6.58743
-15.8376	4.35971
-15.834	2.36955
-15.8304	4.40801
-15.8267	9.38106
-15.8231	8.95155
-15.8194	2.51823
-15.8158	5.49888
-15.8121	13.3379
-15.8085	15.6013
-15.8048	4.21319
-15.8012	-3.2275
-15.7976	5.76289
-15.7939	11.5358
-15.7903	10.057
-15.7866	8.75121
-15.783	2.22927
-15.7793	-10.4369
-15.7757	-17.1414
-15.772	-14.658
-15.7684	-12.7837
-15.7647	-9.6929
-15.7611	0.78929
-15.7575	2.16229
-15.7538	1.96275
-15.7502	-1.93433
-15.7465	-4.83104
-15.7429	-0.08088
-15.7392	7.11452
-15.7356	14.0218
-15.7319	18.9173
-15.7283	21.2516
-15.7247	20.4985
-15.721	16.8616
-15.7174	14.7782
-15.7137	13.2735
-15.7101	1.98195
-15.7064	-7.16444
-15.7028	-8.84313
-15.6991	1.0905
-15.6955	15.8707
-15.6919	23.0948
-15.6882	22.3936
-15.6846	17.4559
-15.6809	16.1243
-15.6773	10.7029
-15.6736	13.5912
-15.67	17.123
-15.6663	8.58699
-15.6627	2.91257
-15.6591	3.73059
-15.6554	11.1027
-15.6518	14.2415
-15.6481	14.7463
-15.6445	12.7978
-15.6408	8.11333
-15.6372	9.29278
-15.6335	6.78603
-15.6299	5.27736
-15.6262	8.29366
-15.6226	5.20016
-15.619	1.10736
-15.6153	-5.73567
-15.6117	-9.93594
-15.608	-7.75767
-15.6044	2.87169
-15.6007	14.4624
-15.5971	15.6575
-15.5934	13.2268
-15.5898	11.1249
-15.5862	10.233
-15.5825	9.59237
-15.5789	9.24296
-15.5752	8.88432
-15.5716	6.0291
-15.5679	1.44149
-15.5643	1.37105
-15.5606	4.94339
-15.557	3.7472
-15.5534	-2.16718
-15.5497	-6.02512
-15.5461	-9.68182
-15.5424	-8.47706
-15.5388	-8.90855
-15.5351	-4.54069
-15.5315	5.39716
-15.5278	12.8941
-15.5242	18.9707
-15.5206	17.6359
-15.5169	18.6773
-15.5133	25.4757
-15.5096	26.3964
-15.506	9.32112
-15.5023	-8.64279
-15.4987	-9.93846
-15.495	-3.29743
-15.4914	0.34039
-15.4877	1.24488
-15.4841	-0.98381
-15.4805	-2.56265
-15.4768	-5.1581
-15.4732	-4.94738
-15.4695	-2.05507
-15.4659	-3.86504
-15.4622	-4.0638
-15.4586	-0.08761
-15.4549	10.1423
-15.4513	13.7799
-15.4477	11.5013
-15.444	9.53427
-15.4404	11.4285
-15.4367	11.0686
-15.4331	0.36609
-15.4294	-11.2587
-15.4258	-11.3398
-15.4221	-6.82773
-15.4185	-2.16169
-15.4149	0.61642
-15.4112	2.92346
-15.4076	5.66902
-15.4039	13.1722
-15.4003	13.1425
-15.3966	10.8649
-15.393	7.43465
-15.3893	-0.95258
-15.3857	-5.78381
-15.3821	-15.1768
-15.3784	-17.5044
-15.3748	-9.38921
-15.3711	-4.88724
-15.3675	6.84933
-15.3638	15.0834
-15.3602	13.4205
-15.3565	12.0508
-15.3529	16.9846
-15.3492	22.1653
-15.3456	16.3127
-15.342	7.97389
-15.3383	5.6129
-15.3347	0.97767
-15.331	-3.87517
-15.3274	-10.4354
-15.3237	-19.1945
-15.3201	-19.665
-15.3164	-15.3963
-15.3128	-13.0336
-15.3092	-9.92451
-15.3055	0.22189
-15.3019	11.7421
-15.2982	22.3421
-15.2946	25.662
-15.2909	27.8444
-15.2873	24.1176
-15.2836	12.8882
-15.28	-3.52215
-15.2764	-12.0333
-15.2727	-13.6425
-15.2691	-7.52381
-15.2654	5.91289
-15.2618	12.7063
-15.2581	15.1215
-15.2545	23.4424
-15.2508	24.4473
-15.2472	21.5548
-15.2436	19.1079
-15.2399	5.38489
-15.2363	-2.25519
-15.2326	-7.19981
-15.229	-9.57291
-15.2253	-9.06992
-15.2217	-6.34198
-15.218	-8.88249
-15.2144	-21.4402
-15.2107	-28.2617
-15.2071	-21.2098
-15.2035	-7.34536
-15.1998	-0.76588
-15.1962	-1.04084
-15.1925	-1.65685
-15.1889	-1.4993
-15.1852	-0.39262
-15.1816	-9.58234
-15.1779	-14.8543
-15.1743	-15.3293
-15.1707	-15.9323
-15.167	-8.36849
-15.1634	-4.20169
-15.1597	-1.97521
-15.1561	-2.63497
-15.1524	-7.28598
-15.1488	-8.63941
-15.1451	-11.5894
-15.1415	-12.4803
-15.1379	-12.2473
-15.1342	-14.5567
-15.1306	-16.2529
-15.1269	-16.2212
-15.1233	-15.187
-15.1196	-8.72868
-15.116	-7.16875
-15.1123	-10.902
-15.1087	-9.81392
-15.1051	-6.85138
-15.1014	-6.53856
-15.0978	-5.14738
-15.0941	-8.58273
-15.0905	-9.69293
-15.0868	-9.2568
-15.0832	-5.92664
-15.0795	7.63877
-15.0759	21.9857
-15.0722	31.3637
-15.0686	31.8059
-15.065	22.9787
-15.0613	15.2378
-15.0577	12.0931
-15.054	5.21282
-15.0504	3.52236
-15.0467	5.95685
-15.0431	5.44901
-15.0394	0.39687
-15.0358	-0.7923
-15.0322	-0.71838
-15.0285	1.79369
-15.0249	7.00914
-15.0212	6.59157
-15.0176	-0.8085
-15.0139	-1.90779
-15.0103	4.22368
-15.0066	12.5531
-15.003	15.7906
-14.9994	14.3263
-14.9957	6.4317
-14.9921	-1.52842
-14.9884	-8.52259
-14.9848	-17.6836
-14.9811	-21.4553
-14.9775	-22.7434
-14.9738	-26.8778
-14.9702	-21.9967
-14.9666	-8.15804
-14.9629	-2.35699
-14.9593	-0.84054
-14.9556	-2.50092
-14.952	-7.03982
-14.9483	-7.20601
-14.9447	-4.91668
-14.941	0.67671
-14.9374	4.68679
-14.9337	13.3199
-14.9301	24.8473
-14.9265	20.6714
-14.9228	8.40263
-14.9192	7.95051
-14.9155	7.84864
-14.9119	0.38657
-14.9082	-4.46936
-14.9046	1.44221
-14.9009	10.333
-14.8973	16.4738
-14.8937	15.6338
-14.89	17.5838
-14.8864	20.1555
-14.8827	23.06
-14.8791	27.8209
-14.8754	23.3164
-14.8718	10.1075
-14.8681	3.97323
-14.8645	6.33857
-14.8609	6.02204
-14.8572	7.85359
-14.8536	10.465
-14.8499	10.0912
-14.8463	10.534
-14.8426	0.56726
-14.839	-11.2884
-14.8353	-16.1164
-14.8317	-10.0166
-14.8281	-2.54114
-14.8244	-3.93914
-14.8208	0.35419
-14.8171	2.84732
-14.8135	-4.01862
-14.8098	-10.1789
-14.8062	-15.3433
-14.8025	-10.9285
-14.7989	-2.3471
-14.7952	0.58803
-14.7916	-2.86455
-14.788	-7.27262
-14.7843	-7.34438
-14.7807	-0.49851
-14.777	0.92624
-14.7734	0.61737
-14.7697	9.35153
-14.7661	15.1849
-14.7624	9.70783
-14.7588	-2.38415
-14.7552	-11.2049
-14.7515	-15.182
-14.7479	-13.3805
-14.7442	-7.89237
-14.7406	-4.0423
-14.7369	0.90995
-14.7333	0.02422
-14.7296	-4.5925
-14.726	-7.07098
-14.7224	-2.91394
-14.7187	-0.79668
-14.7151	-0.35719
-14.7114	2.2768
-14.7078	2.59873
-14.7041	-2.14209
-14.7005	-5.74153
-14.6968	-3.10917
-14.6932	-3.15706
-14.6896	-9.33664
-14.6859	-12.0915
-14.6823	-5.22487
-14.6786	4.79562
-14.675	7.63424
-14.6713	-1.51456
-14.6677	-4.90112
-14.664	0.04886
-14.6604	3.64915
-14.6568	4.01541
-14.6531	1.16747
-14.6495	-4.0777
-14.6458	-9.08952
-14.6422	-14.2296
-14.6385	-4.39883
-14.6349	3.50826
-14.6312	0.90952
-14.6276	-5.38313
-14.6239	-6.28627
-14.6203	-6.67802
-14.6167	-4.53741
-14.613	-6.55102
-14.6094	-10.4584
-14.6057	-11.2635
-14.6021	-7.13139
-14.5984	0.86798
-14.5948	3.92305
-14.5911	4.05752
-14.5875	3.86334
-14.5839	-0.98627
-14.5802	-5.33092
-14.5766	-7.2183
-14.5729	4.35301
-14.5693	17.4012
-14.5656	22.631
-14.562	22.4784
-14.5583	12.9223
-14.5547	9.37491
-14.5511	11.771
-14.5474	14.5824
-14.5438	11.7377
-14.5401	8.12425
-14.5365	7.246
-14.5328	6.2793
-14.5292	5.48091
-14.5255	4.54817
-14.5219	1.05654
-14.5183	-4.13682
-14.5146	-6.54421
-14.511	-2.17961
-14.5073	4.0926
-14.5037	-0.71993
-14.5	-6.26139
-14.4964	-8.61436
-14.4927	-6.48699
-14.4891	-4.95571
-14.4854	-3.74559
-14.4818	-1.38684
-14.4782	1.31477
-14.4745	10.9193
-14.4709	14.9235
-14.4672	7.01286
-14.4636	-4.78199
-14.4599	-19.2536
-14.4563	-29.467
-14.4526	-30.5438
-14.449	-19.5637
-14.4454	-1.8164
-14.4417	9.87493
-14.4381	11.9457
-14.4344	15.4058
-14.4308	14.9897
-14.4271	11.3321
-14.4235	7.00782
-14.4198	6.34266
-14.4162	10.0346
-14.4126	9.53228
-14.4089	6.69147
-14.4053	3.24758
-14.4016	1.12362
-14.398	5.25764
-14.3943	14.2473
-14.3907	15.6001
-14.387	19.4392
-14.3834	23.3076
-14.3798	26.1674
-14.3761	23.6329
-14.3725	15.7556
-14.3688	10.6631
-14.3652	7.73735
-14.3615	9.08239
-14.3579	3.42812
-14.3542	-1.57129
-14.3506	1.79447
-14.3469	2.29212
-14.3433	-4.48448
-14.3397	-8.11323
-14.336	-5.0355
-14.3324	-3.10081
-14.3287	-8.13347
-14.3251	-3.53783
-14.3214	2.83802
-14.3178	6.7259
-14.3141	5.86434
-14.3105	-5.97976
-14.3069	-16.778
-14.3032	-19.2471
-14.2996	-16.4562
-14.2959	-7.83028
-14.2923	0.74208
-14.2886	8.41988
-14.285	12.306
-14.2813	10.1202
-14.2777	6.0223
-14.2741	7.72019
-14.2704	9.07226
-14.2668	10.4168
-14.2631	15.9347
-14.2595	21.5564
-14.2558	21.4511
-14.2522	18.6813
-14.2485	15.1597
-14.2449	8.87885
-14.2413	12.6589
-14.2376	21.9494
-14.234	22.8385
-14.2303	17.3017
-14.2267	14.5434
-14.223	8.67932
-14.2194	4.18984
-14.2157	3.99183
-14.2121	10.6669
-14.2084	19.7757
-14.2048	28.6305
-14.2012	29.4125
-14.1975	26.2547
-14.1939	23.8774
-14.1902	19.3641
-14.1866	18.1206
-14.1829	20.73
-14.1793	23.8114
-14.1756	23.163
-14.172	16.2107
-14.1684	9.9417
-14.1647	9.21422
-14.1611	8.02862
-14.1574	5.35672
-14.1538	0.40597
-14.1501	-4.55229
-14.1465	-1.08798
-14.1428	5.01875
-14.1392	7.03044
-14.1356	4.20299
-14.1319	-7.59433
-14.1283	-11.6191
-14.1246	-6.9176
-14.121	-10.3595
-14.1173	-15.6029
-14.1137	-14.9279
-14.11	-9.75006
-14.1064	-3.08561
-14.1028	0.35174
-14.0991	0.74128
-14.0955	-2.60708
-14.0918	-5.13007
-14.0882	-8.77744
-14.0845	-14.6265
-14.0809	-6.98808
-14.0772	0.41524
-14.0736	1.87663
-14.0699	-4.33779
-14.0663	-6.04648
-14.0627	-0.44758
-14.059	0.59179
-14.0554	-3.80832
-14.0517	0.004
-14.0481	9.77092
-14.0444	19.6457
-14.0408	25.4117
-14.0371	22.5115
-14.0335	12.2156
-14.0299	-2.11977
-14.0262	-11.3718
-14.0226	-6.6687
-14.0189	1.68186
-14.0153	1.94828
-14.0116	-1.3833
-14.008	-0.68399
-14.0043	5.55024
-14.0007	4.15712
-13.9971	-1.02188
-13.9934	0.20821
-13.9898	10.6929
-13.9861	12.7386
-13.9825	5.63571
-13.9788	1.05055
-13.9752	0.86554
-13.9715	4.54323
-13.9679	7.68213
-13.9643	9.55796
-13.9606	4.25897
-13.957	1.81119
-13.9533	-3.39569
-13.9497	-3.54371
-13.946	5.99123
-13.9424	7.67938
-13.9387	-0.04766
-13.9351	-0.59252
-13.9314	4.24615
-13.9278	6.09429
-13.9242	2.26947
-13.9205	-8.13742
-13.9169	-10.3393
-13.9132	-7.03263
-13.9096	-3.26074
-13.9059	1.82594
-13.9023	3.71489
-13.8986	0.30472
-13.895	-1.3811
-13.8914	-0.81477
-13.8877	1.12849
-13.8841	5.77936
-13.8804	2.45192
-13.8768	6.0731
-13.8731	18.5177
-13.8695	22.316
-13.8658	22.0606
-13.8622	23.9971
-13.8586	21.3701
-13.8549	15.6056
-13.8513	8.96934
-13.8476	1.16789
-13.844	0.95329
-13.8403	5.09206
-13.8367	4.31431
-13.833	-5.06534
-13.8294	-11.0222
-13.8258	-7.09606
-13.8221	-11.0489
-13.8185	-16.3624
-13.8148	-20.5411
-13.8112	-27.3239
-13.8075	-29.2608
-13.8039	-22.8755
-13.8002	-14.6044
-13.7966	-7.79367
-13.7929	-5.38682
-13.7893	-3.75705
-13.7857	-6.27724
-13.782	-9.0526
-13.7784	-3.85936
-13.7747	6.30708
-13.7711	7.51644
-13.7674	6.7118
-13.7638	7.26423
-13.7601	5.4155
-13.7565	4.9479
-13.7529	1.91552
-13.7492	-2.60019
-13.7456	0.92935
-13.7419	-4.77678
-13.7383	-6.60288
-13.7346	-6.80786
-13.731	-13.007
-13.7273	-18.2087
-13.7237	-18.5931
-13.7201	-17.978
-13.7164	-18.1425
-13.7128	-9.56925
-13.7091	-2.15313
-13.7055	-2.15926
-13.7018	-7.3529
-13.6982	-9.12705
-13.6945	-7.38903
-13.6909	-7.73232
-13.6873	-6.92756
-13.6836	-1.86273
-13.68	0.18073
-13.6763	-0.60077
-13.6727	6.38067
-13.669	11.3043
-13.6654	7.64589
-13.6617	-1.36261
-13.6581	-6.01071
-13.6545	-3.59916
-13.6508	0.55767
-13.6472	1.00444
-13.6435	2.25941
-13.6399	7.78714
-13.6362	11.0462
-13.6326	13.3326
-13.6289	9.22089
-13.6253	0.60493
-13.6216	-5.47355
-13.618	-5.79087
-13.6144	-10.1316
-13.6107	-13.6879
-13.6071	-5.24589
-13.6034	3.09373
-13.5998	5.14862
-13.5961	2.41329
-13.5925	1.88183
-13.5888	-2.0415
-13.5852	-9.16249
-13.5816	-16.1181
-13.5779	-20.814
-13.5743	-14.1374
-13.5706	-4.16388
-13.567	2.46031
-13.5633	1.60551
-13.5597	-3.92606
-13.556	-1.74099
-13.5524	7.52714
-13.5488	14.9325
-13.5451	15.5122
-13.5415	11.2034
-13.5378	3.3279
-13.5342	-4.66316
-13.5305	-3.52729
-13.5269	4.0335
-13.5232	11.5264
-13.5196	14.9037
-13.516	11.8508
-13.5123	4.64571
-13.5087	-5.09547
-13.505	-8.93764
-13.5014	-11.4889
-13.4977	-12.8923
-13.4941	-16.0249
-13.4904	-16.8444
-13.4868	-8.62289
-13.4831	-0.60634
-13.4795	1.66125
-13.4759	-0.67845
-13.4722	-2.10857
-13.4686	-4.37922
-13.4649	-0.53417
-13.4613	13.5863
-13.4576	18.8732
-13.454	17.0135
-13.4503	10.6951
-13.4467	9.35427
-13.4431	15.4108
-13.4394	13.5048
-13.4358	3.91262
-13.4321	-4.6771
-13.4285	-5.32044
-13.4248	-3.25827
-13.4212	-2.56594
-13.4175	-0.91052
-13.4139	2.29963
-13.4103	-1.71662
-13.4066	-8.1508
-13.403	-12.944
-13.3993	-12.2916
-13.3957	-6.77461
-13.392	4.92545
-13.3884	8.88708
-13.3847	1.14197
-13.3811	-4.55172
-13.3775	-1.24899
-13.3738	0.90773
-13.3702	5.54476
-13.3665	6.78274
-13.3629	1.36571
-13.3592	-0.56043
-13.3556	-3.96375
-13.3519	-8.80733
-13.3483	-11.626
-13.3446	-12.3372
-13.341	-1.62154
-13.3374	6.39599
-13.3337	7.93673
-13.3301	6.19111
-13.3264	1.44848
-13.3228	0.8076
-13.3191	3.837
-13.3155	1.2929
-13.3118	5.17726
-13.3082	10.504
-13.3046	13.0027
-13.3009	13.1146
-13.2973	8.40398
-13.2936	3.26942
-13.29	-0.78251
-13.2863	-6.40663
-13.2827	-7.26336
-13.279	-7.55279
-13.2754	-10.5328
-13.2718	-15.4925
-13.2681	-13.3766
-13.2645	-6.86882
-13.2608	-2.18784
-13.2572	-0.54108
-13.2535	1.99574
-13.2499	5.74854
-13.2462	5.42991
-13.2426	8.4008
-13.239	11.9781
-13.2353	5.67525
-13.2317	-4.04782
-13.228	-7.89543
-13.2244	-4.38636
-13.2207	0.67746
-13.2171	3.63593
-13.2134	8.91381
-13.2098	7.65793
-13.2061	0.23949
-13.2025	-4.35376
-13.1989	0.0165
-13.1952	2.88312
-13.1916	3.58817
-13.1879	12.8089
-13.1843	20.8206
-13.1806	16.2253
-13.177	6.34853
-13.1733	-2.886
-13.1697	-8.21186
-13.1661	-3.7152
-13.1624	-1.97729
-13.1588	-7.90434
-13.1551	-11.3007
-13.1515	-15.5849
-13.1478	-9.9577
-13.1442	-3.13804
-13.1405	-1.84263
-13.1369	-1.69701
-13.1333	-6.00975
-13.1296	-8.05651
-13.126	-2.44332
-13.1223	1.79524
-13.1187	1.80467
-13.115	-1.15904
-13.1114	0.12167
-13.1077	6.84119
-13.1041	7.74066
-13.1005	2.85832
-13.0968	3.16562
-13.0932	4.49399
-13.0895	4.70294
-13.0859	9.13785
-13.0822	15.621
-13.0786	22.7215
-13.0749	23.869
-13.0713	18.5573
-13.0676	7.34564
-13.064	-1.9124
-13.0604	-10.5003
-13.0567	-10.7921
-13.0531	-2.89015
-13.0494	-2.84289
-13.0458	-8.73584
-13.0421	-11.8625
-13.0385	-15.7083
-13.0348	-20.4595
-13.0312	-20.1313
-13.0276	-12.4503
-13.0239	-1.70767
-13.0203	1.41562
-13.0166	2.13353
-13.013	2.1452
-13.0093	2.50748
-13.0057	6.48355
-13.002	7.25647
-12.9984	-0.0812
-12.9948	-3.69008
-12.9911	4.96727
-12.9875	10.3053
-12.9838	9.13106
-12.9802	6.04836
-12.9765	9.30841
-12.9729	11.906
-12.9692	10.0118
-12.9656	5.77817
-12.962	-0.97275
-12.9583	-2.18342
-12.9547	12.0036
-12.951	20.67
-12.9474	20.7054
-12.9437	20.1628
-12.9401	19.7087
-12.9364	17.974
-12.9328	19.9479
-12.9291	26.1008
-12.9255	29.143
-12.9219	26.672
-12.9182	23.0219
-12.9146	16.4374
-12.9109	14.5077
-12.9073	17.0439
-12.9036	18.8693
-12.9	19.1366
-12.8963	21.5294
-12.8927	17.8923
-12.8891	6.94051
-12.8854	-3.74926
-12.8818	-7.28692
-12.8781	-5.23808
-12.8745	0.55379
-12.8708	3.14222
-12.8672	5.13813
-12.8635	0.08361
-12.8599	-7.07312
-12.8563	-12.4481
-12.8526	-15.55
-12.849	-16.8786
-12.8453	-15.2791
-12.8417	-13.0506
-12.838	-13.1013
-12.8344	-12.0363
-12.8307	-4.44253
-12.8271	4.22556
-12.8235	12.9398
-12.8198	14.0509
-12.8162	11.9711
-12.8125	18.3729
-12.8089	17.2071
-12.8052	2.89243
-12.8016	1.35574
-12.7979	5.0753
-12.7943	12.1469
-12.7906	16.8689
-12.787	11.765
-12.7834	2.83946
-12.7797	-4.85421
-12.7761	-6.64146
-12.7724	-4.36573
-12.7688	0.50038
-12.7651	4.28939
-12.7615	6.71443
-12.7578	4.88273
-12.7542	10.285
-12.7506	9.3403
-12.7469	1.9988
-12.7433	0.90301
-12.7396	5.10419
-12.736	9.36246
-12.7323	9.35534
-12.7287	6.18701
-12.725	9.42405
-12.7214	11.5737
-12.7178	16.1978
-12.7141	14.4788
-12.7105	2.81389
-12.7068	-0.03116
-12.7032	0.25192
-12.6995	-5.21457
-12.6959	-13.102
-12.6922	-12.9076
-12.6886	-10.4642
-12.685	-11.9994
-12.6813	-9.38129
-12.6777	-2.83295
-12.674	-4.50364
-12.6704	-11.5602
-12.6667	-8.95952
-12.6631	-0.74515
-12.6594	0.15474
-12.6558	-7.0183
-12.6521	-14.9652
-12.6485	-19.8164
-12.6449	-10.9161
-12.6412	-1.91187
-12.6376	3.19422
-12.6339	-1.81399
-12.6303	-3.87536
-12.6266	-4.4991
-12.623	-8.20949
-12.6193	-6.76507
-12.6157	-11.108
-12.6121	-12.7299
-12.6084	-5.01773
-12.6048	-0.65563
-12.6011	-4.27026
-12.5975	-6.64986
-12.5938	-7.56527
-12.5902	-8.84979
-12.5865	-6.67927
-12.5829	-3.56002
-12.5793	-2.15807
-12.5756	-1.7825
-12.572	-2.80867
-12.5683	-1.40349
-12.5647	0.24519
-12.561	2.01852
-12.5574	6.49948
-12.5537	13.8903
-12.5501	11.4236
-12.5465	9.16064
-12.5428	13.9153
-12.5392	13.5381
-12.5355	3.95929
-12.5319	-0.71572
-12.5282	2.82948
-12.5246	-2.14175
-12.5209	-9.58586
-12.5173	-6.71032
-12.5137	-5.83596
-12.51	-8.59736
-12.5064	-11.1391
-12.5027	-10.3289
-12.4991	-2.74863
-12.4954	9.65475
-12.4918	11.3679
-12.4881	3.113
-12.4845	9.04744
-12.4808	16.9897
-12.4772	15.1106
-12.4736	15.3168
-12.4699	13.0607
-12.4663	14.4693
-12.4626	15.8267
-12.459	7.76646
-12.4553	-2.72811
-12.4517	-5.04051
-12.448	-5.70817
-12.4444	-5.31395
-12.4408	-2.68278
-12.4371	-5.88071
-12.4335	-1.10937
-12.4298	4.22232
-12.4262	7.82454
-12.4225	14.0988
-12.4189	9.60047
-12.4152	4.23657
-12.4116	10.9199
-12.408	20.045
-12.4043	20.8747
-12.4007	7.75283
-12.397	-2.28384
-12.3934	2.01613
-12.3897	12.5144
-12.3861	12.6797
-12.3824	16.4968
-12.3788	18.7712
-12.3752	12.2672
-12.3715	6.5986
-12.3679	5.15644
-12.3642	-1.50439
-12.3606	-10.2505
-12.3569	-9.91934
-12.3533	-5.68992
-12.3496	7.58397
-12.346	20.7433
-12.3423	21.7281
-12.3387	9.63956
-12.3351	-3.5342
-12.3314	-2.64177
-12.3278	0.13946
-12.3241	1.67301
-12.3205	2.01008
-12.3168	4.25584
-12.3132	8.7132
-12.3095	12.024
-12.3059	7.56967
-12.3023	5.44437
-12.2986	3.54305
-12.295	4.96395
-12.2913	4.51944
-12.2877	0.71644
-12.284	-2.05795
-12.2804	-5.10621
-12.2767	-1.66775
-12.2731	1.46232
-12.2695	3.43769
-12.2658	-0.55508
-12.2622	-2.06914
-12.2585	4.82107
-12.2549	6.85087
-12.2512	6.47101
-12.2476	11.9959
-12.2439	10.1229
-12.2403	7.56975
-12.2367	8.60382
-12.233	10.3179
-12.2294	12.9644
-12.2257	10.2156
-12.2221	6.68605
-12.2184	4.68231
-12.2148	0.51409
-12.2111	-9.04215
-12.2075	-11.2223
-12.2038	-5.42931
-12.2002	-2.82759
-12.1966	-2.68955
-12.1929	0.74916
-12.1893	5.51625
-12.1856	11.2322
-12.182	15.5002
-12.1783	21.3201
-12.1747	21.9036
-12.171	12.8775
-12.1674	6.21338
-12.1638	6.26431
-12.1601	6.47762
-12.1565	2.09388
-12.1528	2.38116
-12.1492	1.56963
-12.1455	4.41017
[truncated: 63,531 more rows]
