# Supplementary material for: Room temperature all-solid-state lithium batteries based on a soluble organic cage ionic conductor
Source: Nat Commun. 2022 Apr 19;13:2031. doi: 10.1038/s41467-022-29743-1 (PMC9018795; doi:10.1038/s41467-022-29743-1)
Supplement: Supplementary file 2 — Source Data [file 41467_2022_29743_MOESM2_ESM.zip › Raw Data files/SI/Fig S6.xlsx]

## Sheet: Sheet1
Li-RCC1-ClO4 13		Li-RCC1-ClO4 11.8
200	654.406	550	3289.99
200.454	680.543	550.461	3305.23
200.908	683.135	550.921	3260.29
201.362	675.732	551.381	3301.31
201.816	672.963	551.842	3303.57
202.27	663.688	552.302	3287.83
202.724	677.369	552.763	3326.8
203.178	679.33	553.223	3314.53
203.632	667.646	553.684	3292.32
204.086	678.618	554.144	3311.47
204.54	675.936	554.605	3293.83
204.994	689.106	555.065	3243.22
205.448	692.456	555.526	3281.17
205.902	690.214	555.986	3361.76
206.356	689	556.447	3317.12
206.81	698.097	556.907	3300.61
207.264	705.793	557.368	3314.05
207.718	702.547	557.828	3285.68
208.171	712.109	558.289	3239.96
208.625	694.046	558.749	3352.87
209.079	668.822	559.21	3337.36
209.533	693.524	559.67	3347.22
209.987	681.933	560.131	3360.9
210.441	691.151	560.591	3310.25
210.895	708.821	561.052	3287.15
211.349	701.485	561.512	3305.85
211.803	712.581	561.973	3330.05
212.257	681.55	562.433	3340.59
212.711	715.823	562.894	3358.42
213.165	689.126	563.354	3417.98
213.619	683.94	563.815	3340.61
214.073	692.704	564.275	3368.11
214.527	692.015	564.736	3426.45
214.981	677.81	565.196	3415.25
215.435	673.351	565.657	3310.14
215.889	709.831	566.117	3351.58
216.343	685.599	566.578	3365.18
216.797	665.02	567.038	3329.95
217.251	671.993	567.499	3311.19
217.705	673.506	567.959	3339.07
218.159	680.17	568.42	3328.47
218.613	693.079	568.88	3297.74
219.067	690.815	569.341	3328.21
219.521	678.584	569.801	3363.7
219.975	702.042	570.262	3350.27
220.429	683.965	570.722	3369.22
220.883	681.159	571.183	3398.61
221.337	689.908	571.643	3353.31
221.791	700.3	572.104	3401.89
222.245	700.677	572.564	3496.39
222.699	702.266	573.025	3430.72
223.153	726.512	573.485	3343.38
223.607	685.661	573.946	3387.8
224.061	706.777	574.406	3443.96
224.514	675.595	574.867	3408.27
224.968	681.076	575.327	3355.41
225.422	680.906	575.788	3323.38
225.876	675.501	576.248	3309.43
226.33	680.201	576.709	3349.55
226.784	690.287	577.169	3401.42
227.238	714.506	577.63	3384.23
227.692	669.616	578.09	3366.35
228.146	693.999	578.551	3375.02
228.6	689.773	579.011	3313.06
229.054	690.096	579.472	3355.42
229.508	692.971	579.932	3351.76
229.962	686.878	580.393	3365.06
230.416	681.219	580.853	3426.72
230.87	693.523	581.314	3395.86
231.324	661.694	581.774	3415.16
231.778	689.005	582.235	3466.01
232.232	700.901	582.695	3440.02
232.686	704.074	583.156	3382.94
233.14	698.202	583.616	3395
233.594	696.052	584.077	3442.87
234.048	698.87	584.537	3450.67
234.502	691.27	584.998	3449.54
234.956	686.481	585.458	3442.2
235.41	704.597	585.919	3429.83
235.864	701.459	586.379	3458.84
236.318	710.902	586.84	3469.67
236.772	716.341	587.3	3477.43
237.226	719.309	587.761	3560.2
237.68	708.345	588.221	3460.86
238.134	692.662	588.682	3457.02
238.588	721.297	589.142	3496.34
239.042	672.828	589.603	3465.56
239.496	705.789	590.063	3473.25
239.95	686.129	590.524	3514.35
240.404	701.969	590.984	3503.42
240.857	698.382	591.445	3492.31
241.311	691.449	591.905	3470.11
241.765	708.999	592.365	3526.16
242.219	716.402	592.826	3455.53
242.673	684.956	593.287	3484.68
243.127	706.997	593.747	3543.68
243.581	701.816	594.207	3435.73
244.035	691.206	594.668	3443.28
244.489	694.565	595.128	3535.07
244.943	707.555	595.589	3486.76
245.397	712.826	596.049	3513.44
245.851	706.681	596.51	3530.34
246.305	707.508	596.97	3479.27
246.759	708.006	597.431	3477.74
247.213	708.39	597.891	3515.61
247.667	717.805	598.352	3491.87
248.121	707.824	598.812	3479.74
248.575	695.405	599.273	3530.24
249.029	701.053	599.733	3499.11
249.483	711.211	600.194	3565.81
249.937	703.29	600.654	3525.6
250.391	703.127	601.115	3544.35
250.845	689.891	601.575	3575.07
251.299	739.059	602.036	3596.64
251.753	743.004	602.496	3626.07
252.207	707.133	602.957	3535.66
252.661	668.878	603.417	3514.58
253.115	676.233	603.878	3567.94
253.569	718.722	604.338	3567.22
254.023	723.916	604.799	3591.79
254.477	682.239	605.259	3590.58
254.931	716.421	605.72	3528.68
255.385	707.526	606.18	3536.82
255.839	716.557	606.641	3537.8
256.293	706.135	607.101	3545.33
256.747	682.135	607.562	3639.82
257.2	678.96	608.022	3591.22
257.654	708.119	608.483	3611.67
258.108	733.102	608.943	3671.7
258.562	720.463	609.404	3710.78
259.016	722.236	609.864	3647.17
259.47	724.01	610.325	3655.38
259.924	688.862	610.785	3642.38
260.378	689.566	611.246	3668.77
260.832	708.881	611.706	3655.71
261.286	711.506	612.167	3641.64
261.74	700.749	612.627	3660.06
262.194	689.608	613.088	3637.42
262.648	708.737	613.548	3621.63
263.102	684.881	614.009	3676.69
263.556	705.397	614.469	3671.43
264.01	717.799	614.93	3690.3
264.464	730.556	615.39	3619.42
264.918	732.743	615.851	3699.15
265.372	717.976	616.311	3617.66
265.826	700.286	616.772	3614.84
266.28	679.531	617.232	3699.92
266.734	691.956	617.693	3704.88
267.188	700.933	618.153	3707.52
267.642	696.541	618.614	3678.16
268.096	709.15	619.074	3723.65
268.55	696.202	619.535	3736.24
269.004	681.01	619.995	3740.81
269.458	699.925	620.456	3750.43
269.912	726.532	620.916	3737.95
270.366	727.203	621.377	3740.61
270.82	730.254	621.837	3768.62
271.274	741.291	622.298	3788.42
271.728	725.84	622.758	3797.54
272.182	702.876	623.219	3772.17
272.636	701.842	623.679	3673.89
273.09	717.184	624.14	3677.76
273.544	728.217	624.6	3769.29
273.997	719.56	625.061	3616.43
274.451	650.141	625.521	3753.84
274.905	684.785	625.982	3750.84
275.359	685.795	626.442	3757.63
275.813	686.144	626.903	3783.75
276.267	677.478	627.363	3774.74
276.721	674.835	627.824	3726.72
277.175	703.403	628.284	3688.73
277.629	732.247	628.745	3725.05
278.083	694.141	629.205	3744.02
278.537	692.85	629.666	3704.07
278.991	703.127	630.126	3740.02
279.445	714.927	630.587	3708.65
279.899	713.619	631.047	3719.52
280.353	701.621	631.508	3723.17
280.807	692.996	631.968	3760.75
281.261	703.971	632.429	3672.92
281.715	725.067	632.889	3661.78
282.169	723.064	633.349	3725.49
282.623	717.278	633.81	3689.86
283.077	712.833	634.271	3752.18
283.531	707.577	634.731	3725.61
283.985	721.113	635.191	3707.9
284.439	706.85	635.652	3702
284.893	687.931	636.112	3718.62
285.347	694.527	636.573	3675.27
285.801	712.387	637.033	3598.79
286.255	707.89	637.494	3636.41
286.709	716.54	637.954	3709.62
287.163	719.208	638.415	3692.01
287.617	725.132	638.875	3703.04
288.071	726.833	639.336	3614.21
288.525	705.91	639.796	3608.67
288.979	711.225	640.257	3638.7
289.433	726.85	640.717	3639.65
289.887	721.891	641.178	3623.06
290.34	734.436	641.638	3724.11
290.794	733.894	642.099	3656.7
291.248	722.325	642.559	3694.59
291.702	700.077	643.02	3745.78
292.156	720.737	643.48	3702.71
292.61	731.863	643.941	3671.08
293.064	730.747	644.401	3691.62
293.518	733.578	644.862	3653.67
293.972	730.252	645.322	3635.67
294.426	703.631	645.783	3667.34
294.88	716.428	646.243	3648.44
295.334	740.854	646.704	3672.86
295.788	719.121	647.164	3610.34
296.242	736.848	647.625	3619.84
296.696	739.302	648.085	3707.93
297.15	733.924	648.546	3635.61
297.604	724.156	649.006	3691.2
298.058	715.014	649.467	3535.93
298.512	729.338	649.927	3660.11
298.966	755.161	650.388	3716.71
299.42	764.958	650.848	3664.84
299.874	732.39	651.309	3641.4
300.328	710.936	651.769	3624.04
300.782	712.079	652.23	3613.59
301.236	720.402	652.69	3645.44
301.69	725.265	653.151	3681.35
302.144	727.352	653.611	3651.92
302.598	729.547	654.072	3618.15
303.052	731.838	654.532	3624.1
303.506	750.551	654.993	3643.01
303.96	759.206	655.453	3723.76
304.414	751.306	655.914	3658.45
304.868	741.264	656.374	3646.45
305.322	723.254	656.835	3654.17
305.776	721.961	657.295	3619.94
306.23	718.942	657.756	3752.52
306.683	698.488	658.216	3645.64
307.137	744.724	658.677	3607.9
307.591	746.892	659.137	3604.49
308.045	723.21	659.598	3651.41
308.499	752.495	660.058	3601.91
308.953	749.691	660.519	3647.81
309.407	735.246	660.979	3673.26
309.861	728.902	661.44	3674.51
310.315	729.793	661.9	3641.11
310.769	738.06	662.361	3615.86
311.223	756.886	662.821	3618.4
311.677	732.239	663.282	3609.52
312.131	737.979	663.742	3652.88
312.585	707.238	664.203	3708.41
313.039	741.787	664.663	3705.27
313.493	733.53	665.124	3659.76
313.947	733.471	665.584	3534.13
314.401	745.503	666.045	3666.28
314.855	740.292	666.505	3680.5
315.309	741.366	666.966	3671.31
315.763	737.026	667.426	3742.62
316.217	744.164	667.887	3700.1
316.671	745.294	668.347	3699.04
317.125	722.584	668.808	3689.96
317.579	751.17	669.268	3720.43
318.033	777.173	669.729	3676.21
318.487	767.306	670.189	3641.25
318.941	749.568	670.65	3679.58
319.395	749.293	671.11	3706.04
319.849	737.799	671.571	3660.9
320.303	779.433	672.031	3650.78
320.757	779.044	672.492	3702.36
321.211	770.596	672.952	3642.7
321.665	758.488	673.412	3579.96
322.119	770.295	673.873	3650.33
322.573	778.662	674.333	3628.03
323.026	760.497	674.794	3717.7
323.48	739.443	675.254	3741.31
323.934	754.301	675.715	3635.98
324.388	782.16	676.175	3680.67
324.842	777.695	676.636	3641.93
325.296	739.211	677.096	3661.13
325.75	767.722	677.557	3756.82
326.204	755.519	678.017	3688.29
326.658	750.155	678.478	3713.58
327.112	756.335	678.938	3746.78
327.566	752.982	679.399	3711.94
328.02	752.42	679.859	3732.45
328.474	755.816	680.32	3758.59
328.928	771.006	680.78	3757.9
329.382	784.409	681.241	3759.06
329.836	768.604	681.701	3741.25
330.29	756.076	682.162	3785.12
330.744	753.926	682.622	3775.49
331.198	766.649	683.083	3757.45
331.652	779.645	683.543	3797.8
332.106	776.019	684.004	3765.52
332.56	763.448	684.464	3719.28
333.014	755.886	684.925	3764.87
333.468	763.067	685.385	3808.91
333.922	751.561	685.846	3809.94
334.376	743.894	686.306	3795.44
334.83	761.211	686.767	3796.61
335.284	783.504	687.227	3789.03
335.738	771.365	687.688	3763.63
336.192	745.378	688.148	3791.28
336.646	747.882	688.609	3844.02
337.1	738.784	689.069	3818.64
337.554	763.212	689.53	3811.13
338.008	748.842	689.99	3878.36
338.462	754.697	690.451	3879.26
338.916	772.632	690.911	3788.84
339.369	758.44	691.372	3769.42
339.823	748.904	691.832	3856.03
340.277	763.093	692.293	3905.74
340.731	769.168	692.753	3906.93
341.185	745.943	693.214	3910.13
341.639	741.64	693.674	3894.8
342.093	765.899	694.135	3842.48
342.547	749.359	694.595	3822.2
343.001	771.331	695.056	3927.67
343.455	785.152	695.516	3853.73
343.909	773.669	695.977	3844.34
344.363	756.655	696.437	3944.56
344.817	768.465	696.898	3916.28
345.271	782.007	697.358	3909.36
345.725	732.908	697.819	3903.39
346.179	764.298	698.279	3914.17
346.633	796.66	698.74	3939.47
347.087	780.594	699.2	3920.02
347.541	768.489	699.661	3889.39
347.995	773.801	700.121	3877.55
348.449	774.653	700.582	3869.72
348.903	776.059	701.042	3888.77
349.357	779.116	701.503	3918.07
349.811	777.195	701.963	3942.83
350.265	789.567	702.424	3868.11
350.719	789.83	702.884	3901.57
351.173	771.917	703.345	3880.64
351.627	769.251	703.805	3868.05
352.081	801.916	704.266	3897.56
352.535	791.445	704.726	3896.72
352.989	781.883	705.187	3947.61
353.443	773.852	705.647	3969.34
353.897	767.467	706.108	3908.08
354.351	785.598	706.568	3916.74
354.805	771.142	707.029	3951.19
355.259	784.623	707.489	3906.78
355.712	797.169	707.95	3883.83
356.166	774.976	708.41	3891.56
356.62	785.43	708.871	3957.56
357.074	801.964	709.331	3988.78
357.528	790.554	709.792	3939.65
357.982	774.214	710.252	3917.18
358.436	777.961	710.713	3921.19
358.89	783.57	711.173	3918.81
359.344	789.556	711.634	3971.69
359.798	803.423	712.094	3990.36
360.252	792.229	712.554	3974.77
360.706	785.413	713.015	4019
361.16	794.071	713.476	4035.45
361.614	783.485	713.936	3955.11
362.068	772.72	714.396	3981.47
362.522	785.283	714.857	3936.49
362.976	804.716	715.317	3928.24
363.43	806.328	715.778	3932.03
363.884	818.789	716.238	3967.46
364.338	807.473	716.699	4003.21
364.792	784.192	717.159	3940.48
365.246	785.855	717.62	3965.77
365.7	774.792	718.08	3986.37
366.154	795.653	718.541	4010.1
366.608	805.985	719.001	3993.43
367.062	797.471	719.462	3979.27
367.516	796.717	719.922	4011.35
367.97	792.879	720.383	4005.56
368.424	773.61	720.843	3996.62
368.878	807.342	721.304	4050.99
369.332	809.233	721.764	4049.72
369.786	802.267	722.225	4012.15
370.24	789.679	722.685	3998.87
370.694	786.794	723.146	3970.96
371.148	799.204	723.606	4033.12
371.601	802.421	724.067	4010.77
372.055	797.857	724.527	4041.61
372.509	810.522	724.988	4033.42
372.963	797.498	725.448	3947.23
373.417	835.952	725.909	4006.13
373.871	817.921	726.369	4002.03
374.325	779.75	726.83	4004.29
374.779	788.988	727.29	4072.17
375.233	790.955	727.751	4028.28
375.687	786.414	728.211	4058.91
376.141	789.56	728.672	4048.56
376.595	801.092	729.132	4009.01
377.049	814.948	729.593	3993.7
377.503	820.788	730.053	4022.69
377.957	823.293	730.514	4013.94
378.411	815.175	730.974	3990.6
378.865	809.979	731.435	4012.04
379.319	810.037	731.895	4032.15
379.773	813.909	732.356	4050.28
380.227	810.736	732.816	4060.15
380.681	794.186	733.277	4052.28
381.135	793.51	733.737	4036.65
381.589	816.072	734.198	4090.38
382.043	790.466	734.658	4028.31
382.497	793.853	735.119	3996.66
382.951	803.779	735.579	3912.91
383.405	809.969	736.04	4007.93
383.859	802.8	736.5	3973.23
384.313	786.026	736.961	4040.4
384.767	794.164	737.421	3997.92
385.221	790.879	737.882	4034.42
385.675	770.724	738.342	4004.6
386.129	775.792	738.803	4040.17
386.583	794.878	739.263	3997.9
387.037	798.699	739.724	4002.38
387.491	788.374	740.184	4039.93
387.945	817.097	740.645	4055.78
388.399	795.146	741.105	4046.32
388.852	815.162	741.566	3969.55
389.306	804.105	742.026	3972.65
389.76	804.558	742.487	4060.77
390.214	817.445	742.947	4051.2
390.668	810.014	743.408	4021.53
391.122	822.045	743.868	4016.37
391.576	838.575	744.329	3981.51
392.03	811.476	744.789	4029.39
392.484	812.338	745.25	4016.45
392.938	800.353	745.71	3935.77
393.392	781.838	746.171	4072.02
393.846	798.538	746.631	4045.74
394.3	797.622	747.092	4005.22
394.754	785.37	747.552	3907.26
395.208	792.911	748.013	3998.33
395.662	810.165	748.473	3971.72
396.116	831.901	748.934	4057
396.57	818.612	749.394	4040.98
397.024	822.737	749.855	4043.95
397.478	822.154	750.315	3997.98
397.932	797.568	750.776	3974.81
398.386	809.144	751.236	3954.12
398.84	806.819	751.697	3941.49
399.294	794.668	752.157	3992.89
399.748	809.413	752.618	3999.11
400.202	830.486	753.078	3980.18
400.656	810.682	753.539	4003.04
401.11	825.751	753.999	4010.66
401.564	855.716	754.46	4004.41
402.018	817.483	754.92	4036.62
402.472	825.802	755.38	4055.4
402.926	831.114	755.841	4007.05
403.38	854.188	756.302	3958.29
403.834	837.627	756.762	3979.26
404.288	815.151	757.222	3978.13
404.741	812.204	757.683	3941.51
405.195	800.52	758.143	3957.3
405.649	839.449	758.604	4001.79
406.103	802.236	759.064	4023.68
406.557	820.011	759.525	3998.68
407.011	800.865	759.985	3943.87
407.465	808.825	760.446	3986.29
407.919	828.088	760.906	3957.25
408.373	827.105	761.367	4000.35
408.827	828.358	761.827	3913.53
409.281	829.717	762.288	3998.64
409.735	829.373	762.748	3995.02
410.189	858.213	763.209	4000.93
410.643	857.735	763.669	4035.96
411.097	825.347	764.13	4029.58
411.551	815.39	764.59	3974.78
412.005	808.349	765.051	4024.71
412.459	824.445	765.511	4033.66
412.913	822.408	765.972	4008.35
413.367	820.434	766.432	4022.09
413.821	830.138	766.893	3997.73
414.275	826.966	767.353	3972.13
414.729	809.525	767.814	3946.56
415.183	825.752	768.274	3953.66
415.637	842.286	768.735	3961.84
416.091	840.474	769.195	3972.65
416.545	810.298	769.656	4050.72
416.999	827.912	770.116	3995.99
417.453	833.832	770.577	4003.97
417.907	820.888	771.037	4008.2
418.361	815.823	771.498	3982.03
418.815	819.848	771.958	4062.9
419.269	818.173	772.419	4009.29
419.723	817.548	772.879	4033.18
420.177	826.6	773.34	3965.11
420.631	786.701	773.8	4027.65
421.084	843.117	774.261	3991.67
421.538	828.055	774.721	3997.1
421.992	827.424	775.182	4017.5
422.446	834.458	775.642	4002.2
422.9	841.323	776.103	4001.63
423.354	816.685	776.563	3990.98
423.808	802.527	777.024	4016.41
424.262	826.801	777.484	4026.81
424.716	836.553	777.945	4019.74
425.17	833.588	778.405	4021.44
425.624	857.017	778.866	4016.84
426.078	857.414	779.326	4000.13
426.532	866.006	779.787	4005.88
426.986	844.09	780.247	4020.79
427.44	850.79	780.708	4010.52
427.894	868.816	781.168	4043.02
428.348	848.054	781.629	4090
428.802	832.388	782.089	4071.73
429.256	862.006	782.55	4069.55
429.71	878.04	783.01	4046.4
430.164	872.004	783.471	4074.15
430.618	877.046	783.931	4031.68
431.072	828.06	784.392	4040.66
431.526	862.952	784.852	4053.61
431.98	863.008	785.313	4086.67
432.434	869.358	785.773	4014.65
432.888	866.794	786.234	4039.5
433.342	852.409	786.694	4093.86
433.796	842.835	787.155	3998.43
434.25	855.16	787.615	4058.17
434.704	875.5	788.076	4101.21
435.158	859.081	788.536	4106.44
435.612	889.441	788.997	4107.49
436.066	876.166	789.457	4168.58
436.52	851.045	789.918	4132.69
436.974	844.26	790.378	4097.09
437.427	841.108	790.839	4058.92
437.881	861.745	791.299	4078.7
438.335	856.33	791.76	4072.23
438.789	845.838	792.22	4035.58
439.243	864.325	792.681	4049.77
439.697	858.943	793.141	4096.08
440.151	823.079	793.602	4125.7
440.605	862.695	794.062	4138.87
441.059	893.572	794.523	4141.25
441.513	875.865	794.983	4124.9
441.967	880.818	795.444	4135.73
442.421	887.146	795.904	4100.06
442.875	874.557	796.365	4118.16
443.329	877.559	796.825	4129.82
443.783	901.558	797.286	4203.78
444.237	903.626	797.746	4148.15
444.691	880.018	798.206	4144.5
445.145	888.714	798.667	4162.62
445.599	852.604	799.128	4184.22
446.053	860.816	799.588	4096.83
446.507	867.218	800.048	4208.38
446.961	854.742	800.509	4179.73
447.415	855.713	800.969	4196.05
447.869	871.55	801.43	4179.4
448.323	868.442	801.89	4214.49
448.777	873.43	802.351	4285.68
449.231	889.484	802.811	4186.01
449.685	882.831	803.272	4165.77
450.139	883.876	803.732	4169.6
450.593	909.974	804.193	4163.21
451.047	861.795	804.653	4170.35
451.501	910.497	805.114	4208.85
451.955	862.332	805.574	4202.6
452.409	873.685	806.035	4165.85
452.863	889.662	806.495	4177.73
453.317	901.598	806.956	4202.32
453.77	901.028	807.416	4213.68
454.224	888.928	807.877	4180.31
454.678	890.538	808.337	4178.79
455.132	907.687	808.798	4197.28
455.586	889.05	809.258	4152.56
456.04	879.396	809.719	4212.27
456.494	878.483	810.179	4237.23
456.948	923.107	810.64	4215.09
457.402	895.245	811.1	4185.52
457.856	937.622	811.561	4212.22
458.31	930.85	812.021	4276.94
458.764	902.733	812.482	4257.52
459.218	910.252	812.942	4271.95
459.672	922.863	813.403	4280.16
460.126	907.408	813.863	4201.49
460.58	907.12	814.324	4209.74
461.034	921.624	814.784	4253.73
461.488	934.936	815.245	4208.01
461.942	927.723	815.705	4248.31
462.396	920.411	816.166	4237.18
462.85	937.765	816.626	4248.51
463.304	936.645	817.087	4241.43
463.758	929.065	817.547	4222.72
464.212	923.705	818.008	4287.22
464.666	926.29	818.468	4207.49
465.12	941.653	818.929	4248
465.574	951.407	819.389	4248.56
466.028	933.642	819.85	4159.87
466.482	930.231	820.31	4119.48
466.936	915.984	820.771	4188.67
467.39	904.076	821.231	4225.77
467.844	915.464	821.692	4209.12
468.298	922.269	822.152	4187.77
468.752	929.284	822.613	4191.3
469.206	911.421	823.073	4209.78
469.66	898.393	823.534	4221.46
470.113	904.712	823.994	4226.85
470.567	910.961	824.455	4221.13
471.021	925.93	824.915	4219.3
471.475	900.435	825.376	4249.19
471.929	874.497	825.836	4279.1
472.383	870.037	826.297	4257.75
472.837	852.351	826.757	4210.82
473.291	884.058	827.218	4255.52
473.745	886.916	827.678	4221.66
474.199	892.508	828.139	4210.27
474.653	880.949	828.599	4270.62
475.107	874.045	829.06	4231.23
475.561	877.88	829.52	4277.93
476.015	867.874	829.981	4237.23
476.469	890.857	830.441	4210.65
476.923	865.983	830.902	4225.8
477.377	854.242	831.362	4253.06
477.831	866.495	831.823	4236.84
478.285	892.017	832.283	4180.58
478.739	877.287	832.744	4166.94
479.193	880.495	833.204	4149.29
479.647	887.434	833.665	4207
480.101	879.13	834.125	4199.01
480.555	863.681	834.586	4199.88
481.009	868.206	835.046	4188.98
481.463	891.312	835.507	4222.12
481.917	892.22	835.967	4259.46
482.371	870.116	836.428	4208.99
482.825	850.619	836.888	4186.11
483.279	873.192	837.349	4197.18
483.733	900.088	837.809	4194.35
484.187	880.083	838.27	4230.84
484.641	850.885	838.73	4226.34
485.095	849.316	839.19	4215.62
485.549	850.53	839.651	4236.29
486.003	857.879	840.112	4221.26
486.456	875.917	840.572	4209.85
486.91	876.343	841.032	4226.48
487.364	881.108	841.493	4206.53
487.818	896.512	841.953	4162.95
488.272	836.82	842.414	4174.82
488.726	870.828	842.874	4226.76
489.18	886.608	843.335	4220.91
489.634	881.33	843.795	4201.09
490.088	880.58	844.256	4196.26
490.542	878.269	844.716	4225.56
490.996	884.17	845.177	4191.49
491.45	881.408	845.637	4185.87
491.904	857.874	846.098	4133.79
492.358	860.158	846.558	4178.69
492.812	875.154	847.019	4184.05
493.266	902.052	847.479	4182.61
493.72	870.479	847.94	4217.54
494.174	860.981	848.4	4204.91
494.628	879.305	848.861	4155.37
495.082	893.83	849.321	4190.35
495.536	868.254	849.782	4233.97
495.99	856.258	850.242	4193.38
496.444	860.91	850.703	4185.65
496.898	868.408	851.163	4179.85
497.352	875.309	851.624	4206.19
497.806	884.606	852.084	4258.8
498.26	880.463	852.545	4192.02
498.714	889.351	853.005	4239.45
499.168	870.63	853.466	4233.14
499.622	896.592	853.926	4162.6
500.076	879.847	854.387	4178.8
500.53	888.372	854.847	4225.7
500.984	883.992	855.308	4202.47
501.438	890.19	855.768	4217.79
501.892	873.446	856.229	4212.02
502.346	842.039	856.689	4189.93
502.8	859.365	857.15	4203.12
503.253	904.066	857.61	4208.4
503.707	914.247	858.071	4218.32
504.161	902.009	858.531	4236.2
504.615	878.812	858.992	4225.04
505.069	892.289	859.452	4188.6
505.523	892.192	859.913	4207.53
505.977	887.455	860.373	4219.12
506.431	910.301	860.834	4208.47
506.885	882.502	861.294	4203.61
507.339	879.806	861.755	4203.53
507.793	885.19	862.215	4257.87
508.247	879.227	862.676	4262.1
508.701	886.527	863.136	4221.24
509.155	891.426	863.597	4241.62
509.609	916.717	864.057	4265.71
510.063	895.206	864.518	4194.47
510.517	908.789	864.978	4186.22
510.971	881.205	865.439	4229.05
511.425	875.188	865.899	4198.15
511.879	893.907	866.36	4183.12
512.333	891.005	866.82	4165.57
512.787	908.428	867.281	4173.99
513.241	901.545	867.741	4190.9
513.695	897.862	868.202	4235.13
514.149	904.13	868.662	4210.94
514.603	902.389	869.123	4160.17
515.057	906.899	869.583	4262.79
515.511	908.957	870.044	4281.5
515.965	901.004	870.504	4141.19
516.419	892.933	870.965	4217.38
516.873	898.316	871.425	4207.98
517.327	896.634	871.886	4240.08
517.781	908.186	872.346	4204.86
518.235	904.826	872.807	4175.95
518.689	903.804	873.267	4152.21
519.143	906.819	873.728	4143.71
519.596	919.49	874.188	4170.13
520.05	914.774	874.649	4120.72
520.504	916.95	875.109	4124.87
520.958	923.589	875.57	4143.61
521.412	909.815	876.03	4086.74
521.866	898.779	876.491	4076.11
522.32	897.224	876.951	4061.98
522.774	883.797	877.412	4118.72
523.228	890.341	877.872	4124.44
523.682	889.37	878.333	4133.19
524.136	903.113	878.793	4099.13
524.59	893.568	879.254	4109.55
525.044	878.501	879.714	4111.66
525.498	893.148	880.174	4066.52
525.952	910.962	880.635	4052.89
526.406	882.526	881.096	4086.79
526.86	882.083	881.556	4089.41
527.314	883.736	882.016	4105.54
527.768	903.708	882.477	4067.85
528.222	914.376	882.938	4080.45
528.676	908.632	883.398	4058.78
529.13	900.928	883.858	4104.43
529.584	923.236	884.319	4132.48
530.038	905.871	884.779	4065.86
530.492	905.612	885.24	4021.16
530.946	897.065	885.7	4066.07
531.4	890.553	886.161	4089.45
531.854	902.464	886.621	4067.56
532.308	904.641	887.082	4067.86
532.762	907.327	887.542	4065.88
533.216	907.13	888.003	4054.44
533.67	903.913	888.463	4020.1
534.124	865.657	888.924	4024.76
534.578	877.904	889.384	4063.56
535.032	905.606	889.845	4063.86
535.485	909.189	890.305	4037.61
535.939	910.599	890.766	4050.54
536.393	899.157	891.226	4039.17
536.847	906.864	891.687	4069.59
537.301	909.145	892.147	4077.48
537.755	903.453	892.608	4024.05
538.209	900.196	893.068	4044.06
538.663	890.943	893.529	4082.53
539.117	910.304	893.989	4071.53
539.571	909.41	894.45	4025.54
540.025	877.938	894.91	4011.03
540.479	866.541	895.371	4033.36
540.933	907.141	895.831	4015.75
541.387	924.131	896.292	4030.19
541.841	914.289	896.752	4011
542.295	899.771	897.213	4057.37
542.749	902.692	897.673	4031.41
543.203	895.68	898.134	4056.44
543.657	891.762	898.594	4022.98
544.111	895.15	899.055	3977.08
544.565	892.774	899.515	4013.31
545.019	910.367	899.976	4039.31
545.473	894.511	900.436	3962.19
545.927	902.707	900.897	4024.25
546.381	898.906	901.357	4030.28
546.835	884.738	901.818	4053.14
547.289	893.918	902.278	3997.39
547.743	901.238	902.739	4016.43
548.197	897.428	903.199	4080.91
548.651	911.589	903.66	4070.39
549.105	907.381	904.12	4042.91
549.559	893.164	904.581	4045.7
550.013	897.317	905.041	4077.07
550.467	899.624	905.502	4035.8
550.921	897.874	905.962	4038.55
551.375	879.213	906.423	4038.3
551.828	910.761	906.883	4035.74
552.282	915.655	907.344	4062.54
552.736	911.816	907.804	4049.92
553.19	899.949	908.265	4057.23
553.644	891.506	908.725	4066.67
554.098	881.542	909.186	4047.88
554.552	893.484	909.646	4057.66
555.006	887.634	910.107	4053.98
555.46	883.303	910.567	4049.29
555.914	887.412	911.028	4061.78
556.368	880.572	911.488	4048.79
556.822	890.826	911.949	4041.38
557.276	883.315	912.409	4061.68
557.73	887.496	912.87	4060.44
558.184	865.125	913.33	4034.79
558.638	900.208	913.791	4001.76
559.092	873.524	914.251	3999.27
559.546	884.266	914.712	3959.84
560	885.434	915.172	3997.84
560.454	892.609	915.633	4027.08
560.908	897.569	916.093	3962.97
561.362	891.699	916.554	4000.4
561.816	891.135	917.014	4030.83
562.27	899.284	917.475	4011.41
562.724	897.536	917.935	4012.68
563.178	896.745	918.396	4016.92
563.632	870.716	918.856	4050.41
564.086	876.79	919.317	3991.92
564.54	904.772	919.777	3978.89
564.994	894.618	920.237	4009.87
565.448	887.418	920.698	4000.82
565.902	882.809	921.159	3987.44
566.356	887.423	921.619	3978.24
566.81	880.339	922.079	4043.4
567.264	878.362	922.54	4018.64
567.718	894.661	923	3985.15
568.172	896.553	923.461	3991.11
568.625	879.052	923.921	3983.12
569.079	869.919	924.382	4013.74
569.533	877.681	924.842	4030.29
569.987	874.99	925.303	4011.67
570.441	876.82	925.763	4080.18
570.895	880.394	926.224	4075.2
571.349	893.522	926.684	4122.67
571.803	877.916	927.145	4105.67
572.257	899.783	927.605	4177.86
572.711	912.234	928.066	4237.64
573.165	907.801	928.526	4319.23
573.619	892.535	928.987	4397.38
574.073	879.457	929.447	4531.98
574.527	870.83	929.908	4581.02
574.981	890.774	930.368	4652.64
575.435	894.828	930.829	4736.72
575.889	887.412	931.289	4823.67
576.343	892.985	931.75	4804.74
576.797	909.645	932.21	4818.59
577.251	905.775	932.671	4823.89
577.705	901.596	933.131	4787.03
578.159	907.369	933.592	4741.33
578.613	900.42	934.052	4591.23
579.067	897.178	934.513	4512.63
579.521	889.818	934.973	4420.5
579.975	895.372	935.434	4321.52
580.429	916.739	935.894	4227.28
580.883	916.909	936.355	4171.85
581.337	889.225	936.815	4118.61
581.791	899.482	937.276	4089.36
582.245	904.411	937.736	4079.36
582.699	896.743	938.197	4084.88
583.153	894.436	938.657	3995.26
583.607	909.539	939.118	4004.15
584.061	915.619	939.578	4021.7
584.515	898.349	940.039	3973.31
584.968	918.769	940.499	3978.89
585.422	900.906	940.96	3925.91
585.876	885.59	941.42	3933.65
586.33	909.561	941.881	3872
586.784	901.483	942.341	3893.17
587.238	897.232	942.802	3866.28
587.692	901.026	943.262	3897.08
588.146	899.967	943.723	3841.03
588.6	911.067	944.183	3842.41
589.054	902.342	944.644	3815.22
589.508	905.325	945.104	3826.59
589.962	894.097	945.565	3831.15
590.416	891.428	946.025	3854.75
590.87	901.076	946.486	3808.93
591.324	899.865	946.946	3834.93
591.778	897.057	947.407	3763.84
592.232	914.515	947.867	3783.52
592.686	903.827	948.328	3805.5
593.14	915.744	948.788	3784.66
593.594	915.671	949.249	3790.06
594.048	911.326	949.709	3772.25
594.502	905.687	950.17	3821.62
594.956	894.175	950.63	3790.71
595.41	894.799	951.091	3754.39
595.864	904.456	951.551	3751.8
596.318	916.545	952.012	3773.75
596.772	917.493	952.472	3784
597.226	916.64	952.933	3743.85
597.68	903.937	953.393	3758.32
598.134	918.955	953.854	3733.16
598.588	917.094	954.314	3712
599.042	922.618	954.775	3721.15
599.496	905.232	955.235	3743.64
599.95	919.699	955.696	3739.59
600.404	936.795	956.156	3719.36
600.857	910.659	956.617	3746.07
601.311	905.842	957.077	3751.13
601.765	930.854	957.538	3738.37
602.219	921.592	957.998	3740.15
602.673	934.772	958.459	3754.18
603.127	933.527	958.919	3762.94
603.581	929.271	959.38	3736.32
604.035	928.405	959.84	3726.29
604.489	913.273	960.301	3706.12
604.943	903.369	960.761	3720.06
605.397	925.804	961.221	3733.79
605.851	920.979	961.682	3694.53
606.305	900.587	962.143	3721.24
606.759	927.938	962.603	3735.96
607.213	947.949	963.063	3736.52
607.667	931.883	963.524	3725.66
608.121	922.848	963.985	3711.28
608.575	936.977	964.445	3696.87
609.029	933.577	964.905	3697.17
609.483	918.515	965.366	3716.98
609.937	937.753	965.826	3722.39
610.391	949.116	966.287	3712.1
610.845	936.728	966.747	3734.74
611.299	920.85	967.208	3721.86
611.753	923.18	967.668	3677.46
612.207	953.696	968.129	3722.56
612.661	934.921	968.589	3737.76
613.115	929.844	969.05	3705.98
613.569	938.58	969.51	3684.09
614.023	930.896	969.971	3694.99
614.477	920.813	970.431	3709.85
614.931	932.478	970.892	3695.13
615.385	942.274	971.352	3697.68
615.839	946.186	971.813	3716.76
616.293	941.343	972.273	3713.34
616.747	952.648	972.734	3722.43
617.201	942.669	973.194	3726.03
617.654	944.684	973.655	3723.42
618.108	955.051	974.115	3744.84
618.562	949.027	974.576	3696.15
619.016	949.844	975.036	3680.69
619.47	969.468	975.497	3700.27
619.924	964.863	975.957	3671.6
620.378	969.635	976.418	3656.95
620.832	965.37	976.878	3693.78
621.286	957.644	977.339	3733.94
621.74	957.154	977.799	3693.93
622.194	973.384	978.26	3739.12
622.648	993.528	978.72	3695.76
623.102	1000.39	979.181	3710.93
623.556	991.716	979.641	3634.64
624.01	987.265	980.102	3647.48
624.464	977.406	980.562	3646.46
624.918	984.23	981.023	3669.96
625.372	987.012	981.483	3698.24
625.826	977.971	981.944	3669.8
626.28	997.412	982.404	3658.71
626.734	985.056	982.865	3682.32
627.188	1003.44	983.325	3668.6
627.642	978.21	983.786	3652.96
628.096	984.216	984.246	3692.88
628.55	994.665	984.707	3674.45
629.004	1001.99	985.167	3629.63
629.458	1008.13	985.628	3638.27
629.912	1000.76	986.088	3691.51
630.366	991.518	986.549	3702.05
630.82	981.943	987.009	3672.37
631.274	980.817	987.47	3673.44
631.728	993.584	987.93	3684.69
632.182	991.528	988.391	3682.14
632.636	983.077	988.851	3662.77
633.09	973.07	989.312	3679.44
633.544	972.045	989.772	3648.06
633.997	984.573	990.233	3652.79
634.451	989.98	990.693	3661.26
634.905	990.974	991.154	3668.35
635.359	970.484	991.614	3664.5
635.813	975.866	992.075	3665.62
636.267	989.884	992.535	3665.09
636.721	982.288	992.996	3681.75
637.175	972.357	993.456	3694.75
637.629	952.475	993.917	3645.45
638.083	979.476	994.377	3560.69
638.537	972.121	994.838	3631.98
638.991	974.285	995.298	3663.34
639.445	969.697	995.759	3599.71
639.899	973.366	996.219	3632.31
640.353	956.841	996.68	3662.56
640.807	953.206	997.14	3687.7
641.261	954.729	997.601	3689.28
641.715	953.926	998.061	3626.63
642.169	947.327	998.522	3624.35
642.623	948.983	998.982	3635.11
643.077	943.99	999.443	3606.37
643.531	939.454	999.903	3662.84
643.985	951.6	1000.36	3682.25
644.439	946.466	1000.82	3655.6
644.893	960.322	1001.28	3633.73
645.347	945.889	1001.75	3650.36
645.801	933.257	1002.21	3643.49
646.255	946.012	1002.67	3635.32
646.709	957.484	1003.13	3650.93
647.163	928.331	1003.59	3606.14
647.617	925.151	1004.05	3572.25
648.071	912.435	1004.51	3619.86
648.525	929.381	1004.97	3644.21
648.979	919.727	1005.43	3645.37
649.433	915.785	1005.89	3595.95
649.887	908.14	1006.35	3595.09
650.34	905.704	1006.81	3594.85
650.794	922.022	1007.27	3588.72
651.248	919.687	1007.73	3566.04
651.702	930.417	1008.19	3595.31
652.156	932.183	1008.65	3604.74
652.61	898.426	1009.11	3626.05
653.064	925.601	1009.57	3620.11
653.518	911.643	1010.03	3626.22
653.972	939.658	1010.49	3653.03
654.426	925.812	1010.95	3564.11
654.88	911.112	1011.42	3556.19
655.334	914.439	1011.88	3593.03
655.788	925.63	1012.34	3600.78
656.242	921.887	1012.8	3615.34
656.696	926.844	1013.26	3627.51
657.15	935.319	1013.72	3623.87
657.604	922.306	1014.18	3568.38
658.058	926.055	1014.64	3586.68
658.512	919.764	1015.1	3588.2
658.966	880.145	1015.56	3616.14
659.42	915.956	1016.02	3604.28
659.874	907.564	1016.48	3594.59
660.328	905.085	1016.94	3564.29
660.782	919.584	1017.4	3581.34
661.236	925.325	1017.86	3562.94
661.69	912.378	1018.32	3534.31
662.144	930.293	1018.78	3554.71
662.598	905.908	1019.24	3568.43
663.052	893.634	1019.7	3559.15
663.506	905.737	1020.16	3600.96
663.96	909.325	1020.63	3604.37
664.414	915.619	1021.09	3550.35
664.868	915.56	1021.55	3566.17
665.322	921.083	1022.01	3532.01
665.776	894.73	1022.47	3521.47
666.229	929.245	1022.93	3594.32
666.683	918.06	1023.39	3581.58
667.137	910.271	1023.85	3545.71
667.591	927.177	1024.31	3524.24
668.045	919.755	1024.77	3530.81
668.499	910.397	1025.23	3498.45
668.953	924.132	1025.69	3540.1
669.407	899.677	1026.15	3530.48
669.861	893.918	1026.61	3473.05
670.315	914.929	1027.07	3536.28
670.769	916.671	1027.53	3529.64
671.223	914.014	1027.99	3521.67
671.677	920.654	1028.45	3508.8
672.131	924.403	1028.91	3523.46
672.585	908.969	1029.37	3521.49
673.039	934.58	1029.84	3495.94
673.493	918.675	1030.3	3489.24
673.947	911.805	1030.76	3515.02
674.401	906.12	1031.22	3534.19
674.855	883.612	1031.68	3481.27
675.309	913.92	1032.14	3485.79
675.763	916.324	1032.6	3498.19
676.217	908.998	1033.06	3470.7
676.671	892.882	1033.52	3483.39
677.125	907.918	1033.98	3536.29
677.579	915.206	1034.44	3516.15
678.033	894.599	1034.9	3501.74
678.487	896.817	1035.36	3509.8
678.941	926.578	1035.82	3522.2
679.395	937.534	1036.28	3475.54
679.849	933.838	1036.74	3475.74
680.303	918.398	1037.2	3472.1
680.757	914.169	1037.66	3468
681.211	953.737	1038.12	3456.51
681.665	918.254	1038.58	3477.06
682.119	950.143	1039.05	3496.05
682.573	918.241	1039.51	3488.02
683.026	937.473	1039.97	3453.59
683.48	930.48	1040.43	3469.01
683.934	942.881	1040.89	3458.1
684.388	939.83	1041.35	3453.86
684.842	930.858	1041.81	3457.12
685.296	936.987	1042.27	3478.8
685.75	933.843	1042.73	3474.59
686.204	920.346	1043.19	3437.73
686.658	927.856	1043.65	3437.97
687.112	941.013	1044.11	3526.38
687.566	921.745	1044.57	3497.12
688.02	931.146	1045.03	3465.54
688.474	938.209	1045.49	3459.31
688.928	917.793	1045.95	3442.71
689.382	910.407	1046.41	3465.71
689.836	933.52	1046.87	3450.82
690.29	918.706	1047.33	3441.59
690.744	920.519	1047.79	3453.27
691.198	921.037	1048.26	3444.3
691.652	937.918	1048.72	3438.9
692.106	922.765	1049.18	3453.86
692.56	926.473	1049.64	3462.25
693.014	924.655	1050.1	3434.02
693.468	920.651	1050.56	3390.62
693.922	927.847	1051.02	3443.38
694.376	922.053	1051.48	3399.55
694.83	924.634	1051.94	3389.24
695.284	938.641	1052.4	3412.38
695.738	926.771	1052.86	3430.91
696.192	926.686	1053.32	3414.28
696.646	947.778	1053.78	3414.55
697.1	940.95	1054.24	3436.38
697.554	950.001	1054.7	3433.11
698.008	930.458	1055.16	3410.1
698.462	928.668	1055.62	3407.81
698.916	949.346	1056.08	3413.95
699.37	952.183	1056.54	3422.99
699.823	939.754	1057	3405.56
700.277	941.882	1057.46	3366.31
700.731	955.663	1057.93	3372.55
701.185	962.706	1058.39	3401.41
701.639	953.937	1058.85	3371.34
702.093	945.439	1059.31	3369.12
702.547	948.531	1059.77	3384.45
703.001	946.633	1060.23	3413.09
703.455	956.066	1060.69	3420.12
703.909	922.926	1061.15	3357.58
704.363	916.337	1061.61	3389.76
704.817	936.727	1062.07	3408.77
705.271	941.306	1062.53	3396.66
705.725	965.34	1062.99	3431.03
706.179	928.279	1063.45	3413.88
706.633	954.806	1063.91	3391.74
707.087	924.323	1064.37	3377.8
707.541	927.896	1064.83	3385.19
707.995	925.86	1065.29	3396.45
708.449	950.579	1065.75	3439.49
708.903	970.365	1066.21	3390.32
709.357	949.237	1066.67	3442.39
709.811	926.558	1067.14	3386.56
710.265	931.311	1067.6	3461.06
710.719	949.009	1068.06	3408.43
711.173	962.111	1068.52	3444.71
711.627	988.081	1068.98	3397.64
712.081	944.102	1069.44	3395.72
712.535	938.776	1069.9	3372.7
712.989	968.807	1070.36	3395.4
713.443	961.417	1070.82	3387.83
713.897	964.561	1071.28	3399.08
714.351	954.994	1071.74	3384.95
714.805	964.661	1072.2	3400.03
715.258	928.9	1072.66	3412.92
715.712	944.661	1073.12	3410.51
716.166	956.871	1073.58	3410.31
716.62	946.094	1074.04	3426.13
717.074	939	1074.5	3378.75
717.528	953.205	1074.96	3387.6
717.982	966.973	1075.42	3427.69
718.436	957.854	1075.88	3385.41
718.89	957.374	1076.35	3396.14
719.344	972.001	1076.81	3402.31
719.798	974.116	1077.27	3461.74
720.252	955.425	1077.73	3357.26
720.706	974.41	1078.19	3396.81
721.16	956.433	1078.65	3396.62
721.614	921.756	1079.11	3384.38
722.068	962.846	1079.57	3446.63
722.522	979.048	1080.03	3417.19
722.976	965.704	1080.49	3421.74
723.43	974.215	1080.95	3385.18
723.884	972.057	1081.41	3370.15
724.338	965.038	1081.87	3402.13
724.792	969.788	1082.33	3422.43
725.246	986.323	1082.79	3423.37
725.7	981.678	1083.25	3386
726.154	950.185	1083.71	3381.07
726.608	934.673	1084.17	3391.56
727.062	947.078	1084.63	3379.78
727.516	959.181	1085.09	3408.64
727.97	948.885	1085.56	3381.66
728.424	958.527	1086.02	3381.27
728.878	955.24	1086.48	3377.42
729.332	946.628	1086.94	3353.99
729.786	941.825	1087.4	3396.63
730.24	964.857	1087.86	3394.05
730.694	958.622	1088.32	3406.26
731.148	946.762	1088.78	3422.79
731.601	935.749	1089.24	3438.62
732.055	960.754	1089.7	3430.23
732.509	978.133	1090.16	3419.28
732.963	959.227	1090.62	3412.35
733.417	942.334	1091.08	3408
733.871	938.516	1091.54	3436.82
734.325	936.068	1092	3430.73
734.779	939.267	1092.46	3384.4
735.233	950.945	1092.92	3379.81
735.687	962.375	1093.38	3417.57
736.141	958.298	1093.84	3386.47
736.595	919.084	1094.3	3414.85
737.049	949.839	1094.76	3391.98
737.503	957.521	1095.23	3376.12
737.957	968.087	1095.69	3378.24
738.411	922.821	1096.15	3359.4
738.865	955.767	1096.61	3404.13
739.319	933.439	1097.07	3405.2
739.773	938.059	1097.53	3390.48
740.227	946.407	1097.99	3381.23
740.681	952.366	1098.45	3398.31
741.135	949.743	1098.91	3385.99
741.589	950.036	1099.37	3412.14
742.043	947.283	1099.83	3416.06
742.497	957.092	1100.29	3419.77
742.951	954.5	1100.75	3397.06
743.405	936.137	1101.21	3423.68
743.859	947.494	1101.67	3404.23
744.313	969.055	1102.13	3444.57
744.767	965.904	1102.59	3455.1
745.221	961.137	1103.05	3433.04
745.675	933.592	1103.51	3434.28
746.129	924.265	1103.97	3427.05
746.583	956.509	1104.44	3421.47
747.037	952.787	1104.9	3387.36
747.491	924.609	1105.36	3426.89
747.945	927.417	1105.82	3435.21
748.399	937.906	1106.28	3405.49
748.852	951.585	1106.74	3426.07
749.306	928.661	1107.2	3412.56
749.76	939.977	1107.66	3412.59
750.214	936.127	1108.12	3392.57
750.668	935.062	1108.58	3380.48
751.122	947.563	1109.04	3414.89
751.576	955.43	1109.5	3437.06
752.03	941.643	1109.96	3403.57
752.484	938.026	1110.42	3358.81
752.938	951.509	1110.88	3361.02
753.392	942.371	1111.34	3387.21
753.846	946.946	1111.8	3414.21
754.3	949.234	1112.26	3434.03
754.754	930.675	1112.72	3426.95
755.208	944.13	1113.18	3411.86
755.662	952.014	1113.65	3434.26
756.116	939.07	1114.11	3452.5
756.57	920.077	1114.57	3366.92
757.024	934.644	1115.03	3374.11
757.478	955.832	1115.49	3398.94
757.932	934.428	1115.95	3410.09
758.386	943.314	1116.41	3375.99
758.84	926.833	1116.87	3403.17
759.294	921.774	1117.33	3448.79
759.748	928.626	1117.79	3453.43
760.202	944.454	1118.25	3415.52
760.656	949.412	1118.71	3377.68
761.11	934.155	1119.17	3392.19
761.564	925.772	1119.63	3429.16
762.018	937.932	1120.09	3419.15
762.472	935.781	1120.55	3426.6
762.926	936.963	1121.01	3426.74
763.38	926.239	1121.47	3405.97
763.834	931.139	1121.93	3406
764.288	928.055	1122.39	3440.35
764.742	965.64	1122.86	3430.27
765.195	948.355	1123.32	3385.08
765.649	927.058	1123.78	3361.83
766.103	941.299	1124.24	3419.53
766.557	952.876	1124.7	3415.26
767.011	934.385	1125.16	3419.13
767.465	940.115	1125.62	3394.78
767.919	953.564	1126.08	3396.73
768.373	941.987	1126.54	3405.36
768.827	928.788	1127	3372.23
769.281	929.461	1127.46	3416.17
769.735	925.275	1127.92	3393.54
770.189	928.372	1128.38	3370.66
770.643	933.335	1128.84	3380.07
771.097	940.378	1129.3	3371.49
771.551	946.043	1129.76	3351.75
772.005	950.1	1130.22	3399.39
772.459	942.972	1130.68	3383.16
772.913	930.64	1131.14	3386.68
773.367	930.461	1131.6	3366.3
773.821	944.84	1132.06	3408.87
774.275	926.622	1132.53	3392.72
774.729	919.322	1132.99	3405.54
775.183	933.726	1133.45	3408.72
775.637	934.267	1133.91	3420.04
776.091	946.047	1134.37	3419.31
776.545	929.398	1134.83	3377.73
776.999	940.376	1135.29	3376.19
777.453	936.445	1135.75	3394.01
777.907	936.825	1136.21	3380.53
778.361	922.884	1136.67	3388.17
778.815	941.83	1137.13	3388.35
779.269	957.375	1137.59	3379.02
779.723	936.081	1138.05	3365.13
780.177	940.098	1138.51	3369.38
780.63	957.335	1138.97	3360.27
781.084	959.198	1139.43	3382.58
781.538	957.263	1139.89	3372.35
781.992	949.922	1140.35	3373.19
782.446	929.482	1140.81	3369.08
782.9	947.499	1141.27	3350.73
783.354	943.564	1141.74	3347.19
783.808	945.167	1142.2	3378.31
784.262	954.243	1142.66	3347.12
784.716	959.102	1143.12	3368.65
785.17	948.318	1143.58	3338.76
785.624	954.333	1144.04	3319.54
786.078	950.606	1144.5	3329.35
786.532	936.064	1144.96	3327.7
786.986	961.957	1145.42	3311.8
787.44	934.759	1145.88	3298.06
787.894	920.593	1146.34	3350.28
788.348	945.361	1146.8	3304.36
788.802	941.684	1147.26	3312.64
789.256	937.511	1147.72	3339.12
789.71	937.843	1148.18	3323.51
790.164	936.569	1148.64	3307.83
790.618	950.104	1149.1	3300.52
791.072	956.148	1149.56	3325.09
791.526	963.607	1150.02	3284.5
791.98	953.024	1150.48	3274.46
792.434	952.12	1150.95	3276.93
792.888	954.415	1151.41	3266.34
793.342	940.711	1151.87	3282.52
793.796	955.544	1152.33	3283.02
794.25	939.958	1152.79	3272.45
794.704	937.491	1153.25	3271.93
795.158	950.92	1153.71	3227.48
795.612	932.861	1154.17	3233.84
796.066	937.444	1154.63	3245.26
796.52	960.855	1155.09	3232.86
796.974	934.854	1155.55	3239.88
797.427	938.521	1156.01	3239.66
797.881	955.319	1156.47	3268.31
798.335	956.901	1156.93	3199.31
798.789	968.592	1157.39	3235.54
799.243	975.261	1157.85	3197.75
799.697	960.879	1158.31	3209.75
800.151	948.049	1158.77	3224.03
800.605	948.081	1159.23	3206.65
801.059	948	1159.69	3200.55
801.513	937.682	1160.16	3222.86
801.967	942.824	1160.62	3208.29
802.421	955.947	1161.08	3205.55
802.875	946.759	1161.54	3189.83
803.329	970.154	1162	3199.48
803.783	962.423	1162.46	3188.12
804.237	954.133	1162.92	3228.4
804.691	953.833	1163.38	3195.63
805.145	956.582	1163.84	3207.88
805.599	954.458	1164.3	3232.04
806.053	947.636	1164.76	3221.31
806.507	929.129	1165.22	3178.7
806.961	962.76	1165.68	3166.8
807.415	946.035	1166.14	3177.76
807.869	954.837	1166.6	3173.59
808.323	956.178	1167.06	3162.28
808.777	952.783	1167.52	3165.22
809.231	951.038	1167.98	3186.92
809.685	941.946	1168.44	3183.63
810.139	928.962	1168.9	3203.31
810.593	944.636	1169.36	3181.1
811.047	959.008	1169.83	3201.38
811.501	961.458	1170.29	3227.2
811.955	967.331	1170.75	3198.22
812.409	977.107	1171.21	3190.78
812.863	978.14	1171.67	3189.51
813.317	974.661	1172.13	3208.15
813.771	978.509	1172.59	3177.58
814.224	967.672	1173.05	3175.39
814.678	974.369	1173.51	3171.83
815.132	945.986	1173.97	3145.32
815.586	952.272	1174.43	3175.45
816.04	954.792	1174.89	3190.37
816.494	983.096	1175.35	3164.09
816.948	980.159	1175.81	3177.49
817.402	969.784	1176.27	3175.56
817.856	965.756	1176.73	3149.71
818.31	976.49	1177.19	3195.5
818.764	950.378	1177.65	3182.9
819.218	968.692	1178.11	3128.68
819.672	969.08	1178.57	3158.77
820.126	972.709	1179.04	3200.63
820.58	970.228	1179.5	3184.34
821.034	962.327	1179.96	3158.18
821.488	975.935	1180.42	3188.47
821.942	974.218	1180.88	3132.12
822.396	972.301	1181.34	3170.57
822.85	966.913	1181.8	3132.73
823.304	972.948	1182.26	3157.9
823.758	998.314	1182.72	3130.35
824.212	975.635	1183.18	3149.84
824.666	957.566	1183.64	3171.82
825.12	980.326	1184.1	3146.01
825.574	978.603	1184.56	3120.34
826.028	984.125	1185.02	3147.65
826.482	983.432	1185.48	3145.14
826.936	976.938	1185.94	3177.88
827.39	976.131	1186.4	3170.14
827.844	983.634	1186.86	3183.66
828.298	980.85	1187.32	3176.89
828.752	958.705	1187.78	3128.36
829.206	962.165	1188.25	3130.94
829.66	978.616	1188.71	3151.95
830.113	995.006	1189.17	3184.12
830.567	982.65	1189.63	3143.21
831.021	964.292	1190.09	3152.69
831.475	955.782	1190.55	3156.74
831.929	960.121	1191.01	3202.29
832.383	965.561	1191.47	3181.12
832.837	981.001	1191.93	3173.08
833.291	979.71	1192.39	3124.47
833.745	963.763	1192.85	3169.5
834.199	987.877	1193.31	3174.67
834.653	992.602	1193.77	3140.65
835.107	979.276	1194.23	3159.76
835.561	982.289	1194.69	3200.76
836.015	979.053	1195.15	3174.37
836.469	959.258	1195.61	3140.93
836.923	973.409	1196.07	3140.76
837.377	978.271	1196.53	3146.17
837.831	971.391	1196.99	3131.99
838.285	966.47	1197.46	3124.76
838.739	999.942	1197.92	3158.75
839.193	992.651	1198.38	3152.14
839.647	982.165	1198.84	3158.87
840.101	985.719	1199.3	3149.12
840.555	990.478	1199.76	3173.26
841.009	979.576	1200.22	3199.54
841.463	974.482	1200.68	3194.06
841.917	987.901	1201.14	3200.87
842.371	1000.7	1201.6	3182.92
842.825	992.623	1202.06	3109.6
843.279	973.761	1202.52	3153.12
843.733	1006.04	1202.98	3156.48
844.187	996.366	1203.44	3149.49
844.641	976.036	1203.9	3149.24
845.095	974.978	1204.36	3142.31
845.549	978.842	1204.82	3157.04
846.003	987.823	1205.28	3143.5
846.456	980.573	1205.74	3162.13
846.91	954.388	1206.2	3165.28
847.364	980.454	1206.67	3176.56
847.818	980.707	1207.13	3182.03
848.272	974.702	1207.59	3139.11
848.726	990.995	1208.05	3152.88
849.18	981.145	1208.51	3134.38
849.634	957.378	1208.97	3112.08
850.088	989.152	1209.43	3111.97
850.542	985.733	1209.89	3088.44
850.996	1008.84	1210.35	3106.24
851.45	976.665	1210.81	3143.01
851.904	976.624	1211.27	3171.59
852.358	985.586	1211.73	3171.34
852.812	989.972	1212.19	3170.44
853.266	988.425	1212.65	3133.71
853.72	978.243	1213.11	3110.66
854.174	978.15	1213.57	3128.47
854.628	975.102	1214.03	3143.51
855.082	981.175	1214.49	3185.61
855.536	994.097	1214.95	3185.17
855.99	1001.39	1215.41	3149.47
856.444	989.376	1215.88	3147.78
856.898	992.031	1216.34	3143.48
857.352	997.868	1216.8	3125.61
857.806	987.054	1217.26	3124.11
858.26	976.762	1217.72	3153.31
858.714	984.76	1218.18	3113.84
859.168	992.282	1218.64	3097.7
859.622	988.956	1219.1	3117.26
860.076	1000.4	1219.56	3048.81
860.53	983.471	1220.02	3077.82
860.984	961.959	1220.48	3125.41
861.438	989.281	1220.94	3106.08
861.892	992.43	1221.4	3070.14
862.346	992.016	1221.86	3092.57
862.799	999.566	1222.32	3084.05
863.253	997.679	1222.78	3115.99
863.707	989.478	1223.24	3107.29
864.161	985.838	1223.7	3142.18
864.615	994.383	1224.16	3154.64
865.069	989.53	1224.62	3079.93
865.523	989.462	1225.08	3132.51
865.977	1002.65	1225.55	3047.04
866.431	991.781	1226.01	3079.51
866.885	980.513	1226.47	3132.96
867.339	986.23	1226.93	3094.92
867.793	1004.47	1227.39	3096.28
868.247	978.557	1227.85	3158.89
868.701	960.442	1228.31	3114.01
869.155	965.783	1228.77	3113.69
869.609	992.171	1229.23	3112.85
870.063	1000.2	1229.69	3094.03
870.517	985.631	1230.15	3100.19
870.971	981.267	1230.61	3136.8
871.425	1005.56	1231.07	3095.71
871.879	978.877	1231.53	3108.62
872.333	996.561	1231.99	3115.93
872.787	952.655	1232.45	3088.82
873.241	971.296	1232.91	3095.11
873.695	992.676	1233.37	3095.61
874.149	971.286	1233.83	3101.81
874.603	988.374	1234.29	3119.66
875.057	999.097	1234.76	3136.61
875.511	1001.51	1235.22	3119.82
875.965	1004.81	1235.68	3127.99
876.419	991.827	1236.14	3111.63
876.873	993.641	1236.6	3066.23
877.327	992.087	1237.06	3072.32
877.781	983.857	1237.52	3104.35
878.235	990.773	1237.98	3104.91
878.689	994.674	1238.44	3133.09
879.143	995.284	1238.9	3126.23
879.596	995.584	1239.36	3085.9
880.05	970.028	1239.82	3094.77
880.504	978.887	1240.28	3150.7
880.958	1001.95	1240.74	3116.35
881.412	985.814	1241.2	3101.88
881.866	986.059	1241.66	3097.11
882.32	998.839	1242.12	3079.89
882.774	1004.42	1242.58	3075.48
883.228	983.624	1243.04	3084.38
883.682	1003.28	1243.5	3092.83
884.136	1001.89	1243.97	3097.09
884.59	985.016	1244.43	3086.02
885.044	996.38	1244.89	3081.99
885.498	987.978	1245.35	3059.51
885.952	982.576	1245.81	3088.7
886.406	987.104	1246.27	3091.17
886.86	972.339	1246.73	3104.08
887.314	986.415	1247.19	3111.4
887.768	984.248	1247.65	3068.5
888.222	986.836	1248.11	3031.04
888.676	995.952	1248.57	3031.19
889.13	990.775	1249.03	3030.78
889.584	981.218	1249.49	3033.55
890.038	996.179	1249.95	3043.23
890.492	1001.86	1250.41	3037.76
890.946	993.124	1250.87	3072.21
891.4	994.272	1251.33	3075.76
891.854	983.192	1251.79	3057.86
892.308	986.532	1252.25	3024.29
892.762	1000.09	1252.71	3024.67
893.216	988.36	1253.18	2999.32
893.67	1001.93	1253.64	3003.47
894.124	1004.62	1254.1	3037.52
894.578	992.227	1254.56	3024.13
895.032	989.817	1255.02	3029.46
895.485	968.57	1255.48	2993.45
895.939	990.567	1255.94	3054.05
896.393	1000.15	1256.4	3035.66
896.847	993.506	1256.86	3027.9
897.301	1000.84	1257.32	3070.17
897.755	1000.28	1257.78	2985.05
898.209	993.297	1258.24	2967.76
898.663	1000.62	1258.7	2977.94
899.117	1033.6	1259.16	2937.28
899.571	1001.86	1259.62	2988.34
900.025	990.457	1260.08	2957.62
900.479	1017.46	1260.54	3002.15
900.933	1005.99	1261	2978.64
901.387	1006.99	1261.46	2978.7
901.841	1002.85	1261.92	2994.89
902.295	1013.3	1262.38	3008.7
902.749	992.576	1262.85	2986.26
903.203	976.53	1263.31	2979.01
903.657	995.88	1263.77	2999.16
904.111	1006.93	1264.23	3010.01
904.565	1015.19	1264.69	2970.54
905.019	1001.43	1265.15	2966.74
905.473	1003.83	1265.61	2976.55
905.927	1012.37	1266.07	2966.62
906.381	1004.8	1266.53	2960.47
906.835	992.803	1266.99	2958.47
907.289	1003.05	1267.45	2973.66
907.743	1013.64	1267.91	3010.23
908.197	1021.45	1268.37	2990.88
908.651	1006.87	1268.83	2998.15
909.105	1020.51	1269.29	3000.05
909.559	996.894	1269.75	2937.02
910.013	1010.25	1270.21	2957.77
910.467	1000.61	1270.67	3017.3
910.921	1005.86	1271.13	2984.32
911.375	1010.77	1271.59	3011.69
911.828	1020.18	1272.06	3041.9
912.282	1026.87	1272.52	2968.61
912.736	998.737	1272.98	3005.62
913.19	1002.91	1273.44	2936.66
913.644	1013.64	1273.9	2965.3
914.098	1015.76	1274.36	2947.4
914.552	1036.12	1274.82	2981.33
915.006	1010.44	1275.28	3002.99
915.46	1011.3	1275.74	2959.4
915.914	1013.25	1276.2	2957.96
916.368	1025.21	1276.66	2956.47
916.822	1031.85	1277.12	2951.16
917.276	1031.2	1277.58	2968.74
917.73	1024.98	1278.04	2992.18
918.184	1040.26	1278.5	3006.12
918.638	1053.87	1278.96	3005.58
919.092	1039.33	1279.42	3007.42
919.546	1054.57	1279.88	2975.43
920	1053.29	1280.34	2980.93
920.454	1035.87	1280.8	2966.83
920.908	1027.02	1281.27	2958.88
921.362	1069.82	1281.73	2989.68
921.816	1091.18	1282.19	2995.52
922.27	1079.2	1282.65	2985.23
922.724	1069.35	1283.11	2959.84
923.178	1087.01	1283.57	2944.87
923.632	1091.07	1284.03	2972.41
924.086	1102.12	1284.49	2999.93
924.54	1103.71	1284.95	2995.46
924.994	1097.12	1285.41	3016.49
925.448	1090.69	1285.87	2961.17
925.902	1081.42	1286.33	2951.64
926.356	1132.56	1286.79	3066.19
926.81	1137.24	1287.25	3018.81
927.264	1148.88	1287.71	3040.51
927.718	1160.96	1288.17	2970.49
928.172	1171.56	1288.63	3002.11
928.625	1175.96	1289.09	2973.13
929.079	1198.75	1289.55	2961.95
929.533	1194.2	1290.01	3010.36
929.987	1220.47	1290.47	3025.34
930.441	1253.17	1290.94	2968.85
930.895	1255.22	1291.4	2940.85
931.349	1257.26	1291.86	2966.48
931.803	1265.22	1292.32	2962.92
932.257	1279.51	1292.78	3000.3
932.711	1312.88	1293.24	3016.44
933.165	1351.09	1293.7	2981.14
933.619	1367.92	1294.16	3000.07
934.073	1383.8	1294.62	3030.21
934.527	1393.92	1295.08	3022.69
934.981	1424.13	1295.54	3027.48
935.435	1465.98	1296	2971.12
935.889	1443.19	1296.46	2969.42
936.343	1449.8	1296.92	2993.38
936.797	1445.68	1297.38	2978.53
937.251	1421.92	1297.84	3034.57
937.705	1376.85	1298.3	2979.34
938.159	1316.45	1298.76	2985.17
938.613	1289.72	1299.22	3050.49
939.067	1274.8	1299.68	3015.15
939.521	1271.74	1300.15	2990.67
939.975	1203.81	1300.61	3033.09
940.429	1163.63	1301.07	3008.42
940.883	1132.11	1301.53	3029.7
941.337	1123.18	1301.99	2993.53
941.791	1121.09	1302.45	2982.9
942.245	1091.46	1302.91	2997.86
942.699	1118.36	1303.37	2997.55
943.153	1096.67	1303.83	3010.58
943.607	1058.66	1304.29	3018.39
944.061	1041.3	1304.75	2996.77
944.515	1018.74	1305.21	3007.4
944.968	1036.54	1305.67	2995.51
945.422	1038.24	1306.13	2983.81
945.876	1037.68	1306.59	2996.14
946.33	1052.88	1307.05	3024.94
946.784	1044.61	1307.51	3006.92
947.238	1031.97	1307.97	2978.17
947.692	1030.46	1308.43	3019
948.146	1036.47	1308.89	3022.46
948.6	1048.9	1309.36	3039.02
949.054	1023.36	1309.82	3005.58
949.508	989.662	1310.28	2968.94
949.962	1014.34	1310.74	2971.13
950.416	1044.4	1311.2	2918.19
950.87	1048.57	1311.66	2973.75
951.324	1048.84	1312.12	2926.49
951.778	1072.96	1312.58	2981.09
952.232	1107.61	1313.04	3028.06
952.686	1092.82	1313.5	2991.46
953.14	1088.67	1313.96	2996.57
953.594	1081.7	1314.42	3010.83
954.048	1080.95	1314.88	3017.28
954.502	1069.49	1315.34	2990.24
954.956	1061.9	1315.8	3017.77
955.41	1085.86	1316.26	3039.3
955.864	1047.23	1316.72	3027.23
956.318	1079.97	1317.18	3000.8
956.772	1049.3	1317.64	2991.95
957.226	1044.88	1318.1	2981.53
957.68	1037.47	1318.57	2983.69
958.134	985.821	1319.03	2978.7
958.588	996.125	1319.49	2993.96
959.042	1018.9	1319.95	2982.63
959.496	1014.14	1320.41	2990.93
959.95	1009.14	1320.87	3028.32
960.404	1032.75	1321.33	2991.92
960.857	1017.29	1321.79	3007.77
961.311	1015.1	1322.25	2955.1
961.765	1034.36	1322.71	2998
962.219	982.313	1323.17	3002.25
962.673	1007.95	1323.63	2985.3
963.127	1047.52	1324.09	2983.38
963.581	1020.59	1324.55	2992.88
964.035	1003.51	1325.01	2996.17
964.489	981.558	1325.47	3000.84
964.943	999.103	1325.93	2979.91
965.397	992.844	1326.39	2971.66
965.851	1016.84	1326.85	2953.3
966.305	1008.88	1327.31	2935.16
966.759	993.506	1327.78	2952.03
967.213	1001.61	1328.24	2991.78
967.667	1001.4	1328.7	3000.65
968.121	990.932	1329.16	3029.96
968.575	992.826	1329.62	2970.87
969.029	1007.61	1330.08	2969.52
969.483	1025.74	1330.54	2940.04
969.937	1019.82	1331	3070.97
970.391	1003.62	1331.46	2983.27
970.845	1012.85	1331.92	2951.61
971.299	1018.5	1332.38	2939.91
971.753	1012.27	1332.84	2958.81
972.207	1026.97	1333.3	3006
972.661	1025.2	1333.76	2960.94
973.115	1013.5	1334.22	2965.73
973.569	1018.26	1334.68	2943.63
974.023	976.693	1335.14	2981.79
974.477	993.132	1335.6	3014.99
974.931	1018.47	1336.06	2995.78
975.385	988.816	1336.52	2975.5
975.839	1017.87	1336.98	2980.73
976.293	1033.1	1337.45	2941.12
976.747	1014.58	1337.91	2931.71
977.201	1026.48	1338.37	2968.52
977.654	1011.17	1338.83	2935.84
978.108	993.825	1339.29	2962.4
978.562	997.819	1339.75	2946.85
979.016	1010.49	1340.21	3025.39
979.47	1023.57	1340.67	2991.11
979.924	1004.66	1341.13	3002.48
980.378	989.162	1341.59	2975.3
980.832	993.955	1342.05	2895.53
981.286	997.57	1342.51	2984.32
981.74	1044.54	1342.97	2972.1
982.194	1015.32	1343.43	2951.78
982.648	1019.86	1343.89	2938.14
983.102	1027.62	1344.35	2982.74
983.556	1029.79	1344.81	2982.69
984.01	1024.23	1345.27	2957.83
984.464	1004.45	1345.73	2964.46
984.918	1022.79	1346.19	2954.59
985.372	1025.08	1346.66	2917.51
985.826	1024.56	1347.12	2938.31
986.28	1014.28	1347.58	3004.23
986.734	1023.93	1348.04	2985.19
987.188	1042.07	1348.5	2976.61
987.642	997.272	1348.96	2960.42
988.096	999.374	1349.42	2962.31
988.55	1028.11	1349.88	2925.06
989.004	1026.01	1350.34	2916.7
989.458	1016.58	1350.8	2973.9
989.912	1016.42	1351.26	2924.34
990.366	1033.87	1351.72	2961.72
990.82	1054.2	1352.18	2908.17
991.274	1047.81	1352.64	2872.2
991.728	1039.65	1353.1	2966.79
992.182	1051.65	1353.56	2935.01
992.636	1053.55	1354.02	2926.2
993.09	1048.42	1354.48	2952.19
993.544	1061.14	1354.94	2995
993.997	1051.91	1355.4	2974.87
994.451	1037.63	1355.87	2983.75
994.905	1054.18	1356.33	2972.42
995.359	1039.08	1356.79	2932.34
995.813	1051.84	1357.25	2931.65
996.267	1054.47	1357.71	2933.3
996.721	1061.68	1358.17	2916.85
997.175	1075.67	1358.63	2949.11
997.629	1086.45	1359.09	2935.61
998.083	1067.85	1359.55	2980.51
998.537	1080.02	1360.01	2923.84
998.991	1104.63	1360.47	2925.61
999.445	1118.24	1360.93	2940.38
999.899	1120.75	1361.39	2928.31
1000.35	1119.56	1361.85	2921.23
1000.81	1167.07	1362.31	2918.48
1001.26	1141.31	1362.77	2918.76
1001.72	1161.96	1363.23	2931.35
1002.17	1161.73	1363.69	2862.43
1002.62	1179.31	1364.15	2869.5
1003.08	1160.7	1364.61	2981.13
1003.53	1114.35	1365.08	2963.61
1003.98	1145.14	1365.54	2915.48
1004.44	1081.51	1366	2922.93
1004.89	1124.82	1366.46	2911.21
1005.35	1106.35	1366.92	2894.16
1005.8	1051.04	1367.38	2915.16
1006.25	1069.44	1367.84	2860.86
1006.71	1058.31	1368.3	2861.51
1007.16	1075.51	1368.76	2867.08
1007.62	1058.59	1369.22	2872.03
1008.07	1056.71	1369.68	2867.01
1008.52	1023	1370.14	2871.74
1008.98	1045.98	1370.6	2916.41
1009.43	1039.76	1371.06	2922.58
1009.89	1043.15	1371.52	2878.3
1010.34	1023.83	1371.98	2894.41
1010.79	1011.17	1372.44	2909.01
1011.25	1023	1372.9	2882.51
1011.7	1012.52	1373.36	2924.71
1012.16	1034.05	1373.82	2889.4
1012.61	1021.19	1374.29	2894.16
1013.06	1025.74	1374.75	2893.53
1013.52	1019.07	1375.21	2871.98
1013.97	1011.31	1375.67	2853.38
1014.43	1002.34	1376.13	2873.18
1014.88	1004.4	1376.59	2905.11
1015.33	1017.48	1377.05	2897.07
1015.79	1040.69	1377.51	2870.79
1016.24	1029.97	1377.97	2873.27
1016.7	1034.53	1378.43	2861.25
1017.15	1016.87	1378.89	2884.2
1017.6	1005	1379.35	2849.89
1018.06	1032.05	1379.81	2892.8
1018.51	1032.62	1380.27	2864
1018.97	1012.18	1380.73	2874.03
1019.42	1002.49	1381.19	2875.89
1019.87	1020.96	1381.65	2879.19
1020.33	1026.12	1382.11	2853.03
1020.78	1002.2	1382.57	2859.15
1021.24	994.279	1383.03	2859.08
1021.69	999.807	1383.49	2896.53
1022.14	1035.68	1383.96	2889.35
1022.6	1039.88	1384.42	2908.23
1023.05	1020.92	1384.88	2892.26
1023.51	1025.65	1385.34	2861.69
1023.96	1024.99	1385.8	2856.45
1024.41	993.556	1386.26	2904.99
1024.87	1014.6	1386.72	2887.51
1025.32	1029.1	1387.18	2844.16
1025.78	1028.1	1387.64	2843.12
1026.23	1028.36	1388.1	2872.82
1026.68	997.343	1388.56	2847.87
1027.14	990.815	1389.02	2839.77
1027.59	1024.59	1389.48	2793.67
1028.05	1022.96	1389.94	2816.33
1028.5	1024.77	1390.4	2862.27
1028.95	1002.78	1390.86	2882.39
1029.41	1023.88	1391.32	2863.16
1029.86	1005.84	1391.78	2858.69
1030.32	1016.82	1392.24	2863.63
1030.77	1004.18	1392.7	2924.48
1031.22	1024.8	1393.17	2886.62
1031.68	1011.56	1393.63	2866.36
1032.13	982.344	1394.09	2832.28
1032.59	986.546	1394.55	2865.86
1033.04	997.684	1395.01	2877.74
1033.49	1008.71	1395.47	2843.07
1033.95	988.489	1395.93	2888.89
1034.4	1016.79	1396.39	2842.38
1034.85	984.282	1396.85	2867.33
1035.31	1004.7	1397.31	2849.51
1035.76	1013.13	1397.77	2857.64
1036.22	979.626	1398.23	2889.9
1036.67	966.849	1398.69	2861.69
1037.12	991.918	1399.15	2874.04
1037.58	1007.51	1399.61	2906.57
1038.03	1013.71	1400.07	2889.28
1038.49	994.92	1400.53	2873.77
1038.94	1027.58	1400.99	2895.81
1039.39	1007.15	1401.45	2924.59
1039.85	1024.54	1401.91	2894.8
1040.3	1016.77	1402.38	2874.02
1040.76	1003.37	1402.84	2868.98
1041.21	1014.53	1403.3	2845.39
1041.66	1002.89	1403.76	2893.17
1042.12	1002.58	1404.22	2946.87
1042.57	996.778	1404.68	2813.95
1043.03	991.382	1405.14	2853.31
1043.48	1008.88	1405.6	2818.06
1043.93	990.232	1406.06	2864.84
1044.39	990.365	1406.52	2914.5
1044.84	987.96	1406.98	2869.97
1045.3	1015.54	1407.44	2873.93
1045.75	1011.26	1407.9	2847.29
1046.2	1005.94	1408.36	2858.99
1046.66	1014.15	1408.82	2864.22
1047.11	994.859	1409.28	2883.38
1047.57	979.124	1409.74	2868.53
1048.02	998.567	1410.2	2863.8
1048.47	1008.87	1410.66	2887.92
1048.93	989.973	1411.12	2877.3
1049.38	983.672	1411.59	2878.19
1049.84	1004.57	1412.05	2921.04
1050.29	982.736	1412.51	2879.52
1050.74	983.657	1412.97	2819.44
1051.2	973.436	1413.43	2908.3
1051.65	984.21	1413.89	2887.5
1052.11	998.36	1414.35	2924.87
1052.56	992.124	1414.81	2916.27
1053.01	985.664	1415.27	2878.51
1053.47	1001.54	1415.73	2878.38
1053.92	1000.04	1416.19	2911.46
1054.38	998.647	1416.65	2890.19
1054.83	993.316	1417.11	2891.92
1055.28	1005.38	1417.57	2909.13
1055.74	1001.77	1418.03	2889.11
1056.19	974.746	1418.49	2874.26
1056.65	979.011	1418.95	2899.86
1057.1	980.964	1419.41	2904.33
1057.55	986.108	1419.87	2912.28
1058.01	1001.34	1420.33	2931.58
1058.46	996.234	1420.79	2915.71
1058.92	1008.03	1421.26	2920.65
1059.37	1018.65	1421.72	2887.16
1059.82	998.343	1422.18	2880.64
1060.28	999.216	1422.64	2901.87
1060.73	1005.99	1423.1	2876.68
1061.19	994.183	1423.56	2892.06
1061.64	992.841	1424.02	2915.78
1062.09	994.863	1424.48	2931.02
1062.55	979.709	1424.94	2904.45
1063	975.909	1425.4	2899.42
1063.46	990.197	1425.86	2940.13
1063.91	976.825	1426.32	2896.31
1064.36	975.497	1426.78	2923.19
1064.82	989.072	1427.24	2898.66
1065.27	993.984	1427.7	2995.04
1065.73	1003.14	1428.16	2920.33
1066.18	1001.17	1428.62	2954.28
1066.63	991.906	1429.08	2935.53
1067.09	974.992	1429.54	2949.25
1067.54	984.306	1430	2930.75
1067.99	1008.31	1430.47	2952.24
1068.45	998.931	1430.93	2930.6
1068.9	988.463	1431.39	2934.22
1069.36	992.618	1431.85	2924.58
1069.81	1007.7	1432.31	2945.73
1070.26	1019.97	1432.77	2974.63
1070.72	996.733	1433.23	2907.06
1071.17	1006.14	1433.69	2936.98
1071.63	1004.32	1434.15	2896.06
1072.08	997.338	1434.61	2929.63
1072.53	1002.91	1435.07	2968.21
1072.99	997.784	1435.53	2962.35
1073.44	1009.13	1435.99	2954.96
1073.9	991.045	1436.45	2983.38
1074.35	1015.77	1436.91	2991.32
1074.8	990.574	1437.37	3008.47
1075.26	996.744	1437.83	2985.68
1075.71	1022.95	1438.29	2955.31
1076.17	1001.64	1438.75	2945.38
1076.62	988.708	1439.21	2981.03
1077.07	1012.67	1439.68	3013.51
1077.53	1023.26	1440.14	3012.42
1077.98	1023.96	1440.6	2985.92
1078.44	1002.37	1441.06	2971.25
1078.89	997.133	1441.52	3039.03
1079.34	997.463	1441.98	3038.88
1079.8	976.67	1442.44	3038.29
1080.25	999.286	1442.9	3110.71
1080.71	1007.74	1443.36	3029.84
1081.16	1004.58	1443.82	3042.49
1081.61	1015.42	1444.28	3064.2
1082.07	1007.65	1444.74	3071.73
1082.52	1007.45	1445.2	3049.93
1082.98	999.064	1445.66	3032.16
1083.43	1002.54	1446.12	3034.55
1083.88	1019.53	1446.58	3005.32
1084.34	1021.9	1447.04	3015.89
1084.79	1040.98	1447.5	3038.2
1085.25	1025.46	1447.96	3028.01
1085.7	1011.67	1448.42	3004.13
1086.15	1022.57	1448.89	3039.16
1086.61	1037.69	1449.35	3056.46
1087.06	1013.35	1449.81	3081.05
1087.52	1026.29	1450.27	3020.33
1087.97	1024.98	1450.73	3011.48
1088.42	1022.62	1451.19	3047.07
1088.88	1023.01	1451.65	3062.87
1089.33	1014.57	1452.11	3045.32
1089.79	1017.87	1452.57	3034.17
1090.24	1017.97	1453.03	3034.68
1090.69	1032.82	1453.49	3050.81
1091.15	1040.67	1453.95	3061
1091.6	1028.84	1454.41	3066.08
1092.06	1026.64	1454.87	3072.73
1092.51	1011.15	1455.33	3031.29
1092.96	1026.49	1455.79	3080.56
1093.42	1018.06	1456.25	3033.29
1093.87	1027.88	1456.71	3079.69
1094.33	1035.29	1457.17	3037.92
1094.78	1033.66	1457.63	3079.9
1095.23	1009.25	1458.09	3064.15
1095.69	1028.83	1458.56	3043.07
1096.14	1014.1	1459.02	3071.33
1096.6	1026.85	1459.48	3062.63
1097.05	1025.24	1459.94	3082.21
1097.5	1030.41	1460.4	3073.11
1097.96	1024.89	1460.86	3053.51
1098.41	1016.97	1461.32	3081.83
1098.87	1027.04	1461.78	3095.79
1099.32	1037.29	1462.24	3099.99
1099.77	1044.72	1462.7	3057.69
1100.23	1057.86	1463.16	3080.26
1100.68	1036.95	1463.62	3091.87
1101.13	1038.16	1464.08	3028.46
1101.59	1034.6	1464.54	3010.33
1102.04	1036.1	1465	3077.05
1102.5	1020.98	1465.46	3084.94
1102.95	1047.25	1465.92	3080.14
1103.4	1040.73	1466.38	3042.49
1103.86	1033.32	1466.84	3083.75
1104.31	1044.02	1467.3	3077.56
1104.77	1032.41	1467.77	3069.37
1105.22	1054.58	1468.23	3086.08
1105.67	1064.31	1468.69	3095.43
1106.13	1044.25	1469.15	3118.13
1106.58	1037.47	1469.61	3105.13
1107.04	1034.66	1470.07	3115.22
[truncated: 1,967 more rows]
